# Supplementary material for: Longitudinal analysis of influenza vaccination implicates regulation of RIG-I signaling by DNA methylation
Source: Sci Rep. 2024 Jan 17;14:1455. doi: 10.1038/s41598-024-51665-9 (PMC10791625; doi:10.1038/s41598-024-51665-9)
Supplement: Supplementary file 2 — Supplementary Table 2. [file 41598_2024_51665_MOESM2_ESM.xlsx]

## Sheet: Sheet1
	D0 cohort (n=59)	D28 cohort (n=96)
Median age (IQR)	46.0 (31.5 – 62.0)	45.5 (29.0 – 64.3)
Female (%)	38 (64.4%)	55 (57.3%)
Race/ethnicity (%)
American Indian	1 (1.7%)	1 (1.0%)
Asian	3 (5.1%)	3 (3.1%)
Black/African American	4 (6.8%)	6 (6.2%)
Hispanic	5 (8.5%)	12 (12.5%)
White/Caucasian	46 (78.0%)	75 (78.1%)
Median BMI (IQR)	28.4 (24.7 – 33.3)	27.9 (24.9 – 32.0)
D0 seroprotection1 (%)
UGA3: A/Michigan/45/2015	31 (52.5%)	51 (53.1%)
UGA3: A/Singapore/INFIMH-16-0019/2016	20 (33.9%)	36 (37.5%)
UGA3/4: B/Phuket/3073/2013	36 (61.0%)	64 (66.7%)
UGA3/4: B/Colorado/6/2017	30 (50.8%)	45 (46.9%)
UGA4: A/Brisbane/02/2018	24 (40.7%)	39 (40.6%)
UGA4: A/Kansas/14/2017	3 (5.1%)
D28 seroconversion2 (%)
UGA3: A/Michigan/45/2015	23 (39.0%)	7 (7.3%)
UGA3: A/Singapore/INFIMH-16-0019/2016	24 (40.7%)	35 (36.5%)
UGA3/4: B/Phuket/3073/2013	15 (25.4%)	40 (41.7%)
UGA3/4: B/Colorado/6/2017	17 (28.8%)	18 (18.8%)
UGA4: A/Brisbane/02/2018	15 (25.4%)	26 (27.1%)
UGA4: A/Kansas/14/2017	35 (59.3%)	24 (25.0%)
Median d28 sero-response to UGA4 vaccine3 (IQR)	5 (3 – 8)	53 (55.2%)
1HAI titer >= 40, 2D28 HAI titer >= 40 and 4-fold increase from D0 titer, 3Summed log2 fold-change in HAI titer from D0 to D28 for the four UGA4 Fluzone vaccine strains
