# Supplementary material for: Longitudinal analysis of influenza vaccination implicates regulation of RIG-I signaling by DNA methylation
Source: Sci Rep. 2024 Jan 17;14:1455. doi: 10.1038/s41598-024-51665-9 (PMC10791625; doi:10.1038/s41598-024-51665-9)
Supplement: Supplementary file 3 — Supplementary Table 3. [file 41598_2024_51665_MOESM3_ESM.xlsx]

## Sheet: Immune,Cell_typeProbes
Chromosome	Start	Stop	Name	Strand	Seq	Gene Symbol
chr17	1316388	1316508	746298_35955947_Dennis_2_055_1	+	TAGAGACGGGGTTTCACCGTGTTAGCCAGGATGGTCTCGATCTCCTGACCTCGTGATCCACTTGCCTCGGTCTCCCAAAGTGCTGGGATTACAGGCGTGAGGCACTGCACCCGGCCCCAA	NA
chr2	78829628	78829748	746298_35955980_Dennis_2_075_1	+	AAATTCTGGGCCGGGCGCGGTGGCTCATACCTGTAATCCCAGCACTTTGGGAGGCCGAGGTGGGCGGATCACGAGGTCAGCAGATCGAGACCATCCTGGCTAACACGGTGAAACCCCGTC	NA
chr2	87014216	87014336	746038_35918886_CellFi_080_1	+	TTTTTGTGAGATGGAATCTTGCTCTGTTACCCAGGCTGGAGTGCAGTGGTACGATCTCAGCTCACTGCAACCTCCGCCTCCCACGTTCAAGCGATTCTCCTGCCTCAGCCTCCTGAGTAG	PLGLB1
chr2	99387197	99387317	746038_35918887_CellFi_081_1	+	ACACACACACACGAAATTAGCCGGGCGTGGTGGTGGGCGCCTGTAGTCCCAGCTACTCAGGAGGCTGAGGCAGGAGAATGATGTGAACCTGGGAGGCGGAGCTTGCAGTGAGCCAGGATC	EIF5B
chr3	186739332	186739452	746038_35918948_Marco_168_4	+	GCCTGACCAACATGGTGAAACCCCGTCTCTACTAAAAATAGAAAAATTAGCCGGGTGTGATGGTGGGCGCCTGTAATCCCAGCTACTCGGGAGGCTGAGGCAGGAAGAATTGCTTGAACC	KNG1,HRG-AS1
chr4	89377783	89377903	746038_35918960_Marco_181_1	+	TGTTTTTGTATTTTTAGTAGAGACGGGGTTTCACCGTGTTAGCCAGAATGGTCTCGATCTCCTGACGTCGTGATCCGCCCGCCTCGGCCCCCCAAAGTGCTGGGATTACAGGCGTGAATC	NA
chr6	31462497	31462617	746038_35918983_Marco_207_9	+	GGGAGGCTGAGGCAGGAGACTCACTTGAACCCGGGAGGCGGAGGTTGCTGTGAGCCGAGATCGCGCCACTGCACTCCAGCCTGGGCAACAAGAGCGAAACTCCGTTTCAAAAAAAAACAA	NA
chr6	111927468	111927588	746038_35918997_Marco_197_6	+	ATCAGCATTGCCGAGCGCGGTGACTCACGCCTGTAATCCCAGCACTTTAGGAGGCCGAGGCGGGAGGATCACGAGGTCAGGAGATCGAGACCATCCTGGCTAACAAGGTGAAACCCCGTC	NA
chrX	15701060	15701180	rs4830983_as	-	GTAGCTGAGACTACAGGCATGCACCACGACGCCTGGCTAATTTTTGTATTTTTAGTAGAGACGAGGTTTCACTATGTTGGTCAGGCTGGTCTTGAACTCCTGACCTCAGGTGATCCGCCT	CA5B,CA5BP1
chrX	15739312	15739432	rs5936029_as	-	GAGGCTCATGCCTGTCATCCCAGCAGTTTGGGAGGCTGGGGTGGGTGGATCACCTGAGGTCAGGAGTTCGAGACCAGCCTGGCCAACACGGTGAAACCCCAGCTCTACTAAAAATACAAA	CA5B
chr2	219017124	219017244	746298_35955983_Dennis_2_142_1	+	CCTTTAATCTCAGTACTTTGGGAAGCCGAGGCGGGTGTATCACCTGAGGTCAGGAGTTCAAGACTATCCTGGCCAACATGGTGAAATCCCATCGCTACTAAAAATGCAAAAATTAGCCGG	CFAP65
chr20	49046829	49046949	746298_35955995_Dennis_2_130_1	+	AGTAGAGACAGGGTTTCACCATGTTGGCTAGGCTAGTCTCAAACTCCTGACCTCAAGCGATCCGCCCACCTCGGCCTCCCAAAGTGCTGGGATTACAGGCGTGAGCCACCGTGCCCAGCC	CSE1L
chr7	73351949	73352069	746298_35956044_Dennis_2_177_1	+	CTTGGTGGTGCGTGCCTGTAGTCCCAGCTACTCAGGACGATGGGGCAGGAGAATCGCTTGAACCCGGGAGGTGGAGTTTGCAGTGAGCCAAGATCGTGCCATTGCACTCCAGCTTGGGCA	FKBP6
chr15	90358606	90358726	746038_35918806_Marco_082_3	+	TTGAGACAGAGTCTCGCTCTGTCGCTCACGCTGGAGTGCAGTGGCACTTTCTCCGCTCACTGCAACTTCCTCCTCCTGGGTTCAAGCGATTCTCCTGCCTCAGCCTCCCGAGTAGCTGGG	ZNF774
chr17	75180054	75180174	746038_35918841_Marco_110_1	+	ACATAGTTTCACCATGTTGGCCAGGCGGGTCTCGAACTCCTGACCTCAGGTGATTCGCTTGCCTTGACCTCCCAAAGTGCTGGGATTACAGGGGTGAGCCACCATGCCCGGCCTTATTTC	SUMO2
chr5	138862600	138862720	746038_35918973_Marco_186_9	+	AGGAGTTCAAGACCAGCCTGAGCAACATGGTGAAACCCCATCTCTACTAAAAACAAAAATTAGCCAGGCGTGGTGGTGGGCGCTTGTAATCTTAGCTACTTGGGAGGCTGAGGCAGGAGA	CTNNA1
chr7	97281152	97281272	746298_35956045_Dennis_2_069_1	+	GTGGTGGCGGGCGCCTGTAGTCTCAGCTACTCGGGAGGCTGAGGCAGGAGAATGGCGTGAACCCGGGAGGTGGAGCTTGCAGTGAGCCGAGATAGCGCCACTGCAGTCCCGCCTGGGCGA	NA
chr1	28106410	28106530	746038_35918674_CellFi_004_1	+	TCCAGCCTCAGCCTCCCGAGTAGCTGGGATTACAGGCGTGTACCACCACGCCCGGCTAATTTTGTATTTTTAGTAGACACAGGGTTTCTCCATGTTGGTCAGGCTAGTCTTGAACTCCTG	NA
chr11	235057	235177	746038_35918714_Dennis_10_1	+	AGTAGAAATGGGGTTTCACCATGTTGGCCCAGCTGGTCTCGAACTCCTGACCTCGTTATCCACCCGTCTCATCCTCCCAAAGTGCTGGGATTACAGGCGTGAGCTACCGCGCCCGGCCAA	SIRT3
chr3	15773211	15773331	746038_35918938_CellFi_104_1	+	CTGGGCGTGGTGGCAGGCGCCTGTAGTCCCAGCTACTCGGGAGGCGGAGGCAGAAGAATCGCTTGAACCTGGGAGGCGGAGGTTGCAGTGAGCCGAGATCACGCCATTGCACTCCAGCCT	ANKRD28
chrX	15739192	15739312	rs5936029_sen	+	TGGAGTGCAGTGGCTCAATCTCGGCTCACTGCAACCTCCACCTCCCAGGTTCAAGCGATTCTCCTGCCTCAGCCACCTGAGTAGCTGGGATTACAGGCACACCACCATGCCTGCCTAATC	CA5B
chr10	54092612	54092732	746298_35955886_Dennis_2_098_1	+	TTGAACCTGGGAGGCAGAGGTTGCAGTGAGCCGAGATCATGCCACTGCACTCCAGCCCGGGCGACAGAGTGAGACTTCATCTCAAAAAAAAAAAAAAAAAAAAAGGACTATTGCAGGATA	PCDH15
chr22	41091574	41091694	746298_35956004_Dennis_2_111_1	+	GCACCACTACACCCGGCTAATTTTCTTTCATTTTTAGTAGAGACGGGGTTTCACCGTGTTGGCCAGGCTGATCTCGAACTGACCTCGAGTGATCTGCCCGCCTCGGCCTCCCAAAGTGCT	NA
chr3	140797884	140798004	746298_35956011_Dennis_2_092_1	+	CAAGGTCAGGAGATTGAGACCATCCTGGCTAACATGGTGAAACCCCGTCTCTACTAAAAATACACAAAAATAGCCGGGTGTGGTGGCAGGCACCTGTAGTCCCAGCTACTTGGGAGGCTG	NA
chr11	113937500	113937620	746038_35918742_CellFi_032_1	+	TTTTTTTTTTTGAGACGGAGTCTCGCTCTGTCACCGGGCTGGAGTGCAATGGCGTGATCTCAGCTCACTGCAGTCTCCACCTCCCGGGTTCAAGCGATTCTCCTGCCTCAGCCTCCTGAG	HTR3B
chr22	40300205	40300325	746038_35918932_CellFi_098_2	+	AACATGTTGAAACCCTGTCTCTACCAAAATACAAAAATTAGCCGGGCATGATGGCAGGCGCCTGTAATCCCAGCTACTTGGGAGACTGAGGCACGAGAATTGCTTGAACCCGGGAGGCAG	TNRC6B
chr22	40320534	40320654	746038_35918934_CellFi_100_2	+	TCTCTACTAAAAATACAAAAGATTAGCCGGACGTGGTGGTGGGCGCCTGCAATCCTAGCTACTCGGGAGGCTGAGGCAGGATAATCACTTCAACCCGGGCGGCGGAGGTTGCAGTGAGCC	TNRC6B
chr6	134696666	134696786	746038_35918999_CellFi_123_3	+	GTTGCCCATGCTGGAGTGCAATGGTGCAATCTCGGCTCATCGCAAACTCTGTCTCCCGGGTTCAAGCGATTCTCCTGCCTCAGCCTCCTGAGTAGCTAGGATTACAGGCATGTGCCACCA	NA
chr7	77175321	77175441	746038_35919017_CellFi_131_1	+	CACTGCAACCTCCGCCTCCTGGGTTCAAGCAATTCTGCTGCCTCGGTCTCCTGAGTAGCTGGGATTACGGGCGCCCGTGACCACACACAGCTACTTTTTTTATTTTTAGTAGAGATGGGG	CCDC146
chr15	40225865	40225985	746038_35918794_Marco_071_1	+	AGCTACTCTGGAGGCTGACGCAGGAGAATCGCGTGAACCCGGCAGGCGGAAGTTGCAGTGAGCCGAGATCGCGCCACTGCACTCCAGCCTGGGGAACAAGAGCCGAAACTCTGCCAAAAA	BUB1B-PAK6,PAK6
chr22	40320414	40320534	746038_35918934_CellFi_100_1	+	CAATGCATGGTCGGGCGCGGTGGCTCATGCCTGTAATCCCAACACTTCGGGAGGCCGAAGTGGGTGGATCAACTGAGGTCAGGAGTTCAAGACCACCCTGGCCAACATAGTGAAACCCTA	TNRC6B
chr6	31462377	31462497	746038_35918983_Marco_207_8	+	GCGGGCGGATCACCTGAGGTCGGGATTTCCAGACCAGCCTGACCAACATAGAGAAACCCCGCCTCTACTAAAAATACAAAATTAGCCGGGGGTGGCGCATGCCTGTAATCCCAGCTAGTC	NA
chr8	61781021	61781141	746038_35919035_CellFi_142_1	+	CTCAGCTTCCTTAGTAGCTGGGACTACAGGCGCCTGCCACCACGCCCAGCTAATTTTTTTTGTATTTTTAGTAGAGACGGGGTTTCATCGTGTTAGCCAGGATGGTCTTGATCTCCTGAT	NA
chr6	64168135	64168255	746298_35956032_Dennis_2_041_1	+	CTAATTTTGTATTTTTAGTATAGACGGGGTCTCTCCATGTTAGTCAGGCTGGTCTCGAATTCCCGACCTCAGGTGATCCACCCACCTCGGCCTCCCAAAGTGCTGGAATTGCAGGCATAA	EYS
chr19	10387914	10388034	746038_35918860_Dennis_01_1	+	GGCACGATCTCAGCTCACCGCAACCTTCACCTCCTGAGTTTAAGTGATTCTCCGGCCTCAGCCTCCCGACTAGCTGGGATTACAGGCATGGGCCACTACGCCTGGCAAATTTTGTATTTT	NA
chr4	78770650	78770770	746038_35918957_CellFi_114_1	+	AGTGCAATGGCACGATCTCGGCTCACCGCAACCGCCCCTTCCTGGGTTCAAGCGATTCTGCCACCTCAGCCTCCTGAGTAGCTGGGATTAGAGGCACGTGCCACCACGCCTGGCTAATTT	NA
chr9	94214989	94215109	746038_35919045_CellFi_149_1	+	ACTCGGGAGGCGGAGGTTGCAGTGAGCCGAGATCACACCACTGCACTCCAGCCTGGGCAACAAGAGTGAAACTCTGTCTCAAAAAAAAAAAAAAAAAAAAAGCAAGCTGTACCTCAACCA	LINC02603
chr20	3868072	3868192	746298_35955988_Dennis_2_045_1	+	AGCCTCCCAAGTAGCTGGGATTACAGGTGCCCACCACCACGCCCAACTAATTTTTGTGTTTGTTTTTTTTAGTAGAGACGGGGTTTCCCTGTGTTGGCCAGGCTGGTCTCGGACTCCTGA	MAVS
chr17	49190423	49190543	746298_35955957_Dennis_2_076_1	+	GTTGGCCGCTGCCGGGCGTGGTGGCTCACACCCATAATCCCAGCACTTTGGGAGGCCGAGGCCGGCGGATCACCTGAGGTTGGGAGTTCGAGACCAGCCTGACCAACATGGAGAAACCCC	NA
chr14	98392091	98392211	746038_35918790_CellFi_057_2	+	CATGCCAACACGGCCAGCTAATATTTGTATTTTTAGTAGAGACGGGGTTTCACCATGTTGGCCAGGATGTTCTCGATCTCTTGACCTCGTGATCTGCCCACGTCAGTCTCCGAAAGTGCT	NA
chr16	11909258	11909378	746038_35918813_CellFi_061_1	+	TCCCGAATAGCTGGGATTACAGGCTCCTGCCACCACGCCCAGCTAATTTTAGTATTTTTAGTAGAGACGGGGTTTCGTCATGTTGGCCAGACTGGTCTCAAAGCCCTGACCTCAGGCGAT	GSPT1
chr1	154583143	154583263	746038_35918692_CellFi_007_1	+	GGCATGGTGGCGTGTGCCTGTAGTCCCAGCTACTGGGGAGGCTGACGTGGTAGAAACGCTTGAAGCAGGGAGTCGGAGGTTGCAGTGAGCCAAGATTGTGCCATTGCACTCCAGCCTGGA	ADAR
chr2	216991828	216991948	746038_35918897_CellFi_084_1	+	GATGTGCGTCTGTAGTCCCAGCTACTTGGGTGTCTGAGGCATGAGTATCACTTAATCCCGGGAGGCGGAGGTTGCAGTGAGCCAGGATTGCACCACTGCACTCCAACCTGAGCGATAGAG	DIRC3-AS1
chr13	33772017	33772137	746298_35955913_Dennis_2_009_1	+	CTGTTTCAGGCCGGGCGCGGTGGCTCACGCCTGCAATCCCAGCACTTTAGGAGGCCGAGATGGGCGGATCATGAGGTCAGGAGATCAAGACCACACTGGCTAACATGGTAAAACCCCGCC	NA
chr17	61831365	61831485	746038_35918830_CellFi_065_1	+	TGAGACAGGAGAATTGCTTGAACCCGGGAGGCGGAGGTTGCAGTGAACCAAGATTGTGCCACCGCACTCCAGCCTAGGCAACAGAGTGAGACAGCGTCTCAAACAAACAAAAAACAAAAC	BRIP1
chr16	31215023	31215143	746038_35918820_Marco_093_2	+	TGGTGGAGGGCGCCTGTAATCCTAGCTACTAGGGCGGCTGAGGCATGAGAATCGCTTGAACCTCGGAGGCAGAGGCTACAGTGAGCCAAGATTGCACCACTGCACTCCAGCCTGGGTGAC	TRIM72
chr17	65403763	65403883	746038_35918831_CellFi_066_1	+	CAAGATTAGCTGGGTGCGTGTAATCCCAGCTACTTGGGAGGCTGAGGCATCAACCTGAATCGCTTGAACCCAGGAGGCAGAGGTTGCGGTGAGCCGAGATCACGCCATTGCACTCCAGCC	NA
chr17	58671159	58671279	746298_35955958_Dennis_2_029_2	+	AGTTCGAGACCAGCCTGACCAACATGGAGAAACCCTGTTTCTACTAAAAATACAAAAAAGTAACCGGGCGTGGTGGTGCATGCCTGTAATCCCAGCTACTCAAGAGAATCACTTGAACCT	IGBP1C,TEX14
chr3	38322177	38322297	746038_35918942_CellFi_108_1	+	GGTGCAATTCTCTGCTCACCGCAACTTCTGCCTCCTGGGTTCAAGCGATTCTCTTGCCTCAGCTTCCCGAGTAACTGGGATTACAGGTGTGCGCCACTGCGCCAGGCTAATTTTTGTATT	NA
chr7	5821748	5821868	746038_35919009_Marco_213_13	+	AAGGCGGGTGGATCACTTGAGGTCAGACGTTGGAGACCAGCCTGGCCAACATGGTGAAACCCGTCTCTACCAAAAATAAAAAAATTAGCCAGGCATGGTGGCGGATGCCTGTAATCCCAG	NA
chr8	11723423	11723543	746038_35919025_CellFi_138_1	+	AGGCTGAGACAGGAGAATTGCTTCAACATGAGAGGCGGAGGTGGCAGTGAACCGAGATCGCACCACTGCACTCCAGCCTGAGCGATAGAGGGAGTGTGTCTCAAAAAAAAAAAAAAAAGA	GATA4
chr19	57873384	57873504	746298_35955977_Dennis_2_004_1	+	ACTGGCCTGACCAACATGGTGAAACCCTGTCCCTACTAAAAATACAAAAAAATTAGCCGGGCGTGGTGGCACGCGCCTGTAAAGCCAACTACTCGGGAGGCGGAGTTCAAGAATCGCTTG	ZNF814
chr14	98391971	98392091	746038_35918790_CellFi_057_1	+	TTTGAGACTCTGTCACAAGGCTAGAGTGCAGTGCTGTGATCTCGGCTCACTGCAACCTCCGCCTCACAGGCTCAAGCCATTCTCTTGCCTCAGTCTCCCTAGTAGCTGGGACTACAGGTG	NA
chr3	155456264	155456384	746298_35956012_Dennis_2_002_1	+	ACAAAATTTCTTTTAAAAATTAGCGGGGCGGGGCGCAGTGGCTCACGCCTGTAATTCCAGCACTGCGGGAGGCCGAGGCAGGCGGGTCACGAGGTCAGGAGATCAAGACCAGCCTGGCTA	PLCH1-AS1,PLCH1
chr10	5858538	5858658	746038_35918707_CellFi_016_1	+	CCAGCTACTCGGGAGACAGGCAGGAGAATCAGTGGAACCCGAGAGGCTGAGGTTGCAGTCAGCCAAGATCGCGCCACTACACTCCAGCCTGAGTGACAGAGCCAGACTCCGTCTCAAAAA	NA
chr8	77045256	77045376	746298_35956054_Dennis_2_001_1	+	ATGTGACACATCTTTATATATCCAAATCACTCACTTCAGAAATGGATTAGCCGGGCGTGGTGGCGGGCGCCTGTAGTCCCAGCTACTCGGGAGGCTGAGGCAGAAGAATGTCGTGAACCC	NA
chr17	80628091	80628211	746298_35955962_Dennis_2_081_1	+	CGCTCTCTCACCCAGCCTGGAGTGCAGTGACGTGATCTCGCTCACTGCAACCTCCGCCCACCGGGTTCAAGCAATTCTCGTGCCTCAGCGTCCCGTGTAGCTGGAATTACAGGCACACGC	RPTOR
chr12	14308561	14308681	746038_35918760_CellFi_039_1	+	GAGAATCGCTTGAACCTGGGAGGCGGAGGTTGCAGTGAGCTGGGATCGCACAACTGCACTCCACCCTGGGTGACAGACCAAGACTCCCTCTCAAAAAGAAAAAAAAAAAAAAAAAGGTCA	NA
chr8	28969711	28969831	746298_35956052_Dennis_2_023_1	+	AATCCCAGCACGGGCGGATCACGAGGTCAGGAGACTGAGAGCATCCTGGCCAACGTGGTGAAATCCCGTCTCTACTTAAAATACAAAAATTAGCTGGGCGTGGTGGCACGTGCCTGTAAT	HMBOX1
chr19	17863758	17863878	746038_35918864_CellFi_073_1	+	CGTGAGCCTGTAGTCTCAGCTACTCGGGAGGCTACTATTCAAGGCTCCCTTGAGCCTGGGAGGTGGAGGCTGCAGTGAGCTATGATCGCACCACTGCACTCCAGCCTGGGCAACAGAGCG	RPL18A
chr17	15914632	15914752	746298_35955949_Dennis_2_082_1	+	TACAGGCGTGAGCTACCACACCCGGCTAATTTTGTATTTTTAGTAGAGACGGGATTTCACCATGTTGGCCGGCCTGGTCTCCTGACTTAGGTGATCCACCCGCCCCAGCCTCCCCAAGTG	NA
chr15	68218837	68218957	746298_35955923_Dennis_2_099_1	+	CTGGTCTCAAACTCCTGACCTCGTGATCCGCCTGCCTCGGCCTCCCAAAGTGCTGGGATTATAGGCATGAGCCACCGTGCCCGGCGAGAGGTGTTTTCTTAAGAGGAGGTCAAAGAGAGT	CLN6
chr19	18198516	18198636	746038_35918868_Marco_127_1	+	AGAGGGGGTTTTGCCATGTTGCCCAGGCTGGTCTCAAACTCCCGGGTTCAAATGATCCGTCCGCCTTGGCCTACCAAAATTCTGGGATCACAGGCGTGAGCCACCGCACCGGGCCATCTC	RAB3A
chr11	118213076	118213196	746038_35918745_CellFi_035_2	+	AGTCTCATCATGTTGCTCAGACTGGTCTCAAACTCCTGGCCTCAAAGGATCCTCCCACTTCGGCCTCCCAAAGCTCTGGGATTACTGGTGTGAGCCACCGTGCCTGGCAAGAAACACTTT	JAML
chr8	22245400	22245520	746298_35956051_Dennis_2_113_2	+	GGGAGTTTAAGATCAGCTTGTCCAACATGGAGAAACCCCGTCTCTACTAAAAATAAAAAATTTAGCCGGGTGTGGTGGCGCATGCCTGTTCATGTCTGGAGGCAGGGGTGAGGATGTGTC	POLR3D
chr12	93815158	93815278	746298_35955905_Dennis_2_077_1	+	TAGTAGAGACGGAGTTTCACCGTGTTAGCCAGGATGGTCTCGATCTCCTGACCTCGTGATCTGCCGGGCCCGGCCCATGTTTCCTAATCTTGATGGTATACAATAAAGACAATTAACTAC	CRADD
chr5	55398122	55398242	746038_35918968_CellFi_118_1	+	AGGGGAATCGCTTGAACCTGGGAGGTGGAGGTTGCAGTGAGCTGAGATCATGTTCATTGCACTCTAGCCGGGGCGACAGCGCAAGACTCCATCTCAAAAAAAAAAAAAGAAAAATGAAAG	MTREX
chr2	75034358	75034478	746038_35918885_CellFi_079_1	+	TAAGAATGAAATACACATGCACATTTGAGCTTTGAAATACAAACTGTGGGCCGGGCGCGGTGGCTCACGCCTATAATCCCAGCACTTTGGGAGGCCAAGGCGGGTGGATCACGAGGTCAG	NA
chr22	40300085	40300205	746038_35918932_CellFi_098_1	+	CATACCTTAAGGAGATAGTGAAGAACAGCCGGGCACAGTGGCTCACACCTGTAATCCCAGCACTTGGGCGGCCAAAGCAGGCAGATCATCTGAGGTCAGGAGTTGGAGACAAGCCTGGCC	TNRC6B
chr11	118212956	118213076	746038_35918745_CellFi_035_1	+	CTCACTGAAGCCTTGAAATCCCGGGCTCAAGTGACCCTCCTGCCTCAGCCTCTCAAATAGCTGGGACTACAGTTGTGCACCACCATGCCTGGCTAATTCTTTTGTTTTTTGTAAAGATAG	JAML
chr14	39623829	39623949	746038_35918787_CellFi_054_1	+	CCCAGGCTGGTCTCAAACTCCTGGGCTCAAGCAATCTGCCCACCTTGACCTCCCGAAGTGCTGGGATTACAGGCATAAGCCCACGTGCCCAGCCTGGTCAAATTTTGTTTAAATGAAGGA	NA
chrX	15615333	15615453	rs4646127_sen	+	CAAATAATACAAAAACTAGCCAGGTGTGGTGGCTCGCACCTGTAGTCCCAGCTACTCAGGAGGCTGAGGTGGGAAGATTGCCTGAGCTTGGGGAAGTCGAGGCGCAGTGAGCCATGATCA	ACE2-DT
chr2	161904547	161904667	746298_35955981_Dennis_2_160_1	+	AATTAAAATATAAAAATTAGCCGGGCAAGGTGGTGCATGCCCGTAGTCCTAGCTATTTGGTTGGCTGAGGTGGGAGGATCACTTGAGCCTGCCAGGTCCGGGCTGCAGTGAGCTCTGATT	SLC4A10
chr16	67450917	67451037	746038_35918822_Marco_095_6	+	GTCTTTTTCTATTTTTTAAACTGGTCTCTGTTACCCAGGCTGGAGTGCAGTGGCACGATCACGGCTCTCTGCAGCCTCGAACTCCTGGGCTCAGGCGATCCTCCCGCCTCAGCCTCCAGA	ATP6V0D1
chr14	65675509	65675629	746038_35918788_CellFi_055_1	+	GGGCAGTTGCCCAACTCAGGTTCAAGAAGGATCCGTTAGGCCGGGCGTGGTGGCTCACGCCTGTAATCCCAGCACTGTGGGGGGCCGAGGCAGGCAGATCACTTGAGGTCAGGGGTTTGA	FUT8
chr3	186739212	186739332	746038_35918948_Marco_168_3	+	GGCCTGACTGTGGGCCTTACAACCCTCCCATGAGGCCAGGCATAGTGGTTCATGCCTGTAATCCCAGCACTTTGGGAGGCCGAGGTGGGTGGATCACCTGAAGTCAGGAGTTCGAGACCA	KNG1,HRG-AS1
chr11	60743072	60743192	746038_35918725_CellFi_022_4	+	GACCAGCTGGGGAAACATGGCAAAACCCCGTATCTCCAAAAAATACAAAATTAGCCTGAAGTGGTGGTACAAGCCTGTTGTCCCAGCTACTCGGAAGGCTGAGGTAGGAGGATGGTTTGA	MS4A18
chr13	113849885	113850005	746038_35918783_CellFi_050_3	+	TTAAAAGATAAAAGGGTGGCGGGAGGCAGAGGCTGCAGTGAGCCAAGACTGCGCCACTGCACTCCAGCCTCGGCGACTGAGCAAGACTCCTTCTCAAAAAAAAAAAAAGATAAAAGGGCG	GAS6
chr4	2697693	2697813	746038_35918950_CellFi_111_2	+	GCAGTGAGCTATGATCGCACCACTGCACTCCAACCTGGGTGACAGAGCAAGACCTTGTCTCAAAAATAAATAAATAAATAAATAAATAAAATACATTAATCAGGATTTGTAATTGTTTCC	FAM193A
chr19	13330435	13330555	746298_35955971_Dennis_2_020_1	+	ACCATTGCCCAGGCTATGAAGGGACTTTGCAGATATAATTAAAATACCGGAGGCCCGGTGCGGTGGCTCACGCCTGTAATCCCAGCACTTTGGGAGGCCGAGGTGGGCAGATCACGAGGT	CACNA1A
chr8	22240433	22240553	746298_35956050_Dennis_2_154_1	+	TTGGCCAGGTTAGTCTCAAACTCCTGGGCTCAAGCCATCCACCCGCATCGGCCTCCCAAAGTGTTGGGATTACAGGCGTGAGTCACCGCGGCCGGTGGCGGTGTTTTTCTTTTAGCCTGA	NA
chr22	40300325	40300445	746038_35918932_CellFi_098_3	+	ATGTTTCAGCGAGCTGAGATCGTGCCACTGCACTCCAGCCTGGTCGACAGAGCAAGATCCTGTCTCAAAAAGAGGAAAAAAGAAAAGAAAAGAAAAGATAGTGAGAAAATAACTGAACAT	TNRC6B
chr7	99232352	99232472	746298_35956046_Dennis_2_102_1	+	GAGCTTGCAGTGAGCCGAGATCGCACCACTGCACTGCAGCCTGGGGGACAGAGTGAGACTCCGTCTCAAAAACAAAACAAAACAAAATTAGCCAAGCGTGGTGGCAGGCGCCTGAGGCAG	KPNA7
chr3	186738972	186739092	746038_35918948_Marco_168_1	+	ATCTCCTGACCTCGTGATCCACCTGCCTTGGCCTCCCAAAGTGCTGGGAATACAGGCGTGAGCCATCATGCCTGGACTATGTGTTGGTTTCCATGCATGTTTCCTGGCGCATAGCCCCAT	KNG1,HRG-AS1
chr7	30591263	30591383	746038_35919011_Dennis_03_1	+	TCCCACATGACCAGCAAAGAGCTGGTCCAGGAAAAATTCCACTTGTTTGGCCGGGTGTGGTGGCTCACGCCTGTAATCCCAGCACTTTGGGAGGCTGAGGCAGGTGGATCACGAGGTCAA	GARS1-DT,GARS1
chr17	58671039	58671159	746298_35955958_Dennis_2_029_1	+	GGGCAACAGGCCAAGACCCTGTTTCTAAATAAATAAATAGTTCTGGGCCGGGTGCGGTGGCTTGTGCCTATAATCCCAGCACTTTGGGAGGCCGAGGCAGGCAGATCACCTGAGGTCGGG	IGBP1C,TEX14
chr9	128088455	128088575	746038_35919048_CellFi_152_2	+	GAGATTCTGAGATAGGTGGTTGGCATATGCAAAATGCTAGATTAAGAAGTGAATTGATAGGCCAGGCACAGTGGCTCACGCCTGTAATCCCAGCACTTTGGGAGGCCGAGGCGGGCGGAT	SLC25A25
chr11	5616970	5617090	746038_35918718_Marco_052_3	+	AGAGTCTCGCTCTGTCTCCAGGCTGGAGTGCAACCTCCACCTCCCGGGTTCAAGCGATTCTCCTGCCTCAGCCTCCCGAGTAGCTAGGACCACAGGCGCGCCCAGCTAATTTCTGTATTT	TRIM6-TRIM34
chr14	24514375	24514495	746038_35918786_CellFi_053_1	+	TCAATCTCCTGACCTCGTGATTCACCCGCCTCGGTTTCCCAAAGTGCTAGGATTACAGGCGTGAGCCACCACATCCGGCCTTAGAGGGTCTTGCCTCAACATTGATGGTGGCTGACTTAG	NA
chr6	46882820	46882940	746298_35956031_Dennis_2_037_1	+	GACCTCAAGTGATCCGCCCATCTCGGCCTCCCAAAGTGCTGGGATTATAGACGTGAGCCACTGCACCCGGCCCAGTTTGTTCTATACTCAAATGTTATGTGAGAAAACTTGGCAAAGCTC	ADGRF5
chr8	11726435	11726555	746038_35919030_Marco_220_1	+	AAGCAGGCATGACCCCAGTTGTATTCAAGAGGCTCAGAGGGGCTGGGTTCGGTGGCTCACGCCTGTAATCCCAGCATTTTGGGAGGCCGAGGCCGGTGAGTCACCTGAGGTCGGGAGTTC	GATA4
chr3	186739465	186739585	746038_35918949_Marco_169_1	+	TTGCAGTGAATCAAGATCATGCTACTGCACTCCAACCTGGGCGACAGAGCGAGACTCTGTCTCAAAAAAAAAAAAAAAAAAAAACCTTCCCATGAGAGGTTCCTACCCTATGCCCTGGGG	KNG1,HRG-AS1
chr1	24514497	24514617	746038_35918670_Marco_013_7	+	GAAACAGAAAAGCGAGTGCTAAAACATAGGCCCATTAAAAAAGTGTGTGTGTAGCCGGGCGCGGTGGCTCACGCCTGTAATCCCAGCACTTTGGGAGGGTGAGGCGGGTGGATCGCCTGA	RCAN3,RCAN3AS
chr5	138862480	138862600	746038_35918973_Marco_186_8	+	AGAAGGCGGTTGTGGGGATGATATTAGGTAGGAGCAAAAGTAATTGCAGGCCTGGCACAGTGGCTCATGCCTGTAATCCCAGCGCTTTGGGAGGCCGAGATGGGTGGATCACTTGAGGTC	CTNNA1
chr7	65266306	65266426	746038_35919013_Dennis_06_1	+	AGGTCATTTTGACTGATAACATAACTCTCCTTTTGATTGAAAGTGTTAACATGGGCCGGGCACGATGGCTCATGCCTGTAATCCCAGCACTTTGGGAGGCCGAGGCAGATGGATCACTTG	NA
chr1	28106530	28106650	746038_35918674_CellFi_004_2	+	ACCTCAGGTGATCCGCCCGCCTTGGCCTCCCAAAGTGCTGGGATTACAAGCATGAGTCACTGCGTCCGCCCTTTGGTTCCTCCTTTTTTTAGTATCTTTTCTCTCCCTACCTCATTGGCT	NA
chr8	22245280	22245400	746298_35956051_Dennis_2_113_1	+	TCCTGCTTCCTTTGTGTCTCTGGCAGGGAGCTTTAAGAAGACACCTGTAGCCGGGAGCATTGGCTCACGCCTGTAATCCCAGCACTTTGGGAGGCCAAGGTGGGCAGATCACCTGAGGTT	POLR3D
chr10	128237167	128237287	746298_35955888_Dennis_2_013_1	+	TCATGATCCACCCAACTCGGCCTCCCAAAGTGCTGGGATTACAGGCATGAGCCACTGCGCCCGGCCGCAAGATCCCATCTTTACCAAAAACTAAATAAATAAAGTGGAAGAAAACATTCT	LINC01163
chr8	11726426	11726546	746038_35919029_Marco_219_1	+	AAACCTGCAAAGCAGGCATGACCCCAGTTGTATTCAAGAGGCTCAGAGGGGCTGGGTTCGGTGGCTCACGCCTGTAATCCCAGCATTTTGGGAGGCCGAGGCCGGTGAGTCACCTGAGGT	GATA4
chr6	74162127	74162247	746038_35918990_Marco_212_4	+	CTCTCCAGGCAATCCGTGCCCCTGTCTTAAGAAGATGAGGTAGGGCCGGGCGCGGTGGCTCACGCCTGTAACCTCAGCATCCGAGAGGCCGAGGCAGGCGGGTCGCTTGAGCTCAGGAGT	NA
chrX	16544401	16544521	rs143695310_as	-	AATTCAAGCTGGCTGCAGAAATTTGCGTAAGTAACAAGGAGCTGAATGTTAATAGCCCAGACAATGGGAAAAATGTCTCCAGGGCATGTCAGAGACCTTCACAACAGCCCCTCGCATCAC	NA
chr12	106639610	106639730	746038_35918775_Dennis_09_1	+	GATCCGCCCGCCTCGGCCTCCTACAGTGCCGGGATTACAGGCGTGAGCCACCACGCCCGGCCGTGCTCTGCCAGTCTTAAGAGGAAATTCCTGGTCCTGCACACTCAACAAAAGCAGAGA	RFX4
chr4	2697573	2697693	746038_35918950_CellFi_111_1	+	CTTGAGCCCAGGAATTGAAGACCAGCTTGGGCGACACAGGAGACCCTGTCTCTACAAAAGATAAAGAAAATTAGCTGAGTGTGACAGCACACCCCTGCTTGAGCTCAGGAGGTCAAGGCT	FAM193A
chr1	31539099	31539219	746038_35918676_Marco_016_8	+	TGGAATAATGTATGTTAAGTGCTTTTAGTCTTACTGTCTCAAACTAAACTCAAAATAGATTGAAGGCCGGGCGCGGTGGCTCACGCCTGTAATCCCTGGACTTTGGGAGGCTGAGGCGGG	LINC01226
chr11	60742952	60743072	746038_35918725_CellFi_022_3	+	TTACATATTCCTTTTTACTTTTTAAAAATGGGGTTTCTGGTCTGGTGTGGTAGTTCACACCTGTAATCCCAGCACTTTGGGAGGCCAAGGCAGGAAGATCGCTTGAACCTAGGAGTTCAA	MS4A18
chr2	204617151	204617271	746298_35955982_Dennis_2_118_1	+	CTCTACTAAAAATACAAAAATTAGCCGGGCTTGTTGGCGGGCGCCTGTATTCCCAGCTACTTGGGAGAGTGATCGAATAGAAAAAAGAGGATCATTTCTCTCAGCTTCAGCCTGAAAAGT	PARD3B
chr1	182807895	182808015	746038_35918698_Marco_006_1	+	ACTCCTGACCCCAAGTGATTCGCCCACCTCGGCCTCCCAAAGTGCTGGGATTACAGTCACCACGCCCGGCCAGTTTATTTCTTTCAAGAGACACTGGCGTTCAGACTATCTGAATCAATC	NPL
chr22	39436018	39436138	746038_35918926_Marco_160_1	+	GTACTCCAGCCTGGGTAACAGAGCAAGTCTCCGTCTCAAAACAAACAAACAAACAAAAAAACACAAAAAAACAAAAGCAAACAAAAAAACCAAATGCATCCCTTGTGTAATTTTTAGGTC	TAB1
chr1	226320238	226320358	746038_35918703_CellFi_012_1	+	TGAAACCCCGTTTCTACTAAAAATACAAAAATTAGCCTAGCGAGGCCCCAGGAGGCAGGAGTTGCAGTGAGCCGAGATCACATCACTGCACGCCAGCCTGGGCAACAGAGCGAGACTCTG	NA
chr9	94215109	94215229	746038_35919045_CellFi_149_2	+	CCTTGGGCACATGTTGTCAGGACCTCCTGAGGCTGTGTCATAGATATATTCTTAACATTGGCAAAATAAACTTTCTAAATTAATTGAGGCCTGTCTCAGAGACTTTTGGGTTCACGGCTG	LINC02603
chrX	16544281	16544401	rs143695310_sen	+	TAGCCATGGCTGGAGCTGCAGCAGCTGGGACAAAGGACACCAAGTCCCTAGGCTGCACAGAGCAGGGGGGTCCTGGGCCCAGGCCACAAAACCATTTTTTCCTCCCAGGCCTCTGTGCCT	NA
chr17	4659031	4659151	746298_35955948_Dennis_2_003_2	+	AAGAGAGAAAGAAGTAACAAACAAGTAAGCAAAAAGCCTCAGAAAAATGGTTTTGATGGCCGGATGAGGTGGCTCACACCTGTAATCCTAGCACTTTGGGAGGCAGAGGCAGGCGGATCC	NA
chr14	24514495	24514615	746038_35918786_CellFi_053_2	+	GGTGGTGTTGCTGAAGGCTGGGGTGGCTGTGGCAATTTCTTCAAATAAGACAGCAGTGAAGTTTGCCACATCAGTTGACTCTTCCTTTCACAAAAGATTTCTCTGTAGCATGCAAGCCTG	NA
chr17	75083787	75083907	746038_35918832_Marco_101_1	+	TGGTTATTTCTTGGTGATATGTTAAACAAGGGGTGGATTATTCATGCCTCCCCTTTTTAGACCATGTAGGGTAACTTCCTGACGTTGCCACGGCATTTGTAAACTGTCATGGCGCTGGTG	NA
chr17	75083907	75084027	746038_35918832_Marco_101_2	+	GGCGTGTACCAGTGAGGGCAACCAGAGGTCACTCTCATAGCCATCTTGGTTTTGGAGGATTTTGGCCGTCTTCTTTACTGCAGCCTGTTTGATCAGCAAGGTCTTTATGAGCTGTATGAC	NA
chr6	31466188	31466308	746038_35918985_Marco_209_2	+	CCACACCTCAGCCCTGCTTTCCCATCTCCCGTCTCTTTTTTTTTTTTTTTTTTTTTTTTTTTTTTTTTTTTTCTTTCTGAGACGGAGTCTCTGTCGCCTAGGCTGTAGTGCAGTGGCGCG	HCP5
chr1	243482183	243482303	746038_35918705_CellFi_014_2	+	TACCGCTCTGTGTTAATCTGTTTTGCATTGCTATAAAGAAAGAGCAGAGATTGGTAATTTATAAAGAGAAGTAAGTGGTTTATTTTGGCTCATGTTGTGCAGGCTGCATACGAAGCATGG	SDCCAG8
chr10	85915304	85915424	746038_35918709_CellFi_017_1	+	ACCCATCTCTACCAAAAATTTAAAAATCAGCAGGGTGCAGTGGCGCATGCCTGTAGTCCCAGCTACTCAGGAGGATTGCTTAAGTCTAGCATTTCGAAGCTGCGATTGTGCCACTGCACT	GRID1
chrX	15615453	15615573	rs4646127_as	-	TTAATGAAAAAGCAGTTTCTGAGAGGTTGTGAGTGTTCAGTAAAGAAAGAAATTGCTTTCCTTTTTTTTTTTTTTTGAGACAGATTCTCATTCTGTCATTCAGGCTGGAGTGCAGTGGCG	ACE2-DT
chr14	24514615	24514735	746038_35918786_CellFi_053_3	+	TTTGATAGCATTTACCCACAGTAGAACTTCTTTCAAAATTGGAGTCAATCCTACAAACTCTACCACTGCTTACTCAACTAAGTACATATCATATTCTGAATCCCGTGTTGTGATTTCAAC	NA
chr12	14308681	14308801	746038_35918760_CellFi_039_2	+	AAAAACAACAGATGCTGACAAGGCAGCAGAGAAAGAGGAACACTTAGACACTGCGGGTGGGAATGTCAATTAGTTTGGCCACTATAGAAAGCAGTTCGGAGATTTCTCAAAGAACTTAAA	NA
chr11	14113356	14113476	746038_35918721_CellFi_020_1	+	CCGCCAAAGTAGGAGCCCAGGCAGGGGAGGTGCCGAGAGCAAGCGAGGGCTCTGAGGACTGCCAGCACGCTGTCACCTCTCAATCCCTCACGGCTTCCTTTTGCTGGGGGTGGCGGGGCG	SPON1
chr17	75083980	75084100	746038_35918833_Marco_102_1	+	TTTACTGCAGCCTGTTTGATCAGCAAGGTCTTTATGAGCTGTATGACCTAGCAATGCATCCAAGTAGGTCTCAGCTTTATTTTACCCAGCCCCTATTCAAGATGGAGTTGCTCTGGTTCA	NA
chr20	41935480	41935600	746298_35955994_Dennis_2_085_1	+	CACCATTGCACTCCAGCCTGGGTGACAGAGTGAGACTCCGTCTCAAAAAAAAAAAACTTCTAGTAAGAGTGTTTCTAAACCGCACCAGAAGGCTTTTATCCCTACTGGGTCTGACCCCAA	NA
chr6	106774410	106774530	746038_35918995_Marco_195_1	+	CACCGCAGTCCCGCCTGGGCGAAAGAGCGAGACTCCGTCTCAAAAAAAAAATAGTAATAATTGGTAAACTTACTAATAAAGAATCTTTGAATTGGCTCTATCCAGAAGTCTTAGCAGGCA	LINC02532
chr4	169240188	169240308	746038_35918964_Marco_174_7	+	AGAAGAGAGAATTTTGAATATTCTCATCACAAAGAAATAGTAAAGTTTTGAGGTAATAGATGGGCTAATTATCCTGATTTGATCATCACACAATGTATACATGTATTGAAACGTCACATT	SH3RF1
chr7	5821628	5821748	746038_35919009_Marco_213_12	+	TATTCTGCGGATTTCCTGTGGGCCACACACTGTTCTAGGAATTGGGGAAATTAAGAGTAAAGTGGGTCCCATGGCTGGGCACAGTGGCTCACGCCTGTAATCCCAGCACTTTGGGAGGCC	NA
chr11	104709151	104709271	746038_35918740_CellFi_030_1	+	ACCACAGCTGATCTGACAGGAGGCAGATCTCAGGAGGTAATGCTTGGCTGACGCTTAACTCCTGCTGTGTGGCCCCACTTCTAACAGGACACAGACCAGTACCATTCTGTGGCTAGCGAT	NA
chr3	186739705	186739825	746038_35918949_Marco_169_3	+	AAGCTCTGCATCCCTTCTCCCATACCTTGCTCTACACATCTCTTCATCTGTATCCTCTGCAGCATCCTTGATGATAAACCAGTAAATGTAAGTAGGGTGTTTCCCTGAGTTCTGTGAGCC	KNG1,HRG-AS1
chr11	60743192	60743312	746038_35918725_CellFi_022_5	+	GCCCGGGAGTTTGAGGCTGCAATGAATGAGCCATTATTGTGCCACTTCACTCCAGTCTGGGCGATGAAGGAGACCCTGTCTCAATAAAAAAGTAGGGGGAGGGTTGTCCTGGAATATTTA	MS4A18
chr8	11996634	11996754	746038_35919032_Marco_221_5	+	GTAAAAGAATGTCAGGGAAGAAATCTTTACCTATGAAACCGTGTGTGTATCTCTCTGTGTGTGTGTGTGTGTGTGTGTGTTTGTGTGTGTGTGTGTGTGCTTGTGCTGGGATGAACTTCC	DEFB134
chr7	5820308	5820428	746038_35919009_Marco_213_1	+	CTGGGCAACAGAGCAAGACTCCGTCTCAAAGAAAAGGAGAAAAAAAAAAAAGTAAAAGAAAAAAGAACGTTCTCTTTGCACGATCTAAGTACCTAGGACAGCTGCTACCCAGGCCCTTAG	NA
chr17	77943833	77943953	746298_35955960_Dennis_2_120_1	+	AATGCCCATCAACTGATGACCAGATAAGGAAATCGTGGCATCCATACAATGGAATACTGTTCAGCTATAAATAGGAATGAAGTACCGGCCTGTTACAACACGGATGAATCCTGAAAACAC	NA
chr16	16065209	16065329	746038_35918814_CellFi_062_1	+	GAAGGCTGTGGGAATCGCCATGTTTGGGTGGACCCAGTTTCTAATGGCTTGCATTTGCATATCAAAGGTTGCTGGCCTGGCTCTAAGAGCCGGGGCTTTACAAGAAACTTTTCCGGAGTT	ABCC1
chr9	136141750	136141870	rs2519093_s	+	ATGTGAATTTTCCATTGTATGACTGAACCACAATATCTCAGGGACCCCATAAATATATACACCTACTATGAACCCATAAAATGAAAAACAAAATACTTCTTAGAAAACAAATATTTTCTC	NA
chr12	39728893	39729013	746038_35918762_CellFi_041_1	+	TAACATGGCTGAACCTTGAAAACATCGTGTTAAATAAAAGAAGCCAGACACAGCTGGGTGCAGTGGCTCACACCTTTGGGAGGCCGAGGCGGGGCGGATCACTTGAGGTCAGGAGTTTGA	C12orf40
chr11	82732712	82732832	746298_35955898_Dennis_2_122_1	+	GCCAGGCCGAGTGGGCGGAACAAGCCCAGAAGGCCTGAGCAAAACTAGGGCAAAGGCGCCACCGGCCACAGGTTTCCAGCCAGAAAAGCAACGCCCCAAAGATCCCATGTCACTACCTCA	FAM181B
chr18	11972196	11972316	746298_35955963_Dennis_2_046_1	+	CGAGACTCCGTCTCAAAAAAAAAAAAAAAAAAAAAAAAAAAGAAAAAGAAATAATACGGATACGGCAGGGGGTATATGTACTTTCCCCTTAATTTTGCCGCGAACTTAAAAGTATAGAAA	NA
chrX	15643159	15643279	rs6629110_sen	+	GTACCCTAAAACTTAAAGTATAATAATAATTTAAAAAAAAAGAAAGAAGGGAGAAAATAAGGAAACGGAGAGAAGGCACTCTACTAAGTGACTTGAACACTACCTCTAAGAGTATTATAT	CLTRN
chr17	5342817	5342937	746038_35918826_Marco_100_4	+	CAGTTCCTGGGTCGTAACTCCTATAGCCCTTGTTACAATGTTCTGTGATAATGTTGGGTGTGTTAGGCCTCAGGAAACAGACTCTCCCCTTCTCCTGCCCTCCTTTTACCTGCCCCAAAG	RABEP1
chr6	7441503	7441623	746298_35956030_Dennis_2_101_1	+	GGAGGGACAGGCACGGGCAGTAACCGGGGATGCGCGCGGCGCTTGCGGGCCAGAGCGAGTTCTGGGTGGGCTTGGGCTCGGCCGGCCCCGCCGGCCCAGGCAGTGAGGAACTTAGCACTT	NA
chr22	39472293	39472413	746038_35918930_Marco_164_1	+	AGCATGGAGTGCAGCCACCCACATGAATATTCATAGCTCCTCCTGTAGCCTGTTCAATATGTATGTTTAGCTAACCCCTTCAGCATAAAGCTCCTGCCCCAACCCCTCCTGCTTCTAAAT	MGAT3
chr16	16065449	16065569	746038_35918814_CellFi_062_3	+	GGCGACGACTTCTTCTGGCTACTTCCTGGTGAAAAGGGGCGTTGAATGGGGAACAGCAGCTAGGGCTCCTCCTGGGGTGGATCTAAGGGTCCTCGGAAGAATGGCGTGTCCATGTGTGCT	ABCC1
chr4	115843482	115843602	746298_35956017_Dennis_2_084_1	+	AAGTGAGCATGCATATAGCTTCAGTAAACACACCATGCATGCTCACCTTCCAAATGTCGGCCGGCCACTGTGCATGTGGACAGCCTCCCCCAGTGGAAAAATCGGGCGAGAAGTAACACA	NA
chr6	30130683	30130803	746038_35918982_Marco_206_1	+	TCTTGCCTTCTCCCCGCTACAGTAAAAATAAATAAATAAATAAATAAATAAATAAATAAATAAATAAATAAAATAGTCCAGTGTTACCCGAACCCCAAAGGGGACTGTTGTGCCAGGTGG	NA
chr12	125254452	125254572	746038_35918777_CellFi_044_2	+	CATTTGATCTGCTGTGGGGGGAGCCCCCCATATTTGGTCACAGAAGTCTTCTGTGTTGATTGTTGTGGGGTGAACAGAGGAGGAAAAGCAGTTTGCGTTTCTCCCACTCAGTCCCACTCT	TMEM132B
chr17	5342937	5343057	746038_35918826_Marco_100_5	+	CAGGACTCTAATCTCCTTCCACATTTCTGATTATGGGTCTTAAGTCCCTTCCCAGAGAAGGTCCCACCATATACCCTGGGGGAAGGGATGCTGATGTCCAGAAGCTTCCATAAAAACCCA	RABEP1
chr6	31462257	31462377	746038_35918983_Marco_207_7	+	AAGGGTGATGGGTGATCCCAGTCCTCGCAGTGAATTCCGGGCCACAAAATTCAAAACGCTTGCGGGCAAAGCCGTGCGCGGTGGCTCAAGCCTGTAATTCCAGCACTTTGGGAGGCCGAG	NA
chr6	134696546	134696666	746038_35918999_CellFi_123_2	+	AAGAGGGCTCCAGGCTCCATGCAACTAATGAAACCATAGCAGCTCTACTTGCTAGACTTTTATCATTATTCACTTTCTTTCTTTCTTCCTTTTTTTTTTTTGAGACAGAGTTTCACTCTT	NA
chr19	55128149	55128269	746038_35918873_Marco_131_2	+	ATTGCTTTTCTCCCCAAATTAATCTCGATTTGGCTTGTCTGTTCACATTTGCATGAGGAACTGAACTGTTGTTTTCATAGGGAAACGAGAGACTGTGTTTCCTCAGCTTAAAAAAGAAAG	NA
chr16	16065329	16065449	746038_35918814_CellFi_062_2	+	GCTTTAAAAACCAAACATTTCCCAAGGACCCCTTTTCCTCTCTATTTGCCTAAAATAATTGCTTAACTCCTACATTACCCCCTGTGGAGATGCCACATTAACTGCTGTTAGGGGGTTTTG	ABCC1
chr3	186739585	186739705	746038_35918949_Marco_169_2	+	GAAGAAATGCTGACGTCAAGGAAGCTTCTATAAAAACCCAAGAGGACAGGGTTGGGTGAACTTTCTGATAGCTTAATAGGAGGAGGTTCCTGTAGGGCGGCACAACCAGGGAGGGCGTGG	KNG1,HRG-AS1
chr4	169240068	169240188	746038_35918964_Marco_174_6	+	AGCATGGCGAGACGTTAGTTAAAAGGTATGAAGTTACAATAGCTAGGAAGAACCAGTTCTGGTATTCTATTCTGCAGTAGGGTGTGTATAGTTAACAATAATGCATATTTCAAAATAGCT	SH3RF1
chr2	20527745	20527865	746038_35918879_Marco_141_3	+	TTTCTGCTGCTGACCACCACAAAAGTCACAGAAATTTGGAGGCTGAGTCCCAACAAAACCCAACATTTGGCTAGGTGTGGTGGCTCACGACTATAATCTCAGCACTTTGGGAGACCGAGG	NA
chr19	55128029	55128149	746038_35918873_Marco_131_1	+	ACCTCCCTTTGGTTGACGGCCCTTTATTTATTCTGATCTACTATTTCTTTTTCTTTCTAGGAAGTTGTTGTTTAAGGATCCTACTTCTAGTTGGGAGATACATTCTAAAGGGTCTTCTCC	NA
chr11	102188301	102188421	746038_35918736_Marco_031_6	+	GGTGGGCAAGGAAGGCTGGTGTGTGTGTGTGTGTGTGTGCGTGTGTGTGTGTGTATGTGTGCGCGCGCGCGCGCCTCCCCTGGTGTAAGAGATGTGCCAGCGGCTGGCCGAGGGGCGCTT	YAP1
chr19	55128389	55128509	746038_35918873_Marco_131_4	+	GTTTTAAAAAGGCTTGTCCAGGAAGCACATATGGGAGCTGGTCACTCTGCATTTTGGGCCCTCCTGGAGGTGTTTAGACCTTCCGAGAGAGAAACTGAGACACATGAGAGGGAAGAAATG	NA
chr8	11996154	11996274	746038_35919032_Marco_221_1	+	CAGGGAGAGAAGTCCGCTGGATTTCAGCAAAAGCTGCATCTGGCCGAGAAGATGTGAGTTTTGAAAAGTGGTTGAACTGCCACTCACCTCCCAAGTAGAGTGAGTCGTCCTCCATGTCGC	DEFB134
chr8	11996274	11996394	746038_35919032_Marco_221_2	+	CCGCAACAAGGATCACAAGGTTTTTCTGCTGGGACTGCAGGTTGCAGCAAGACGCTATCTCTTCCAAGAGAGTCTTCAAATGACGAGCTCTCTGGCCGCATCAGCCCTTATATAACTCAC	DEFB134
chr8	11996394	11996514	746038_35919032_Marco_221_3	+	CCCCACCAACCGCGAACACCCCACCCACCCATCAGGTGTGCGATAAACCAATCAAATATCAGCACTCAATTAAGGAATGAGTCACAGGGTGTGTCCCCTTGCATCGCTGGGAATTCAACA	DEFB134
chr8	11996514	11996634	746038_35919032_Marco_221_4	+	GACACAGCCCACATCATGACTTCTAGAACACCTGAATCAAATTACTCCTCAGGGTGATAGGCACATATAATATGAGTGTAACCGGGTTGGGACAGTGGCCACACAGTTGCCTTATTTTAG	DEFB134
chr8	11996754	11996874	746038_35919032_Marco_221_6	+	AAGTATGTACTTTTGGCAGCTACCGTCATCCTCTCATCGACGGAAGGACAAGAAGTCTGAAGTGCGCTTTCTGACCTGAGAATAGTCAATGAAGTATAGTATTTAGCACAGCGTATTTTC	DEFB134
chr8	11996874	11996994	746038_35919032_Marco_221_7	+	TTCCTTAATAATAAAGGAGATATCCGTGGCATCAAACAGACCTTCCAGGGATAACCTTTCCACGTTCAGCCTATTGACTCTCTATCCGAGTGAAATTACTGGCCAGTGGAGAACAAGACA	DEFB134
chr8	11996994	11997114	746038_35919032_Marco_221_8	+	AGTCTTTGCATGAAATGCTCTTGTGGAAGCTAGGCTGCCAAATAATAAAGCATCAAATGGTAGAAACATGCACTGAAGTTTGAAGAGTTACTCAGTGCACAAAGTAGGCTGTGAAAGACT	DEFB134
chr8	11997114	11997234	746038_35919032_Marco_221_9	+	TTGGGGAAATCATGCAATCACCGAGAGACTAATTGATGACATTCCCCAAATTTATGTGTGCCAGAAAAGAGAGATGGTCCTGACATTGTATAGTGAGTGGTTTCGGACGTGCGGCGGCAG	DEFB134
chr8	11997234	11997354	746038_35919032_Marco_221_10	+	TTTAAGAAAACTTGAAACAAAAAACTTGAGAAATCCAAAGGTATCCCAACTATAAGCTTTTGTTTATTAAAGAACTGATGAAAATAAAAACAACGTATCTCACAGCATGGGTGATACTAT	DEFB134
chr9	32526733	32526853	746038_35919042_Marco_222_7	+	TTTTAACTTCCATCTTGGTCGGTGTGAAATGGTATATTATTGTGGTTTTAATTTTAATTTCCCATATAATTAATGGTGGGCACATTTGCATGTGCTTACTGGGTCATTCATATATCTTTT	NA
chr9	136142339	136142459	747248_36305255_rs514659_Sen_3	+	AAAAATTTCTTCTGGGGTTTTAAGTGAGATTATGTGGACTCTGTAGATCCATCTGGGGAGAAGTGACAGTTTAGCAATGTAAGTCTTCCAATCCATGAGCATGGTATATTTCTCCATTTA	NA
chr12	7781232	7781352	746298_35955901_Dennis_2_059_1	+	TTTGACGGTTGGGCCGTGTGAGTTGCTAGGACTCACCTGGGTCTCCAGTCAGTGCCGGGCTGCCGCCCCTGCCGCCGCCGCCGCCGCCCCTGCCGCCGCCGCCGCCGCCGCCGCCCCTGC	NA
chr6	168458808	168458928	746298_35956035_Dennis_2_103_1	+	CTCCTCCCGTGCCCAGCCCTGTTCTCTCTCCATCCAGCCTCCGGTGCCCAGCCCTGTTCTCTCTCCATCCAGCCTCCCGTGCCCAGCCCTGTTCTCTCTCTCCATCCGCCTCCCGTGCCC	SMOC2
chr21	42880844	42880964	746038_35918920_Marco_157_3	+	CTGCTACCCCAACATAGTCCTCTTTGGCACATTGATGATTTGGAACTGGTTATGTTGAGGAACTGCAGACACCAGAGTACCTCTGAGAAAATGCCCTTTTGTAAAGGAAATTTGCACCTA	NDUFV3
chr19	55141917	55142037	746038_35918875_Marco_133_4	+	TTCTTCCCTATTTCCCTGCATTTCTCTTCTGTGCTCGCTGCCACACGCAGCTCAGCCTGGGCGGCACAGCCAGATGCGAGATGCGTCTCTGCTGATCTGAGTCTGCCTGCAGCATGGACC	TNNT1
chr19	55142037	55142157	746038_35918875_Marco_133_5	+	TGGGTCTTCCCTGAAGCATCTCCAGGGCTGGAGGGACGACTGCCATGGTAAGGACCCCACAACGCTGAGCTGATGGACGGCTGAAGGAGGGAGGGTGACCATGTGGGAGGCTGTGAGAAG	TNNT1
chr12	125254332	125254452	746038_35918777_CellFi_044_1	+	GGCCGCCCTGGGGTCTGAACCCTCGACCTGTGGGGTCTGACACTGCCTCCAGGTAGACAGCGGCAGAATTGAGTTGAATCAGAGGGCCCCCAGCTGGCATCCGCTGCAGAATTAGGTGTT	TMEM132B
chr22	39472413	39472533	746038_35918930_Marco_164_2	+	GTCTGTCTCTGGTGTTAACCAGAGGCTGCTCTTCCCAGGCTGCTGGATGGCTACCTTGCAGGCTGTCACCCTTAACAAGAAATAAAGTGTCATTTGCAAATGCATCCCTTGTGTAATTTG	MGAT3
chr5	71146754	71146874	746298_35956023_Dennis_2_066_1	+	CGTGACCGATCCCGGAGAAGCCGGCGGGAGCCCCGGGGAGAGTTCTCTTTTCTTTGTGAAGGGCAGGGCGCCCTGGAATGGGTTCGCCCCGAGAGAGGGGCCCGTGCCTTGGAAAGCGTC	NA
chr11	60742832	60742952	746038_35918725_CellFi_022_2	+	TTGAAGATGAGTTTCAAGAAAGAATGTAAAATATTTCAACAAATTTTATGTGATTTATATGTCGAACTTATAATATTTTTGATATGATGGGCTAAATGAATTCTATTATCACAATTAAGT	MS4A18
chr1	159047057	159047177	746038_35918693_Marco_004_5	+	AAGGTATGGAGTACTCTGTAATCAAGGGGAGGGGTTTTCTGGGAAATGGGCGGGCAATTCCCGGAATCGGGGTGCCACCCTTTTCTTGACTAAAGATGGTTAATCCGGAACTGTCATGGC	IFI16
chr21	42880964	42881084	746038_35918920_Marco_157_4	+	TAAAGGAAATGTTTGTTAGTCAGCAGATCTGTACCAGGAAGAGAGCTGTTCCCGGACAACTTTTATCACCTGGGAAACTTTTATCTGCCTCACACGGCAACCTGCGTTCACCAGACACCT	NDUFV3
chr20	37685852	37685972	746298_35955993_Dennis_2_072_1	+	GGAGACAGAGGCAGAGACTGGAGAGGTGCAGCTGCAAGCCGGAAATGCCAAAGACTGCGGGCGGCTGCAGGAGCTCAGAGACAGGCATGGGACAGGTTCTCTCTCGGACCCTCCAGGAGG	NA
chr1	159047103	159047223	746038_35918694_Marco_005_1	+	TGGGCGGGCAATTCCCGGAATCGGGGTGCCACCCTTTTCTTGACTAAAGATGGTTAATCCGGAACTGTCATGGCGTCAGGTGCATGATGGGAGTGGGAATTTCCCCATGGAAGTTTTATG	IFI16
chr12	9795237	9795357	746038_35918758_CellFi_037_1	+	GAAGATCTTGATCCATTCCACGTATGCCAACCGTCCCCACAATGGGGCCCAGATTGCTTCTACCATTCTGAACACCCCAGATTCATGAAAACAATGGTTGCAAGAAGTGAAAGGCATGGC	NA
chr19	55128269	55128389	746038_35918873_Marco_131_3	+	GGCATTTTGCTCCTCCCAGCCAAAATGTGGGAAGTGATGAGGGGTGCTTGTGGGAATGTCTGGGGGTGGGTGGACCCCATCGTGATGTGAGTGGCCTACAGGGAACACCCAACAAAATGA	NA
chr9	90340592	90340712	746038_35919044_Marco_224_4	+	CGTTTGCTGTGGACTAAACAGGAGCCACTGGACTAGAGTACACTTGACTCTCGGCTCTGCGGACCAAAAATTCCAGGACTAAGGAATAGCAAGGTTAGGCTGAAACAGTCCACACAGGGC	LINC01508
chr9	136142159	136142279	747248_36305255_rs514659_AS_1	-	TAGACAGATAGTTCAATGGAATAGAATGCAGAGTTTAGAAATAGACCTACACAGAAATAGTCAATTGATTTTTTAATAGTTGCTTTTTGATAAGGGTGCTAAGGTAATGTGATAGAGAAA	NA
chr21	15454491	15454611	746298_35955996_Dennis_2_034_1	+	AGGCAATAAGGGAGGGAGAAACTTGGAGGTGGGGGCAGGGGCAGTGGAGAAGACGCAGTTGCCCCGGGCTGCATGCAGGCACCACAAGCTTTCTTCCTCCTTGAGGCCTTGGTTTTCAGA	NA
chr11	60742712	60742832	746038_35918725_CellFi_022_1	+	GTAGCTAATCAAACTCCCTTGGTTCTGTGCTATTCCATAGGGTAGCCCCTACAATCACGCATTTAAAATGTGATGATAGTCCAAATTGAGATGTGTAAAGTGTAAAATATGCAACAGGTT	MS4A18
chr12	9795477	9795597	746038_35918758_CellFi_037_3	+	TGAACAGGTGGAGTGGCTAACCAAGGAGTTCTCCATCTATATGACAAAGGACGGCCGCATTTCTGTGGCAGGGGTCACCTCCGGCAACGTGGGCTACCTTGCCCATGCCATTCACCAGGT	NA
chr3	186739092	186739212	746038_35918948_Marco_168_2	+	AGCCCTTGCTACAGTCTTGCTAGAATGCTGGGCTTTTTAGACTTCAGGGACAGGCCCTAAGAAACAGTCTCTCTCCTGCCGTCCTTTCACCTGCCCCAAGGCAAGGTTTTTATGTTTTCT	KNG1,HRG-AS1
chr4	169240308	169240428	746038_35918964_Marco_174_8	+	GTACCCCAAAAATATATACAATTATTATGCGTCAATTAAAAATAAAATGAAACTAAAAAAAACCTTAAAAGAGAGAGACAAAGGCAATAAAAATGGGCTTTGGAATTTGGGCATAAATAT	SH3RF1
chr12	9795357	9795477	746038_35918758_CellFi_037_2	+	CGACCACATCATTAGCATGCGGACTCAGCTTGTCTCCAACCTCAAGAAGAAGGGTTCCACCCACAACTGGCCACATAGCACTGCCCAAACTGGCATGTTTTGTTTCACAGGGCTAAAGCC	NA
chr17	75085431	75085551	746038_35918835_Marco_104_9	+	GTGGGTGCAGCATGGTACCAGGCAGCCCAACCCTGACCTAAAGTAAATTCCCGGAAGAAGTCTTTCCTGGGTTTTGAATTTGCAGTAACAGGTGTGAGCATTCTAGCAGCAGTTTGATGA	NA
chr19	48248437	48248557	746038_35918872_Marco_130_1	+	AGCCATTACCCTTCCACTGCACTCCAGCCTGGGGGCAACAAAGTGAGACCTTATCTATTAAAGAAAAAAATCAGTTTGAGCAAAGACCCCAGGCGGCCGGGAAAGGTGTTCGCTTAAGGG	CARD8
chr3	11952778	11952898	746298_35956007_Dennis_2_065_1	+	AAGCTTATTTGCCTGTCCAATCTTGGGGATCCTGAGCTCCCTACTGGGCAAGCTCGTAGGGGTTCGGCTCCGCTTACGGGTCTCTGGCTCTGCCTCCCAGTCCCGGCTCCGACTCAGCCC	RN7SL147P
chr1	182809353	182809473	746038_35918701_Marco_009_7	+	GACGTATTTTGAAGCAGAAATGCGTAGTGGTGGAAGGTAGTAGATCTGGAGTCAGGCTACGTTTTCTGGAATTCTTGCGCCTTTTTTTTTTTTTTTTTTTTTGCAAGAGTCTCGCTCTGT	NPL
chr22	39436651	39436771	746038_35918927_Marco_161_2	+	CTGGCTGCAATGACTTTCTCTTTCCCTTTGCAATTGCCTTGGGTCCTGCCGCACAGAGCGGCCTGTCTTTATCAGAGGTCCCTCTGCCAGGGGGAGGGCCCCAGAGAAAACCAGAAAGAG	TAB1
chr22	39436750	39436870	746038_35918928_Marco_162_1	+	CCCAGAGAAAACCAGAAAGAGGGTGAGAGACTGAGGAAGATAAAGCGTCCCAGGGCCTCCTACACCAGCGCCTGAGCAGGAAGGGGGAGGGGCCATGACTACGAGGCCCTGGGAGGTCAC	TAB1
chr22	39436792	39436912	746038_35918929_Marco_163_1	+	AAGCGTCCCAGGGCCTCCTACACCAGCGCCTGAGCAGGAAGGGGGAGGGGCCATGACTACGAGGCCCTGGGAGGTCACTTTAGGGAGGGCTGTCCTGAAACCTGGAGCCTGGAGCAGAAA	TAB1
chr22	39473134	39473254	746038_35918931_Marco_165_3	+	TCTGCCAGGGGGAGGGCCCCAGAGAAAACCAGAAAGAGGGTGAGAGACTGAGGAAGATAAAGCGTCCCAGGGCCTCCTACACCAGCGCCTGAGCAGGAAGCGGGAGGGGCCATGACTACG	MGAT3
chr3	185367159	185367279	746038_35918946_CellFi_110_1	+	AGGTGATGAAGCGAGCCCGGAGCACACTTACGGTCTTGCCACCTTTGCCAATCACCCGGCCAGCTGTGGAAGAGGGCACTCTGATATGCGCTTCCAGCTTCACTTCTTCTTTGGGGTTAA	MAP3K13
chr6	31461657	31461777	746038_35918983_Marco_207_2	+	ATTCCAGCCTCCAGGCCAACACACTTCACCGCGTCCGCCTGGGGCAGGTCAGAAAAGGGACGCGAGGCGGCGCTGTCACAGCATTCTATGCGCCCCAGCGCCCTGGGCCGCGCTGGTCTT	NA
chr6	31461777	31461897	746038_35918983_Marco_207_3	+	GTATCATTTCAGTGGTCCCTCCCGTCTTTGACGGGGCCAAACTCGGGGTGTAAATTAGGATCCTCACTGAAGCGGCGGGACCCTGAGAGGCTTTTTCCTGGCCCCTTAGTTGTGGGTTTT	NA
chr6	31461897	31462017	746038_35918983_Marco_207_4	+	CCTGCGGGCGGTGGAGCCCGTTTCCATCAGAACCGCCCAGAGGCGGGCGCTGCCTTCCAGGGGTGAAGTGTTTTCGGACCCCGGAATCTGTGGGCGGCCTGCGGGAGGGGCTGAGGCGCA	NA
chr6	31462017	31462137	746038_35918983_Marco_207_5	+	GTTCCCTACTCACCCAGGTCCGAATCCACCGCGGTGCTGTTTCCAGCGAGTCAGATTCCAGATCGCGCTCCAGCCTGGACTCGGAATTCCTGCCCCGCGGGTCTGCATTTTCACAGCGGC	NA
chr6	31462137	31462257	746038_35918983_Marco_207_6	+	AGGTGTGAGTGCCGCGCAGCTGGAGACCAGAAGCCTGAGGCAGCTCGGCCCTCCCCAGCCCAAAGTGCCGTTATTCCGTTTCTGTATCAGTAAACACGTTTCATTTTCCGTAGACCAGGG	NA
chr6	31462617	31462737	746038_35918983_Marco_207_10	+	AAAACAAAAAGCTTTCGGGCGCCGAGGGCAGCCCCGCCCTGAATTTTGTGAGCGACCGCGCTGGGCCGTTTCTCTTTCTTTTCCGGACCCTGCAGTGGCGCCTAAAGTCTGCGAGGAGGA	NA
chr6	31462737	31462857	746038_35918983_Marco_207_11	+	AGTCGCCTCTGTGCTCGTGAGTCCAGGGATCTAAGGCAAGTGCTGAGGGAGAAAACATAGTTGATGGGGCAGAGCAGAGGGGGCTGGAGGTGGGGTGGAGGGGGAGGGCTTTGAACAGAA	NA
chr11	85195089	85195209	746298_35955899_Dennis_2_079_2	+	GGCACGAGACCGATAGTCAACAAGTACCGTAAGGGAAAGTTGAAAAGAACTTTGAAGAGAGAGTACAAGAGGGCGTGAAACCGTTAAGAGGTAAATGGGTCAGGTCCGCGCAGTCCGCCC	DLG2
chr13	30268023	30268143	746298_35955912_Dennis_2_156_1	+	GCCTTCGGGTGCCAGATTTAGAAAACGAAATATTGCATGAGACGTATGTATACCAGCAAAGTGTTACTGGCTTGCCTGAAATTCAAATATAACCGGATATCTTGTATTTTATCTGGCAAG	KATNAL1
chr19	55141229	55141349	746038_35918874_Marco_132_1	+	CCTGTGGCATCTCACCTGTGGCCTCTGTTCTTTCCTGTGGATCCATCTACACTTGGGAACTTCCACATCTCTTTTTCTGCTCATGACATTGATGCTCTGGGTATTTCAGAAATGCCCAGA	TNNT1
chr19	55141469	55141589	746038_35918874_Marco_132_3	+	CCTCAGGTCTTACCCTGGTCTGGAAATCAAGCACAAATGAGCCCCTCCTAATGTTCCAGCACCACTGACCGTACAACCACTGTCACGAGTGGGATTTGTGACAACAGTCGGCAAAGGAAG	TNNT1
chr19	55141557	55141677	746038_35918875_Marco_133_1	+	GTGGGATTTGTGACAACAGTCGGCAAAGGAAGAATCTGAGGCTCAGAGATGGTTCATTACCGCCCGAGGTCACGTAGGCAGTGGATGATAACCAGTCGTTGAATAAATATAACTCCCCCC	TNNT1
chr19	55141677	55141797	746038_35918875_Marco_133_2	+	CAACTCCCCAAATCAAAGCTCAAATATAAGTCATTGTTCCCAAAGCGTTGAACAGGGATTGAGGTGCAGAGGGACGGCCAAGTAAGCAAAGGGCACCGAGGAGGCAGGAAAGACTCAGAG	TNNT1
chr19	55142157	55142277	746038_35918875_Marco_133_6	+	GAAGGAGATGCCTCCGCTACCCTCGTCAGGAAGGGCAGACACAGGAAGGAACCAGTTTTATTTGCTGCTACATCCTGGCTCTCAGTGGGATGAAAACAAACCAGACAGACGGTGGCTGGG	TNNT1
chr22	39436138	39436258	746038_35918926_Marco_160_2	+	ACCGCGCCATGGGAACACGCTACCAGGGGAAGGGAGCTGTGAGACGCGCAGGGAGGCTCCAGACAGGCTGGCCTGGGACACCAGCCACTGCTCTTCCATGACATGGGGACAAGAGGAGGC	TAB1
chr22	39473014	39473134	746038_35918931_Marco_165_2	+	CTGCTGGCTCAGCCTGGTGTGGACCCACCTCCCGGGCGCTGGCTGCAATGACTTTCTCTTTCCCTTTGCAATTGCCTTGGGTCCTGCCGCACAGAGCGGCCTGTCTTTATCAGAGGTCCC	MGAT3
chr6	31461537	31461657	746038_35918983_Marco_207_1	+	TAAATTTTATCTCTCCTTTATTTTTTCTCTCCCCTTTTCTTCCTATCTCTTCCCTCCTTTCTTAACACGTCCCCCTATCCTTCCCTCCTTTCACCACTCTCTGCACTTGATCCCCGGTGT	NA
chr6	31466068	31466188	746038_35918985_Marco_209_1	+	GGAGCGGGAGCGGCGGGGCGTTTCCGGGGGTCCGGGTGGGTTGCCGCGAGCGCTGTGCGGTCAGGGCGGGGCTCAGGTGTGCTGTCTGGAGTGCAGGGAGCTGGACGCCGCCTGTTCCCG	HCP5
chr9	32526613	32526733	746038_35919042_Marco_222_6	+	TTATAGGAAACCGCCACCTGTTGTCCAAAATGACTGATTACATCCAGTTTACATTCCCACCCGCAGTAGGAGAGCTCCAGTAGATAGACACATTGGTCAGCCTTTCTTTTTTTTTTTTAA	NA
chr9	90340352	90340472	746038_35919044_Marco_224_2	+	AGACGTGGGAGAAGGAAGAATCCCTGAATGGAGGAGTCTGGAAAGGATGCTTGACAAAACGCCCGCGCTCTCTGGAGACGCAGCCAGTCTCCTCCCTCCTAGGGTCTGGTCTTGACGATA	LINC01508
chrX	15706830	15706950	rs4060 _as	-	GAGGAAAGAGTACCCATTATTCCAGACGTGGAGGCAGGTGGCTGGGTCATAAGAGATGGTCAGTGGTTTTAAGCCGGGATCATAAACACTGTCCCTCCACCGAATGTTGATGGGTGACTG	CA5B
chr19	5867145	5867265	746298_35955970_Dennis_2_132_1	+	GAGCGGTGGGTGGGCAGGCTGGCCGGACCACGGCTCCAGCCAGCCGTAGGGCGTGAAGATGTCGGAGTCGCTGCGGTAGGACATGGTGAGATTGAAGTATCCGTCCAGGGCTTCCAGGTG	FUT5
chr1	37940263	37940383	746038_35918677_Marco_017_7	+	GGGGAAGCGGCAGGGAGCGCTCCGGCGGGGTCCGAGCCGAGCCGAGGGGAGGGGACGGGAGGGGACGGGAGGGGTGGAGAGGGGAGGGGACGGAAGGGTCGGGGTCCTGTTCCCCGGCCC	INPP5B
chr17	79544372	79544492	746038_35918848_Marco_117_2	+	TTCTCCTTGACCTCTTTAGAGCAGCCATCCTTGGAGTTGCTCAACGCCCTCTTCTCTTCTCCCTCTGAACCACAGCTTGGCTCATCTACTTCCGGGTTAGCTCAACGCCCTCTTCTTTTC	RBFOX3
chr17	79544492	79544612	746038_35918848_Marco_117_3	+	TCCCTCTGAACCACAGCTTGGCTCATCTACTTCCGGGTTAGCTCAACGCACTCTTCTCTTCTCCCTCTGAACCACGGCTTGGCTCATCTACTTCTGGGTTAATTTAGGCTTTCTCCACAG	RBFOX3
chr19	55141349	55141469	746038_35918874_Marco_132_2	+	TAGATGGACAAATACACGTCCATCTATCCATTAGGGTCAGATGTGAGATCCAGAGTGGACACATCAATCACCTACGTAGACTGTGGAGTCCAACGCCAAGATCCTCTTATGTCCCAAACA	TNNT1
chr19	55141797	55141917	746038_35918875_Marco_133_3	+	ATTTGTTCCCGGGGGGTGGGGTTGGACACTGTAGCAAAATATTTTAAAAAGGGGAAGTTAAGAGGGGACTATTTGGTTGAAAGAAAACCCACAATCCAGTGTCAAGAAAGAAGTCAACTT	TNNT1
chr21	42881084	42881204	746038_35918920_Marco_157_5	+	CCTCTCCTCACGCTCCCCTCACTCCTCCACCGCTCCCCAGAAGCCTCAAACCCCCATTTCTTTCTGTCACTCAGAGTGACAGATAAGCCTCAATCATCGGGCTGCTGCACCTTTTTTTTT	NDUFV3
chr22	39436531	39436651	746038_35918927_Marco_161_1	+	CTGCGGAGGCATCAGCCTGTCTGTCTTGATGGTGGAGAGGAGGCTCCAGCTGGGCGGGACCACCAGGGGAGGGGCTTGTGCTCTGCTGGCTCAGCCTGGTGTGGACCCACCTCGCGGGCG	TAB1
chr22	39472533	39472653	746038_35918930_Marco_164_3	+	TAGGTCACCACGCCATGGGAACACGCTACCAGGGGAAGGGAGCTGTGAGACGCGCAGGGAGGCTCCAGACAGGCTGGCCTGGGACACCAGCCGCTGCCCTTCCATAACATGGGGACAAGA	MGAT3
chr22	39472894	39473014	746038_35918931_Marco_165_1	+	TCTCTGGGATGATCCCCGAGGGCAGGATCCGGGAGTCCCTGCGGAGGCATCAGCCTGTCTGTCTTGATGGTGGAGAGGAGGCTCCAGCTGGGCGGGACCACCAGGGGAGGGGCTTGTGCT	MGAT3
chr4	89377304	89377424	746038_35918958_Marco_179_2	+	ATAAACTGTGGCTTACCCATATGATAGACTACCATTCAACAATAACACAAATGAATTACTAATTAAACACAATAGTATGAATCTCAAAGCATTGTGCTAAGTTAAAAAAGCCAGACATCA	NA
chr5	115177663	115177783	746038_35918970_Marco_183_3	+	TTACGAGGCGAGGCTCGCGCGCCCGCCCCCGCCCTGGCCCCCAGTGCCCACCCGGTCGGCCCGGCACAGCCATGATCAAGGCGATCCTAATCTTCAACAACCACGGGAAGCCGCGGCTCT	TRIM36
chr6	31464699	31464819	746038_35918984_Marco_208_1	+	GTTTACTGCAACCCTGGGGAAATGTCACCAGAGAAATGGGGGTGGTGCCAGACAATAGATTGTGGGAGCTATGGTTTCCATGGTAGAGTAGAAGCATCCACCATGTGTGACATTCAGCAG	HCP5
chr6	31465059	31465179	746038_35918984_Marco_208_4	+	TGATGTGGTGGGAGACGTGTAGAGAGTCCTTGTAGATCTGTCATATTGAAGGGGACTATGGTCCCAGAGGTACAGATGTCCTAAAACAGGCTGGAAAAGGGAGTCTGGAGAGAGCTTGGT	HCP5
chr6	31465299	31465419	746038_35918984_Marco_208_6	+	TGGCTTTGAGTCGAAGGGAGGAGAAGGAGATTATATAGCTGAAACGTCTAAGAGAATTTGTGATCTGAGCGTTTCTACTGGGGCAAGTGCTTCTGAAAGGCAGAGGCGGCTGAGATCTGG	HCP5
chr6	31465419	31465539	746038_35918984_Marco_208_7	+	AAACAGGTCTGCAAATCTGGTCACTGGTCTCATTGCAGTAACGCTGTGCGCGGTTGAGGGAGTGTATTGGGAGAAAAACCACGCGTTGTCTGTCCCGGAAGGAACAAGCCAGTGAGAGCC	HCP5
chr6	31465539	31465659	746038_35918984_Marco_208_8	+	GGCCTGATGGGAGGACCGGCGAAAGGGGCTTGGTGAAGCCCGCGCTCCTTGGGGGTGGGAATGCGGGGATGGGGTGGTCGCGATGCAGGGAGGGCGACAGGGTCCAGGTCGTGCTCATAA	HCP5
chr6	31465659	31465779	746038_35918984_Marco_208_9	+	GTTTGGAGCTGTACTCTCAGCTACTCGGGGCTGGTCCTTGATTTTGGCTGCGCTCGCGCACGCTCCCCCTTTTCTGGCCGCCAGGTCCCGCCTTCTAAATTTCCCCAGGTCTCCAGGCCG	HCP5
chr6	31465779	31465899	746038_35918984_Marco_208_10	+	CTAGAATTTTCTCTTCTGAACGTGGCCCCGCCCTCTCCACTCATGATTGGCCCTAAGTTCCGGGCCTCAGTTTTCACTGGATAAGCGGTCGCTGAGCGGGGCGCAGGTGACTAAATTTCG	HCP5
chr6	31466019	31466139	746038_35918984_Marco_208_12	+	CACCCCCGGCAGCCGCCGCTGGTGAGTGGGGTTCCTGGCGGTCCCCGGCGGAGCGGGAGCGGCGGGGCGTTTCCGGGGGTCCGGGTGGGTTGCCGCGAGCGCTGTGCGGTCAGGGCGGGG	HCP5
chr6	34664585	34664705	746038_35918989_Marco_211_1	+	CCGCCGCCTCCGCCGCCTCTCGCCTCTCGCCACTCCGCCGCCTCCGCCTCCTCCCGCGCCGCGCCCACTGCGCAAGCGTCGCCCGCCCAGGCCCCGCCCCTTCCTCTCCCGGACGCCCGC	ILRUN
chr6	138188646	138188766	746038_35919004_Marco_203_2	+	CCCGGAGAGGTAACCGCCGCGCCTCCCGGAGAGGTAACCGCCGCGCCTCCCCGTGCCGTCTGCCTCGGGCTCACCGCAGTCAAGGGCTGCGGGTGCATGTTGGGCAGCGACCCCCGGGCT	ARFGEF3
chr9	90340472	90340592	746038_35919044_Marco_224_3	+	GCATCTCGTGTTTTGGGGATGCCTTTCCTTACCAGATTCTTCTAAAGCCCAGCTGCACCCACCCTTAAGTGGGAGATAAGGCTTCTGCCCGCGGGCTCTGCGTTCGTCCACCCGGCCCCA	LINC01508
chr1	156186222	156186342	746298_35955875_Dennis_2_031_1	+	AGAGAGCAGCTGACACGCTGTCCTCTGGCGACCTGTCGCTGGAGAGGTTGGGACTCTGGATGCGTGCGGGGCTCTGGCCTACCGGTGACCCGGCTAGCCGGCCGTGCTCCTGCTTGAGCC	NA
chr10	48716375	48716495	746298_35955885_Dennis_2_087_1	+	AGAAGGAGGTCGCCGGCAGCTGGAGAAGGAGGTCGCCAGCAGCAGGGCTGGAGAGCAGATCTGATGGCATCAGCTCGGGCTTGCTCCGTCCATGCCGGGCTGGAGTGTGGCCATCACTCC	WDFY4
chr11	85194969	85195089	746298_35955899_Dennis_2_079_1	+	ATACTTTATTAAGGTATATACAATATAAAAAGATGCAAATTGGCCCGGGTCTTCCAGGAGTCGGGTTGCTTGGGAATGCAGCCCAAAGCGGGTGGTAAACTCCATTTAAGGCTAAATACC	DLG2
chr13	113648516	113648636	746298_35955914_Dennis_2_175_1	+	CAACGGGGCACGGTGCGTGGGATGCCAAGCTGACATCACTATGCAGGTGTCTCGGGCAGGGGCTGGCGTGGCTGTCGGCGTGACGGGGCGCGGCGCGTGGGACGCCAAGCTGACGTCACT	NA
chr13	113648537	113648657	746298_35955915_Dennis_2_112_1	+	ATGCCAAGCTGACATCACTATGCAGGTGTCTCGGGCAGGGGCTGGCGTGGCTGTCGGCGTGACGGGGCGCGGCGCGTGGGACGCCAAGCTGACGTCACTGTCTGTGCCGGTGTCTCGGGC	NA
chr16	29142007	29142127	746298_35955935_Dennis_2_168_1	+	ACTGTGTCCCCTGGATTCCCTCCACCCCCGGGCCCTCTTGCCTGGCGGGGAGAGCCAGGAGACTGAGCATTCTCCGTGTCCTGAGGCTCTTCTTGAAACGGTCCCCAGGATCCTGTGAGC	NA
chr16	29272891	29273011	746298_35955936_Dennis_2_074_1	+	CCTCCCATCTTGCAGCGCGGACCAGGGCTGACCGTGGCACAGCCTGTGGATCATCCACCAGGAGTGCCTGAGGGGACCAGCTTGGACGCAGCCCGTGGGGAGCTGGGCGCGCTCTTCTGG	NA
chr16	88234078	88234198	746298_35955944_Dennis_2_010_1	+	CGAATGCACTCCAGCCCCTACGGTCTCTCCGCTCTCCCAGCTGAGCTGTCTTCCCCGGAGGCCGGTCTGCAACCAGAGAAGGCGCCACGCCATCGGCCCTCACCCTGCTCCGCCTAAGCT	NA
chr17	45786262	45786382	746298_35955953_Dennis_2_019_1	+	ACCCTCCTGCCCGTCGCCCGTCCCGCAGCGCCGCTCGCCGGTGCCGCCGTCGTGCCAGTCCCCCAGCCCGCAGCGCCGTTCCCCGGTGCCCCCCAGCTGCCCGGCCCCGCAGCCCCGGCC	CRHR1,LINC02210-CRHR1
chr19	4944367	4944487	746298_35955969_Dennis_2_105_1	+	TGGGCCGCACCAAGGAATGTACCATCGTCCCGTCCAACCACTACGGACCCATCCCGGGGATCCCCGTGGGCACCATGTGGCGGTTCCGAGTCCAGGTACCTGCAGCGTCCCGGGGCTCCA	UHRF1
chr20	32459163	32459283	746298_35955990_Dennis_2_025_1	+	CGGCAGAGGGGAGGGCCGGCTCAGGGTCCCCAGGTTGCAGGGCGCTGTCCTCGGCAGAGGGGAGAGCGGGCTCAGGGTCCCCGGGCTGCAGGGCGCCATCCTTTGCCAGCTCTTTATCGT	NOL4L
chr21	40194740	40194860	746298_35955997_Dennis_2_038_1	+	CCAGAACTTGCTGGGGTTCACGCCCGAGGAACTGCACGCCATCCTGGGCGTCCAGCCCGACACGGAGGACTGAGGTCGCCGGGACCACCCTGAGCCGGCCCCAGGCTCGTGGACTGAGTG	DSCAM
chr21	47453844	47453964	746298_35955999_Dennis_2_083_1	+	GGGGGACCCACATGGAGGCAGCACGCGGTGCCGGGGGGACCCAACGCGGAGCGGACTCGCAGGGCCTGTGCTTTTTCCTTTGGAAATGAGATCTCGGTTTTAAAATAGTTACAGATATCC	NA
chr5	105751382	105751502	746298_35956025_Dennis_2_172_1	+	TCACAGAAGGTTCCTCTGCAGTTTTTACACACATTCTTTGTTAGGCTGACATCTTCCCGGCGTAGCTGACATACCTGTGGTTTCTCAGAGAGCAGCAGCTGATCCTGTTCATCCATAGGA	NA
chr1	27227469	27227589	746038_35918672_Marco_015_3	+	CAGCGAGACCCACTTTGCATCCACTATGTTGGCAAACTTTAAAACCTTAGAGTCGATGACAACATGGTGGAACTGAAGCTCTCATACACTGTTGGTGGAAATGTAAGTTGATACAACCAC	NA
chr1	40723130	40723250	746038_35918678_Marco_018_2	+	CTTTGTTCCAGGGCACTCTCGCAGGGAAAACGCCGCCTCTGACTACACTTGGGGTGGTTAAGACGAGATCTTCAAATGAAAATTCTCAACGCTACCGTCCACTCTCTCATACGCTTGAAT	NFYC
chr1	40723679	40723799	746038_35918681_Marco_021_3	+	CCCCGCCCTCTTTGGGCCGGAAGTGAGGAAGGTGGGGCTGGGGCTTTTCCTGTAGAAACTAGGAGGGACTAGGGAGAGTCTGCAAGGGGAAGAGTGTGTCTGTGACACTGCCAGCAGCGC	NFYC
chr1	40723709	40723829	746038_35918682_Marco_022_1	+	GGTGGGGCTGGGGCTTTTCCTGTAGAAACTAGGAGGGACTAGGGAGAGTCTGCAAGGGGAAGAGTGTGTCTGTGACACTGCCAGCAGCGCGCAGAGGGAGGGATGGGGGCGGGTATCGGC	NFYC
chr1	173854898	173855018	746038_35918696_CellFi_009_2	+	CCAGAAGGGAAGCCTGGACCGCCACATGCGCCTACACATGGGGATCACACCATTCGTCTGCCGCATGTGTGGCAAGAAGTATACCCGGAAAGATCAGCTGGAGTATCATATCCGCAAGCA	DARS2
chr1	182808468	182808588	746038_35918700_Marco_008_2	+	CGCCGCGGTCGGAGCCATTTCGCCGATTCCTCCATGCGAGTTGCTGTGCGTTTCTCTGTTGTCTCGGTAGAAGGCCAGAGTCACACACGGTCCTAAGAGCTGGGCACCAGGAAGCGAAGG	NPL
chr12	31172579	31172699	746038_35918761_CellFi_040_1	+	TATGTGCATTTCACCTGGGGCATAAGAAGTGCAGTGCAAGTGCTAGTTGTCGTCCTGCATGCATTCCTTGACTTCCTCGATGGAAGGACCAGGGCTATGTTTCGTACTTTCATATCCTCC	NA
chr12	31172699	31172819	746038_35918761_CellFi_040_2	+	TTGGTGTGGACATTTACTGGCTATGAGGTGGAATCAGAGGAAGTGAGAGCCTGAAAGACTTCAGTGATCGCAGAGCTGATGCTCCACTGATAGAGGAGATGGGGCGGGGATGCCACTGGG	NA
chr12	53845865	53845985	746038_35918764_Marco_059_2	+	CCGCTCCGCCCCGTCCCCCTCCCAGACCAGCAGAGGCAGCAGCCGGAGCAGCCGCAGCCTGCGCCCTCTCCCGCCCGCCCGCCCTCCGCCCGCCCGCCCGCCCTCCGCCGCCCTCCACCC	NA
chr12	53895180	53895300	746038_35918767_Marco_062,Marco_063_7	+	ACGGAGGAGGGAATGAGTGAAGAGGAGCAAGGCTCCGGCACTACCACGGGCTGCGGGCTGCCTAGGTGAGCCGTCTCGTACCGATTCCTTCAGGGCGAAAAGCGTGGGGCCGTGCGGAGG	NA
chr12	56731780	56731900	746038_35918769_Marco_065_2	+	GGACTGCCCCGACCCCAGTGGAGGGTCCCAGAACAATTTGGATGACGTCAGAATGAGGCCATGGGACTAGGTGCTGGAATGTCTAAGTTGAACTTCCAGGCCTTATTTGCACTAGTCCTG	PRIM1
chr16	31213781	31213901	746038_35918817_Marco_090_3	+	CCCATGTCGCGCAGCACGTTAGCGGTGAGCTCGGCGCCGTAGGTCTCCAGGTAGAAGCTGACCAGCTTGTCGGTGAGGTCCAAGGCGTCCATGGACAGCAGCGCGCCCCGCGGGATGCGC	NA
chr16	31213901	31214021	746038_35918817_Marco_090_4	+	CCGTAGCCCTCGCGCAGCGGCACCGACAGCAGCTTCAGCTTGAACTTCTTGAGCTCCTCGGCGGTCAGGTTCTCCAGCGCATCCAGGATGGCGTCGCGCGCGCGCCCCATGGCTCCAGGA	NA
chr17	5342253	5342373	746038_35918825_Marco_099_1	+	CTGAGCAGCCCGAAGGGCCGGGTGCACAGCCGGGGTGCCGGCTGCAGGAGCTGCCGGAAAGGCGAGGCGGGCGCGGCAGCGCGGAGGCCGGCGACGGAGGAGCCCAGCACACGGGGCACG	RABEP1
chr17	5342373	5342493	746038_35918825_Marco_099_2	+	CAGCGCAGCAGAGGCAGCATCGCGGAAACGACTGCGAACACGTGCAGATGCAAAGGACAACCCAGGCCTAGGCGCCCCGCGACCTGAGGCGCCGCCGGAAGCCCCGCCCCTGCCCGGAAG	RABEP1
chr17	40264688	40264808	746038_35918828_Marco_096_2	+	AGCTCAGCCTGGTGCCGCTGTGCTCAGCGCAGAGAGCAGAAATCAGAAATGGAAACTGAAACTGAGGGGAGGAGCCAGCTGAGCCGACTTACGAATCTCCTATCCCTGCCCCAAGAAAAA	WIPF2
chr17	79603972	79604092	746038_35918849_Marco_118_1	+	TCCGGGCTCGAGCCCCGGGCCGCCGCCGCCTGCCGCCCCAAGGGCCTCGCAGACCCGGCCGCGGCCTCAGCCCCGGCCCCGGCCTCCCTACGCCGCCGCCACCGCCGCTCCAGCTTCGCC	RBFOX3
chr19	48248797	48248917	746038_35918872_Marco_130_4	+	GAGTTCTTCCTTTGACAAGATGGCGGCAGGAGGCAGTGGCGTTGGTGGGAAGCGCAGCTCGAAAAGCGATGCCGATTCTGGTTTCCTGGGGCTGCGGCCCACTTCGGTGGACCCAGCGCT	CARD8
chr19	48248917	48249037	746038_35918872_Marco_130_5	+	GAGGCGGCGGCGGCGAGGCCCAAGAAATAAGAAGCGGGGCTGGCGGCGGCTTGCTCAGGAGCCGCTGGGGCTGGAGGTTGACCAGTTCCTGGAAGACGTGCGGCTACAGGAGCGCACGAG	CARD8
chr2	20527505	20527625	746038_35918879_Marco_141_1	+	CCTAGATGTGGAAGTAGGGTCCTTAAATTCCTTTAAGAATCCAGCCTTAATGGCCTGAAGAAACCAAAGGACACAGTCTAGAGCAACCAGAGCTGCTGGAAAGTAAGAAAGGGAATCCCA	NA
chr2	44394584	44394704	746038_35918883_Marco_150_1	+	TCTTGGTAAACCTATGCACAAGGAAGACCCTTTATGTCGTCACCAGCCCTTGTGCATGTTTCAATTGTAGTACCTATCATCTTGTACTGCGATTGCCTAATTTATTTTTGTATCTCCAGT	CAMKMT
chr2	44394944	44395064	746038_35918883_Marco_150_4	+	TTCTCCCTCCGGGGTACAGGTCAGGCAGGTATCCCAGCTCGGCGGCTCTGATAGGTCGGCGATGATTTCATTGTTAGGGAACATCCGGGCCTTTCCCCTCCCCGCAACACCTCCCCAGAG	CAMKMT
chr2	44395064	44395184	746038_35918883_Marco_150_5	+	CCCGGCCTTCCCAGTTTCCCACTCTCGCCTGCGCCCCACCCGCGGCTGAAGCAAAACAACCGCCTCTCCCCTGCCCACTTCTTGTCCTCGTCTGAGTCGTCCCTTCCCGTCTCCACGCCG	CAMKMT
chr2	44395184	44395304	746038_35918883_Marco_150_6	+	AAGAGAGGCGTTTAGATCCTCCAATGAGGGCCTAGGAGGACTTTCTTAGCCAATCAGTAGCCAAGCCCCTGCAATTCCGGGTGGGACCAGGCGTCCACACCTATAGCTGGACTGCTCGTT	CAMKMT
chr2	44395304	44395424	746038_35918883_Marco_150_7	+	GGTCCCTTATGGCGCTTCTTTTACGCGAGGCTTAGAGGTCAAATACAAGGGGGCACGGTCCTCACAGAACGGAAAGGATCCGTACAGACTCTCCGGGTTTGACCGTTTTCTAGGACGAAC	CAMKMT
chr2	44395544	44395664	746038_35918883_Marco_150_9	+	TCACGAGTTGGACCAATAAGAAAAGACAATCGCTGGGGCCGGGGCTTTGCTAGGAGGAGCGCAGGTGGGCGTTATTTGATTGACGGAGGGCTCTACTTATGGCTGGTAGCGGGGGCTGGT	CAMKMT
chr2	232393406	232393526	746038_35918899_CellFi_085_1	+	CCAGCAGGTCCGACACGGCCAGGCTGAAGAGGTAGTAGTTGGTAGGCGTGCGCATGGCCTTGTGGCGCAGGATGACCAGACAGGTCAGCCCATTGCCCACAGCGCCCACCACGAAGATCA	NA
chr20	46853982	46854102	746038_35918915_CellFi_092_1	+	GTCTACAACACATGCCTGTACCTGCACACACGTACACTCCACCACATACGTACACACGCAGAGCCTTTCCCGCCATCTCACCCACAGGCGCACACCCCCTGAAACAGCTGAATGCAAATG	NA
chr21	42880724	42880844	746038_35918920_Marco_157_2	+	CCGGGCACTTGAGAGGTTCTTTCTAATGTTTGCAATTGTGGGGGCTCAGAATTCACCAGAATTTAATAGGACCGTAGACCAGAATTCATCACCCCAAGTAGGACTGGAGGAGACCAGAAT	NDUFV3
chr22	39473254	39473374	746038_35918931_Marco_165_4	+	AGGCCCTGGGAGGTCACTTTAGGGAGGGCTGTCCTAAAACCAGAAGCTTGGAGCAGAAAGTGAAACCCTGGTGCTCCAGACAAAGATCTTAGTCGGGACTAGCCGGCCAAGGATGAAGCC	MGAT3
chr22	40300565	40300685	746038_35918932_CellFi_098_5	+	AAAATAATACTTCACTCCTAAATAATTCAGTACTCATCTAAGAATAAAGGCATTCCTCTATCTAACCACAATTCCATCATTAGGCCTAAGAGGATAAACAGTAAGTCCTTAATATCATCT	TNRC6B
chr22	40320335	40320455	746038_35918933_CellFi_099_2	+	CTTCGGGCAGTAGCACTGTGACAATCATCACCACGGTCGTACTTTCCATGAGTTTTACGCAGTAGGCTCACGGAAGTGACAATGCATGGTCGGGCGCGGTGGCTCATGCCTGTAATCCCA	TNRC6B
chr3	16475444	16475564	746038_35918939_CellFi_105_1	+	AGGGCCGCCAGCGAGAAGCCCTGCTGGTACAGCTCCAGGAGCTGGGCGGGCAGGTCACGCAGGGAGGCCAGCCTCACTGCTGAGGACCCAGGGAGCTCCGCTGGAGTGGAGAGAGGAGAG	RFTN1
chr3	16475564	16475684	746038_35918939_CellFi_105_2	+	GCTCATCAAAGACCCATCACAACGCCCACTCAGCCCTGCCCAAACCCCTCTTCCCTTGCCCTCGGGGAGGATCCTCTAGGTCACTGCTAAAATGAGTTTGTCCCAGTTTTTACTGTCTTC	RFTN1
chr4	89377184	89377304	746038_35918958_Marco_179_1	+	TACAGGCAGGAGCCCAGGCCCAGCCTTGTCAGTTGATTTTCGGTGACCCTTCAGAGGGCAAAGGGGAAGTTTTCTCCTGTTCCCTACAACCGACAGGCCCATCAATTGGTGAATGGATAA	NA
chr5	115177102	115177222	746038_35918969_Marco_182_3	+	GCCAGCAGGTTCCTCTGTTCCCGGGGAAACTGCAGCGGAAGACGGGGGCTCCGGGGTGGTTGTTTCTGGGGAGACATCCGTAAGTCCTTCCCCTCCAGCAGCAATTGAAGTAGGAAGCTG	TRIM36
chr6	31464819	31464939	746038_35918984_Marco_208_2	+	ATGGGGCGCTGTGGGTGGCTTGGAGCACTCTGGTTGTAACTGAGGCAGGCACAGTGTTTAGGAAGCCTGTGCAGTAATCCAGACTGAAGGGAGGGGAAAGCCTAGACTAAGACTATGGCT	HCP5
chr6	31464939	31465059	746038_35918984_Marco_208_3	+	GTGGGATTGAAATAGCGTTGAAGGAGCTGACTTTGACTCCCGGAGATGAAGGAGAAAGAGGAAATCAGAAGGGACCAAGGATGGTGAAGTTCTTAAGAGAAACTGAGGAGGAAGAGAGGA	HCP5
chr6	31465179	31465299	746038_35918984_Marco_208_5	+	GTTGTAATGAACCATGGGGAGCCGCCTCGTTGGCCCTGTGATTACCCAGGAACTGAATAGAGAGGGGGCCCTGGGAGACCTCAGACACTTAGAGGATATAAGGGGGTGAAAGGGGGGACC	HCP5
chr6	31465899	31466019	746038_35918984_Marco_208_11	+	ACGGGGTCTTCTCACGGGTTTCATTCAGTTGGCCACTGCTGAGCAGCTGAGAAGGTGGCGACGTAGGGGCCATGGGGCTGGGCCGGGTCCTGCTGTTTCTGGCCGTCGCCTTCCCTTTTG	HCP5
chr6	34664176	34664296	746038_35918988_Marco_210_2	+	GGCCCCCGAGGCCGCTGCCAGCGCTGGCACTGCGGGGCCGGCTCACCAGTTGGTCATGTCCAGGAAGAAGGCGCAACCGGCAGGATTGAGCTGGAAGCCGAGCAGCCTCTGGAACTCGGA	ILRUN
chr6	34664296	34664416	746038_35918988_Marco_210_3	+	GATGAGCACGTCCTTGTCGGTGGTGCCCAGGCAGCTGAACTTCTGCATCAGCTCCGGGTCCAGGTCTACGTCCATGCCCTCCATGGCGGGGACCGGACACCCGCTTCCCCGCCTCTTCAC	ILRUN
chr6	161796703	161796823	746038_35919006_CellFi_125_1	+	ACCGGGCCTTTGACGACCTGCCAAGGGCCATTTCTGCTGCCCCAGAGCAAACCTTCGCACACAAGCTGAGTGCCTTGGAAACGCACTGCAGAGGGGCGGGTGCTGTCCTGGCACTGACTC	PRKN
chr7	5820428	5820548	746038_35919009_Marco_213_2	+	GGATTTACAGAGCCCTGTCGGATTTGTCAGAAATTTCTGTAACCCGCACGCCGCGCACGCTCCAGGGTTGGTTGCAAGTGGCCCAGAGTCTTGGATCCCTGGTCCTGTTCCACCGGGAGC	NA
chr7	5820548	5820668	746038_35919009_Marco_213_3	+	AGAACCACCTCGACGCGGGGACAGCGGCCTCGCTCGCTGCCCAGCGCCCGGACACCCGAGCCGGGCCAGCCCCCAGCGCCCCGCAGAAGGGTTTGACGCACTTGCGGCGCCCTCGCGAGT	NA
chr7	5820668	5820788	746038_35919009_Marco_213_4	+	GCCGGGTGACAGTCGCCAACTTTCGCGGAACACGCGCTCCAGATGTGAGGGAAGAGGAGGAAAAACGCCGCCCGCCTGGGCTGGGGTTCACAGGCACGGCCCGCCTCCCGCCGCTCCTCC	NA
chr7	5820788	5820908	746038_35919009_Marco_213_5	+	AGGCCGCGCTCGGGTGCACGGACACCGCCTCCGCGGCGGCCTCGGGCCCGGGGGAGGGAAGCGCGGTCTCCCGGGCTGTTGCCCTCGCGCAGCAGACCCGAGGGGCCGGCCCGCGAAACT	NA
chr7	5820908	5821028	746038_35919009_Marco_213_6	+	TCGCGAAGTGGCGAGAGGGGGCCACCCGGCCGCTCAGCGCCTTTGTCGCTCCAGCCTCGCCACCGCACCGGGCTCGAGACGCCCAGCCCAGCCCCTTGGCCCGATCCCGCCCGGGCCTCG	NA
chr7	5821028	5821148	746038_35919009_Marco_213_7	+	GCCCGCGCCCCTCAGCTCGGCGGCCCTCACGGCCCGCGCCCCCGCCCCCACCCCCGGAGCTCCACAGAGGCGCCCCTCAGAGAGGCCGCGTCGCCTCACAGACCCGCCCAGGAGCTCGAG	NA
chr7	5821148	5821268	746038_35919009_Marco_213_8	+	CGCGCCCCGCAGCCGACACTCACTCGTCACTCAAGTCGCCGGCTAGCCAGGCAGGTTCGGCGGCCTTCGCTACCGCGCCGCTTACTCCTCAGAAGCCGCAGCTGCGAGCTCCGTGGCAGC	NA
chr7	5821268	5821388	746038_35919009_Marco_213_9	+	CGCTGCACTCCTTCCGGCCCTGCCGCGGCGTCACCTCGCGCCTGCGCACAGCGCCCCCTCCCGACTAAGGACAGGAAGAACCATAGAGGCACTCCGGGTACTGCGGAGGAGGGACCGGGG	NA
chr7	5821388	5821508	746038_35919009_Marco_213_10	+	GGCTCACCATAGAGAGGGCCGCCTAGTCGCGCCTGCATCCGGGCTCTCCGCCTGCGGAGACTTGACTCCCCCACGAGGCAGGAGGGTGAAAGGAAAGGAGACCCCCATATCCGACCCCAC	NA
chr7	5821508	5821628	746038_35919009_Marco_213_11	+	AAGGAGCCACCATCTCCCCAGAGCTGAAAAGGGTATGGGGCAGGTGGTTGTGGATGTTTACTCGATATCTACTGATTTGCCCTAATTCGTTTGGCAAGTCATTCATTCATTCTGCAAATA	NA
chr7	65501893	65502013	746038_35919014_CellFi_130_1	+	CTTTCCTCAGAAGCACACACATACACAAACGGCACATGCAAACAGTGCCTATTAATTGCCACACAGTCAACTCTTACGCAGGCAACGACGAAAAGAATTGCTCAAATTCTCCTATGCCCA	NA
chrX	15706710	15706830	rs4060 _sen	+	GAAGTGGAATTGCCTCATGTGTGATGCTAGATAGTAGACAGTCTTGATAATAGCCTGACCTGCTTTCTCCTAGTGCATCCACTCTGGGAGAGCGTGGACCTGGTTCCTGGGGGCGATCGC	CA5B
chrX	15711089	15711209	rs1996225_sen	+	ACTTAGTGCATTGGAACGCAGTCAAATTTGAAAACTTTGAGGATGCAGCACTGGAAGAAAATGGTTTGGCTGTGATAGGAGTATTTTTAAAGGTAAAAAATCTCACCAACTTTAAATGAC	CA5B
chrX	15711209	15711329	rs1996225_as	-	ATGCCATTTAAAATATATCCTTAACAATCACTATTTATCTTACCAGTGTAGGGATCCCAATATTCTTAAAGTAAATAACAATATTATACTGTTCTATCTTTTCATCCTAGAATACAACAC	CA5B
chr1	25629823	25629943	i4001527_s	+	CAGTGCGGTGTTGGCAGGAGGCGTGGCTGTGGGTACCTCGTGTCACCTGATCCCTTCTCCGTGGCTTGCCATGGTGCTGGGTCTTGTGGCTGGGCTGATCTCCGTCGGGGGAGCCAAGTA	MAN1C1
chr1	25629823	25629943	rs590787_s	+	CAGTGCGGTGTTGGCAGGAGGCGTGGCTGTGGGTACCTCGTGTCACCTGATCCCTTCTCCGTGGCTTGCCATGGTGCTGGGTCTTGTGGCTGGGCTGATCTCCGTCGGGGGAGCCAAGTA	MAN1C1
chr1	25629943	25630063	i4001527_as	-	GAATGCGCCGACACCTGCCTAATGCAGCTGTGCACTGCACAGTGGCCCATCAGGTCCCAGCGTCCTGCTGGCCTTCAGCCAAAGCAGAGGAGGTTAGTTGTCTAGTTTCTTACCGGCAGG	MAN1C1
chr1	25629943	25630063	rs590787_as	-	GAATGCGCCGACACCTGCCTAATGCAGCTGTGCACTGCACAGTGGCCCATCAGGTCCCAGCGTCCTGCTGGCCTTCAGCCAAAGCAGAGGAGGTTAGTTGTCTAGTTTCTTACCGGCAGG	MAN1C1
chr9	136131594	136131714	747248_36305251_rs8176750_Sen_6	+	CCTCCAGCACTGACAGCTGCCGACCGGTCCCCAGCGTCACGCGGGGCACCGCGGCCGGCTGGTCGGTGAAGACATAGTAGTGGACACGGTGGCCCACCATGAAGTGCTTCTCCGCCGTCT	NA
chr9	136135606	136135726	747248_36305253_rs8176704_Sen_2	+	GAGATGGGGTCTGATATTCTGTGTTTCTAAGAAATAAATGCAGCAGAAGTGACGCTGGGTGACTTCTGAAGCCAGGCCCAAAAGGTGATCTGGCTTCTGTCTCATCTTTCTTGGGATGTT	NA
chr9	136142219	136142339	747248_36305255_rs514659_Sen_2	+	CTATTTCTGTGTAGGTCTATTTCTAAACTCTGCATTCTATTCCATTGAACTATCTGTCTATCCTAATATCAACCTATTCTGATTACTATGTAAAATTTTAGAATCAGCTGTCAACTTTAC	NA
chr1	2360121	2360241	746298_35955867_Dennis_2_184_1	+	CTGCCGCAGGAACTGCTCAGGAACCTGCCGGTCTCCGGCTGGGACGGTGGCTGGATCAGCTCAAGCCTCCAGGGCCCTGAGGCTGAGGGGCTGAGTGCTCATTCCAGCCGCCTCGGGGAA	MORN1
chr1	2360241	2360361	746298_35955867_Dennis_2_184_2	+	CCCGGGCTGGGAGACCCCATGCCTGGGGGTGAGCCTGGAGCCAGGGCAGTGCGGTGAGAGGCTCCGGAGAGAGGGCTGGGCACCACCAGGCTTGGGTGAGGAGGGAGGCCTCTGGTCGAG	MORN1
chr1	2360361	2360481	746298_35955867_Dennis_2_184_3	+	AGCGAGCTGGGAGTCCTGGGGGCCCCGGGGTGGGTGGTGGCCCAATGCCCTCTCCCTGCCATCTTCTGGGGCCAGGGCTGCCAGAGGTGCCGGGCCAGCCAAGTCTAGGTCTGTGCCGAT	MORN1
chr1	7612725	7612845	746298_35955868_Dennis_2_094_1	+	GGGAGGACTGGCTCTCCTGCTTCCTGTCCAAACACTCAGGGCTCTGGAGCAGCCCGCCCAGTTCCGCAATGGTGCACTGCAGCAAAGCAGGGAGGCTGGGTTAGGGGAAGAGCTGGTGGA	CAMTA1
chr1	9099720	9099840	746298_35955869_Dennis_2_030_1	+	TCTGCAAGGCAAGCGCGGGGCTGGGCGGCTGCCCGGAGGAGGCGGCCTCGGCGCCAGGACCCACGCCCGGCGCCCCAGGACCTGCGCCCCGCGCCCCCCGAGCCCTCCCCAGCTCCCGAG	NA
chr1	9099788	9099908	746298_35955870_Dennis_2_006_1	+	GGCGCCCCAGGACCTGCGCCCCGCGCCCCCCGAGCCCTCCCCAGCTCCCGAGCCGCAGCCCGGCCCATACAGCGTTGACGCCCGACAGCTGCTGGCCGCCCATGAGGACGATGATGGACA	NA
chr1	9461963	9462083	746298_35955871_Dennis_2_078_1	+	CCTGGTGCTGGGGGCGAAGGGGAGGGAGGGAGGCCGGCAGGCGGCTGGTCAGACAGTGTGAGTCTGGCCTTTGAATGTTATTCCCGGCAGTTCCTCTGATTCACAGCTGTCCCAGGAACA	NA
chr1	10835056	10835176	746298_35955872_Dennis_2_171_1	+	AATACACCGAGAAAACCTCACCAGACCTAGGGTTGGGGCTGGAAACCGGCGACACTGGCTCACCATTTCCCCCGCACCAGGCAGTCGGCCAGAAAACCCTGGGCAATACACACGGCAGAC	NA
chr1	26881930	26882050	746298_35955873_Dennis_2_139_1	+	TCTAGACTGAGCTGGGAACTAGATCTGGACAGGGGCCGGGGGAGATGGGGCCTCTGGGGCAGGGCTCAGCCTTGATGAGTCCCGGGGGCTGTTTCAGGGCGAAGCTAGGCATGCCCCAGT	GPN2
chr1	53992352	53992472	746298_35955874_Dennis_2_089_1	+	CCTTGGGGATGCTGATACAAATCCACTCGCTTTCGTCTAAAAGCAAACAAGCTGGCTCTGTGTCTGCCGGCACATTCGCCTGGAAACGGGCGGCAAGGCCCATCTCTGTGTTTGTTTTTC	NA
chr1	156186491	156186611	746298_35955876_Dennis_2_080_1	+	CGCCCGGGGCGGCCGCGACAACCCCACCCCACTGGCTCCGTGCCGTGCGTGTCAGGCGTTCTCGTCTCCGCTGGGTTGTCCGCCGCCCCTTCCCCGGAGTGGGGAGTTGGCCAGGGCCGA	NA
chr1	208000120	208000240	746298_35955877_Dennis_2_012_1	+	ACAGGTTGCCGGCTCTCTTTGGCTCCTCGGCAGCTACCGGACTCAGGAACTAAACAAACTCTCCAGACTTCATGAGCATTCCGTGGCCTCCGACTGATCTGGGTCAAAACTTCGAAATGC	NA
chr1	208000202	208000322	746298_35955878_Dennis_2_033_1	+	GTGGCCTCCGACTGATCTGGGTCAAAACTTCGAAATGCCAAAGACAAAGAATTTTTTTCTTTAAAGGGGAATGAGCTGAACTTTGACCCGCCCTTGTTCAGGGTGTGGAATGCAAGCACT	NA
chr1	226852397	226852517	746298_35955879_Dennis_2_007_1	+	ACCCAGCTGAAGAAAATATTTTCAGGCAGTCGTCATTTGAATCTTCGGAAAAGGAAGCGAGCCGATAAACTGCCAAAGAGCCCCGGGATTCAAGGTGGCCAAAGAGGCGCATGGAAAGTA	NA
chr1	235035356	235035476	746298_35955880_Dennis_2_047_1	+	TCTGATCTGAATTTCTGCCAGACTAAACATCCGGGCACCAGCGCGCAATGGAGAAGCCGCCGCCATTCACTGAGGTTGCTATCTCCTACCATTTAGTGTTGCCTCTTGCCTTGTTTGATA	NA
chr10	1767417	1767537	746298_35955881_Dennis_2_162_1	+	GAATATATTTTGCCTGGAATGTGAGTAAAGGGGCACGTCCCTGACTCCTGAACCGGAGTGGTCTCGCGATGTCACATGGCTGTGGCACACACGCGGTTCTATTTATTTCTTCTCCATCAT	NA
chr10	5588078	5588198	746298_35955882_Dennis_2_063_1	+	GAAGCGCTAGTTATGAGTCAGTCCACCAGCAGCATATCCGAGAGCAGGCCCAACGCGGTGGGGCGCGTGCTCTGCTGATCCGCAGCCATCCGGGTTCAGCCCAGCCTGGCCAGCAGCTGC	NA
chr10	5588092	5588212	746298_35955883_Dennis_2_090_1	+	GAGTCAGTCCACCAGCAGCATATCCGAGAGCAGGCCCAACGCGGTGGGGCGCGTGCTCTGCTGATCCGCAGCCATCCGGGTTCAGCCCAGCCTGGCCAGCAGCTGCGGGTCACCAGCCAG	NA
chr10	44405894	44406014	746298_35955884_Dennis_2_088_1	+	TCGGGAAAGCTGGTGGACGCTTCGGCTCCGAGGCTGGCTGGGAGGGCCCATAGCTAGGCGGCAGCTGCCCTCAATCTCACAGCTTTAATGAAGGAGGGCTGCCGGATTTACATTGTTTAA	NA
chr10	123207055	123207175	746298_35955887_Dennis_2_140_1	+	AAATGCCCTCACCTGGGGCATCGGGAGGTATGAAGGTGACTCTGCCACTCCCCTGAGGGATCATCACTTAGATGAATTTGGATGTCAGTTTCTCATCCGGAAGAAGGGAGTGCCCTGGCT	NA
chr10	135122948	135123068	746298_35955889_Dennis_2_155_1	+	ACGTGCCTGAGAAGCCCAGGTAAGCGAATGGGCAGTGCCTAGCCAGTGCTACTCCTGCGCCGCCTCCCTGACCGGTGCCTGGTCCCTGGGGCTGTGCTGCCGCTCTTCCATGTGCGGCCG	NA
chr11	392007	392127	746298_35955890_Dennis_2_106_1	+	AGACTCCGCCGAGCCTGGAGCTGGAAGCTGCAGCGGTGGCCTAGCAGGCATCGCCATCCGTCTGGCCCGGCCGCAGTGAGGGAAGGTGCACCCCAGATTCCTGGCTTTGCCAAAACTGTG	NA
chr11	392256	392376	746298_35955891_Dennis_2_166_1	+	CCGGCGTTCCCATCATAGCTCCAGCCGCACGGAAGCCCCTTCACTGAGTCCTCTTGTGAGCCCTTCGGCCTGACTGGGCTGCAGAGGCCCTCCAGGCTGGCTTCCCCCTCATGCCGCCCA	NA
chr11	392376	392496	746298_35955891_Dennis_2_166_2	+	GCCTGGCCCCTGCAGGGCCCCAGGTGGGCCTGGGGTGGACCTGGGTGCAGGGCGGGACCCAGCCCATGCCAGGCACATACCTCCAGGCCCGCTCTGCGCCGCACAAACTTGTCTCCCAGG	NA
chr11	392496	392616	746298_35955891_Dennis_2_166_3	+	ATTTTTCCACACGAAACCTGTCTCCCAGGGAATCAGCCAGTCCGATGAGCTGGGCGTTCCCACCCCGCCCTCCGAGGCCCCCACAGTCCTGTCCCCGCCGCAGAGGCTGCCCCGCACGCG	PKP3
chr11	470095	470215	746298_35955892_Dennis_2_058_1	+	GCTCCCGGCACCGCTGTGCGCTGCGCGTGGTGACCTGACCTCCTTCCTGGGCGTGCAGCACGGAGAGGGCAGTGGGAGGAGGACGCTGCAGCCGAGGTGCCCGCAGACACCCCCAAGCCC	PTDSS2
chr11	6651560	6651680	746298_35955893_Dennis_2_060_1	+	CAGGCGAAGCGCCGGCACGGGCGGCTCCTGGCGCAGCAGGCGGTAGCGCACGTCGCTATTGGGGCCGGGGCCGTCGGCGTCCGACGCGCGGAAAGTGTACAGCGCTGCGCCGGGCTCCGG	DCHS1
chr11	8378869	8378989	746298_35955894_Dennis_2_095_1	+	AGCAGCCCGCGGAGCCAGGAGTCAGGGCCCAGGAGTGCGAGCTGTCAGCTCCGTGATGGGGCTGGAGCTGGTCGCAGCCCCGCGGGCCTCCAGGAGGAAAGGCCTTGAAATATAAATGAA	NA
chr11	45102457	45102577	746298_35955895_Dennis_2_161_1	+	CTGACCCCCACCCCCAGGTGATTCGGCACAGGTAGTCTTTGAACTACACCTTGGAAGCACTTTCTTGAGTTTTCTTCTCCAAGGGCTGGAAACACCGGTGCTTAACTAGAAGCGGTCTAG	PRDM11
chr11	66454613	66454733	746298_35955896_Dennis_2_170_1	+	GACACAGTACACGTTCTGCCAGGACCTGCGAGGGACGCGGTGCTGACTGGCCGGCCTCAGTGGCGCCCGCAACCTGGAGCCCTCTTGGGTGTCCTAGGACTTCCAGTTCTGCTCCCATCT	MRPL11
chr11	68709232	68709352	746298_35955897_Dennis_2_144_1	+	GCCGTCCCACCAGGAGGAGCTTGAAGTAGAGGAAGGCAGCCAGCATCAGCGGCGGGCCGGGCGGGTGGGGGGTGGAAGCTTCTGGAATCGGAGGGACCTGAGTCTGAACGCCAGCCAGCA	TESMIN
chr11	119567466	119567586	746298_35955900_Dennis_2_198_1	+	GGCCTCCACCTCTCCTGGGTTACAGGCTCAGGCAGGCCCCGGAAAGCAGGACTGCAGGCGGCATAGGGGCGGATGGGGCGAGGCTGGAAGGCATCTTGCCACATTGTCTAGGGAAGAACC	USP2-AS1
chr12	48343942	48344062	746298_35955902_Dennis_2_124_1	+	GATGGCAGAGCCACGTCAGGGCTGGGCTCGAGCAGCTGTGTAGGATCCCTCCAGGCGCAGGAAACGGGGTATGGGGTGGGGCAGGGCGGAAAGAACATCCCACACCAAGAGGACAGAGGG	ZNF641
chr12	48607604	48607724	746298_35955903_Dennis_2_057_1	+	AAAGGTGAAGGCTGAGTTAGATGTAAATAATTTCCTGGCATTGAGAAGCCGGAAACATGAGGATGGATTCGAAAGGGCAGGTGAGACCCTCTCCTCTCTCTGGGTTTCTGCAGAAGCAGT	NA
chr12	52915871	52915991	746298_35955904_Dennis_2_190_1	+	ACAGGTCAATCTCGGCAGACAGACCAATGGCCGGAGCCGGTCTTACAGGTCTTGAGCAAAATGGTTTGGGTGGCCTCCCTGGCTGGAGCATTTCTGAGACCCTCAGAGATGAATTGTGCT	KRT8
chr12	52915991	52916111	746298_35955904_Dennis_2_190_2	+	GAGCTCACCATTTTCACATTTGGTTGCTTTCTGGAGAACAGATGTGAGTGTCCTGGAGGCCTGAGACATACCAGGGGACCCTCGGCTCCTGATAGAACAGAACAGATCCAAGCCTGAAGC	KRT8
chr12	106375809	106375929	746298_35955906_Dennis_2_100_1	+	GACAGCCTTACCCTGCAGCATTTGGGTTATGTCACAGGGTCACTGCAAGTGAACCGGAATGTAACTATTGTGATCTAGAAACACTAGATAAAAATAGCTGGTATCCTGCTCAGTGCTTTT	POLR3B
chr12	106375929	106376049	746298_35955906_Dennis_2_100_2	+	CTGCACAGCTACTTAGCCTGGTCAAGGTCAAGAGGCTTGATTACAACCCAGACCTCTTGACTGCCGGCTTGAGTGCTGGCAGGCACAACACGATTTCCCTCAACAAAAACTTGTTGAGTA	POLR3B
chr12	122013829	122013949	746298_35955907_Dennis_2_110_1	+	TTGGTTAGGGGAAGAAAACTGATGGACGAAGGGGCAGGGGGTCCAGGAGATGCAGGCACCAGCTGTACAGCAAAAGCTCCTTGGAAAATGATCGGGAAATGGATTAGGCAAAGCCCAAGA	NA
chr12	124872229	124872349	746298_35955908_Dennis_2_064_1	+	TCAAGTGGCACCCGGCCCCTGACCTTTCCCTCCGCCCGCGCCAGCAGCAGCTGCCACTTCCAGAACCTGGCGGACAGGGCCGCGCGTTTATTTATATTTCCCCAGCCGGGGCCAAGAGAG	SCARB1
chr12	124872265	124872385	746298_35955909_Dennis_2_067_1	+	CGCGCCAGCAGCAGCTGCCACTTCCAGAACCTGGCGGACAGGGCCGCGCGTTTATTTATATTTCCCCAGCCGGGGCCAAGAGAGCCCAGGCAAACACACCGGGCCAGAGGGATCACAGAC	SCARB1
chr12	125122364	125122484	746298_35955910_Dennis_2_107_1	+	AGTCCCGGCCCCGGGGCTGCATCTTCCTTGCATGCTGATCCCGCATCTGTGGCACTTCCCAGCCACCCCAGGGGGACGCTGGCACCCGAGGTAGGCTGTGGCAGGCTCACTCCTGTGCAG	AACS
chr12	131605598	131605718	746298_35955911_Dennis_2_147_1	+	GCTCCTCTGGGCCAGTGACTGAGGGTCTTATTTCCCGGAATGCTCAGGAAGGCGGTGCTTTCCAGGCGGGTCCACTCGAGGCCCCAGGGCTCTTCCAGTCGAGGCGGCAGGTGCAGGCAC	NA
chr13	114311788	114311908	746298_35955916_Dennis_2_116_1	+	CAGGCTGCCCGCGCCTCTGTGCAGCCACGGGGACAGGACCCTGCAGGGCAGACCTCGCACAAGGCGCAGGTGCTGCAGGCTGAGGCAGGCCTGGTTTACTCCCCACCTCCGCATCTGGAC	NA
chr14	23982397	23982517	746298_35955917_Dennis_2_173_1	+	AGAGCATCTGTTCCCTCCATTCTCCCAGCTCCATCGGCTGCCAACCTAGGGCCATCGTCTGCCTCCATCACCCCTCCGCCCGCCCGCCTACCCACCCAATCCCAAACGGGTGCTGGATCA	DHRS4L2,DHRS4L1,DHRS4-AS1
chr14	88157535	88157655	746298_35955918_Dennis_2_028_1	+	CCTGCTATTCAATCTGGGCTTCAGTGGAGGCTTCCCCCGGAAGGGGAGTTCTGGAAGGTATTTTGGCGTGCTACATGCAAACGCAGCAGCCAACGGATCTCATTTCTAAATGTCAGCCTT	NA
chr14	93154324	93154444	746298_35955919_Dennis_2_017_1	+	TCGCGGGCGGACACCCAGGCCCAGGCGCTGTGCGCGCAGTGCGCGGAGAAGTTCGCGGTGGAGCGGCCGCAGGCGCACCGGCTGTTCGTGCTGGTGGACGGGCGCTGCTTCCAGCTGGCG	NA
chr14	93154350	93154470	746298_35955920_Dennis_2_022_1	+	GCTGTGCGCGCAGTGCGCGGAGAAGTTCGCGGTGGAGCGGCCGCAGGCGCACCGGCTGTTCGTGCTGGTGGACGGGCGCTGCTTCCAGCTGGCGGACGACGCGCTGCCGCACTGCATCAA	NA
chr15	37312331	37312451	746298_35955921_Dennis_2_071_1	+	GCTCCTCCTGCTCGCTGTGAATTATGAATCGGGTCCTGTGGAGAGCGGGGTTTGCCAAGTCTCCTCTACAAAGCGTGTATTAATCACAGGTCCTGAGGAGGGGTCAAGAGCACAGTCTGA	NA
chr15	40532861	40532981	746298_35955922_Dennis_2_114_1	+	TGCCCAGAAGGAGCAGCCACGGTAAGGTCCCCACTGCCGCTGCGTGCTCCGGATTCCTGGGCTAGGGACGGGGGTGCCAAGGTGTCCAGGCTGCCTCCCACCTGGGACAGGGAGGCTAAC	CCDC32
chr15	70730574	70730694	746298_35955924_Dennis_2_134_1	+	ATGAGCACAAGAGGCAGGCCCTGGCAAAGCTCAGACCGGATCCCTGAATCCACAGATTTACAGCTTCAACCTGCAGCAGGCCCGGTCTGTGCATGGCCGGGGTGGAATTAGGGGGCTGGG	UACA
chr15	80743270	80743390	746298_35955925_Dennis_2_026_1	+	GCGGCCACCGGACAGGTGAGGATGGCGGGGGCCATGCCTGCCCGTGGAGGAAAGCGGCGTTCCGGGTAAGCGACCTCAGCGTTTCCAGGAATTGGCTTAATAAATGTTGAGCAATGCTCT	ABHD17C
chr15	80872797	80872917	746298_35955926_Dennis_2_148_1	+	TCTTCCACGGGCCAGAACATGTCCCAAATCTCCCGGCAGCTAAACCAGAGTCAGGTGGCATGGACAGGGAGTCGTCCGCCCTTTCCGGGACAGGTATGGGCATCTGTGAGGGCATCTCCC	CEMIP
chr15	90580357	90580477	746298_35955927_Dennis_2_011_1	+	GTGGAGTGTCTCAATCCTGGTGCACACTGGAGTTATTCGAAGGGCTTTTAAAAATTATCAAAGTTGTTCCAGGTTCATTCCCCGGGTGGCCCACACGCTGTTTTTAAGTTTAGCTCTCCA	CRTC3
chr15	100539218	100539338	746298_35955928_Dennis_2_143_1	+	TTTTGCCCACTGGCAGGATCCTTTGAACGGGTACTGGACGGTGCCAGCTGTCTCTCGCTTTCCGGTCCCAGCTGAGTGGCTCATCTGCCCATCCAGGCACTGCAGATTTATCGAGGGCCT	CERS3
chr16	1100609	1100729	746298_35955929_Dennis_2_021_1	+	GCTGAGCCTCAGACAGGCGTTTCGGGGCCGACCCGGCAGGAGCAGCCGCTATCCCCGGGCAGCTGAGCCCAGCAGCGAGGGCTGGTAGAACGATCTAGACGAAACACTGAACTTAATAGC	NA
chr16	2089277	2089397	746298_35955930_Dennis_2_043_1	+	CTTCACCTTCCCTGTGAAGCCATCCGGCCCCACACAACACCCACACGGGCCACCCTTTGCCCAATTCACCCTGCGACCTCTAGCAGTCACAGGTCAAGCTTTGTACCCTGTGGCGCCCTG	TSC2,PKD1
chr16	2089692	2089812	746298_35955931_Dennis_2_050_1	+	ACGTCCCCAGCCGGCCTCCCAGGCAGCCCTGCTCCAGACACGCGAGCACGGGTGTGTACGAACACATCCTTGTATGCGATTCCCAGGCTCTCTGCCCCCTCAGGGACAGACATCAGCCAG	PKD1
chr16	2229587	2229707	746298_35955932_Dennis_2_145_1	+	GCCTACCTGGGCTGCCAGGGCCTGGCAGCGGCACCTTCTTGGAGGTGGGTGTGGGCGAGCCCTGGAGCTTGGGCACAGGCTGCGTCAGGACGGGCTTGGGAGAGACAGGCGGCTTGGCCG	E4F1
chr16	2229664	2229784	746298_35955933_Dennis_2_151_1	+	GGCTGCGTCAGGACGGGCTTGGGAGAGACAGGCGGCTTGGCCGGCTTCCGGGCTTCGCCCTCGGGCGGGGGCAATGGGGGTAGGTGCGCCAGGTCGGTGGGCGGGGGTTCGGCAGGCGGG	E4F1
chr16	22326396	22326516	746298_35955934_Dennis_2_115_1	+	CTTCCCACCGCAGGTGCGGTTCTCCCGGCCGGAGTCAGAGCAGGCCCGCCAGCGCCGTGTGCAGTCCTATGAGTTCCTGCAGAAGAAGCACGCAGAGGAGCCCTGGGTCCACCTGCATTA	POLR3E
chr16	46934721	46934841	746298_35955937_Dennis_2_185_1	+	GGCCCCTAGGCGTGAAATGAATGAGTGTTCCCAGGCGGCCCCAGCCTCAAGCGGAGGGTCCTGCATGCGAATGGGTGTGTGAACGTGTGTGGGTGGCTGACAGCACACAGAGTAAACAAA	NA
chr16	75272141	75272261	746298_35955938_Dennis_2_137_1	+	GCCTTGGGGAGGTCAAGGCCTCCCTGGTGGGATTCTCCAGCCCCCGGGCACACTGCGCCCACACGCCTCCACCACCAGGCTCCCTGTTCAGCTCTCTCCACTGAAAGACCTTTTGTTCCT	NA
chr16	81533333	81533453	746298_35955939_Dennis_2_192_1	+	CCCGTCCAGTCCTTTACCCCTCCTTTACCCAGCAGCGCCCTCTGAATCTGAAACAGTTTTGGGGGCGGCAGCTCCGGTCCTGCCCAGCAACTCGCAGTTGTTGCCTGTGGCATTCAGATT	CMIP
chr16	81533453	81533573	746298_35955939_Dennis_2_192_2	+	CAAGTCTGGGCTTGTCAGCCCGGGCGAGACTCTCCTATTTTGGCCCTATGGGAGGCATCCAAACTCCTCTGCCCTTGCCTTCCGGGGCGCCCCACGCACTCTGGGCTTCACCTGGCTCCT	CMIP
chr16	81564245	81564365	746298_35955940_Dennis_2_141_1	+	CCCGCCTCCCACATCTCTCCCTTAGCTGGGTGCCCGCGTGGCTGCTACCTCCGAGGCTTCTGTGTCACCGGGTAGTGGAAATGTCACCGAGTGTCAGAGCTTCGAGCCTCCTCCAGATCC	CMIP
chr16	81604273	81604393	746298_35955941_Dennis_2_199_1	+	GGCAAAAACGCGGTCCTGTTTGAACTTGGTTCTCTGTTAACATGTGCTGAAAGGAGACGCCGGTGCTCTGTCTCTAGCGATCCCTGGTTCCAGGTCCCCATTCTGTTCCCAATCCAAGCC	CMIP
chr16	84432388	84432508	746298_35955942_Dennis_2_056_1	+	TACTTGTCAGTAGAGCTCGTCTTCACCAGGCCCTTACCGGAAGACGGCGTCCTTTGAGACACTCTGTGTACGCTGCTTCTCTTCAGCCTCACATTTCTTGGCAAAAACATAAAGGGATGG	ATP2C2
chr16	84876347	84876467	746298_35955943_Dennis_2_183_1	+	GTTGCTTTATGAGAAATGAAAGGAAAGGGGCCATGGGAACGTTGAGACCCATTGAATCCGCGCATCCCTGGTGGCTTGGCCTTGGTCCTCATGGGGCAGGGAGGCCCCACGTCTCTCTGG	CRISPLD2
chr16	88835003	88835123	746298_35955945_Dennis_2_097_1	+	CGGGGGCTCCCTAGTCCGTGGGGCAGGAGCTCGTCCACAGGGCAAGAGCGCTTCCCTCTCAGCCGCTCCTCCCTTCTCCCTGGGGAGAGGCCAGGATGGATGCGCCCTTCCTGGCAGTGA	GALNS
chr16	89497569	89497689	746298_35955946_Dennis_2_039_1	+	TACAGAACTCTCAAGCAGCAAAGGCAAAGTACAGAAGATAAATAAGAGCAAGCTGGCCGGTGCGTGCGACTGGATGGACAACATCTTTACCCACATGTCTGCATCAGCTCTGCGTTGTTC	SPG7
chr17	4658911	4659031	746298_35955948_Dennis_2_003_1	+	GTTTACTTGTCTATTGCCTACCTCTCCCACCTGAATCCCCAGTATGTGGAACAATGCCCGGTATCAAGTGAGTACTCCATATACATCTTTCTGGTGTGAAAGAAAGAAAAGGAGAGAGGG	NA
chr17	30170489	30170609	746298_35955950_Dennis_2_008_1	+	CCATATTCCAACCATCCTGTGAAAAGTTGGGCCCAAGAATGCAAACTCCGGAAAACCAAGGGCAGTGCAGCGCCAAGATATTTACTTAGCCCATGAGTTTACTTCCATCTCCCAAGGAGA	NSRP1
chr17	38656851	38656971	746298_35955951_Dennis_2_138_1	+	TGGTGCCTTGGCAAATCCCCTCTTCCGTGTCATTGCCAACCTCTTCTCCTGACTTACTCTCTCCCAATGAGCCCAGGTCAGTGAAGGGAGAGGGTGGGGCAAGGGTAAAGCCTGAGTCTC	NA
chr17	38656971	38657091	746298_35955951_Dennis_2_138_2	+	CCCCAAAGCACTTTGCCTCATTAGCCCAATCTCCACTGCACCCCCTATTTTTGAAAACTGGCTCCCGATCTTCCCATCCCTCCCACCCAGACCCGGTGACGCAGGACGTGGACCTCAGGC	NA
chr17	42426586	42426706	746298_35955952_Dennis_2_165_1	+	CGGTGCCCAGATGGTCAGTTCTGCCCTGTGGCCTGCTGCCTGGACCCCGGAGGAGCCAGCTACAGCTGCTGCCGTCCCCTTCTGGTGAGTGCCCCTCAGCCTAGGCAAGAGCTGGCAGCC	NA
chr17	45786278	45786398	746298_35955954_Dennis_2_014_1	+	CCCGTCCCGCAGCGCCGCTCGCCGGTGCCGCCGTCGTGCCAGTCCCCCAGCCCGCAGCGCCGTTCCCCGGTGCCCCCCAGCTGCCCGGCCCCGCAGCCCCGGCCACCGCCGCCGCCCCCG	CRHR1,LINC02210-CRHR1
chr17	48876565	48876685	746298_35955955_Dennis_2_135_1	+	GGAGGGGGAAGACTTCTTGCCTCTTTTCTGGCTTCCGGTGGTTGCCAGTCCTCCTGGCAGGCCCAGACTTGCGGCTGCCTCCCCGAAGTCTCCGCGTCTTCTTTCTTTCACACAGAGCAG	SUMO2P17
chr17	48912474	48912594	746298_35955956_Dennis_2_049_1	+	GAGCTGTCCGTGCGCACACCCCCCACAAAGGGCCGGGGCCGGGGTGGGAGTCGGCTTACAGGGCACAGCGCGGCGCAGGCCCGCCCTGGAATGGCCGTGAACTTGTTGTTTTTCCACGTC	UBE2Z
chr17	66384546	66384666	746298_35955959_Dennis_2_119_1	+	TCCAGACAGTGCCAAATGTCCCCGGGGAGAATGAACTCACTCTGGCTGAGAACTACGGCTTTAGCGGAAGCTCTCTTAGCCATATACAAGAAGGGGAAGGGCCTGCTCTGCCTCTGAGCT	PRKCA
chr17	78968397	78968517	746298_35955961_Dennis_2_108_1	+	GGACAAGCTGAGGCAGTACCAGAAGAGGATCGCCCAGCAGCTGGAGCGCGAGCGCGCCCTGGCCCGGCAGCTGCTGCGGGACGGCAGGAAGGAGTGAGTGGGGCCCGGGCAGCGTGGGCA	NA
chr18	34273158	34273278	746298_35955964_Dennis_2_070_1	+	ATTTAACTTTCAGATACAAATACTTGGAACAGTTGGCAGCTGAGGAGCACGAGAAGGAGCTGAGAAGCCGGAGTGTGAGCCGGGGCAGAGCCGACCTCTCCTTGGACCTGACCTCGCCAG	NA
chr18	46316863	46316983	746298_35955965_Dennis_2_048_1	+	GAGCCCTTTGGCCTGGGCCCAGCTCAGCAGCCCCCTCCCCATCCCCCGGACACACGTACCCCACCAGGCCTGGAGACATTTCCTGAAAGACTAAGAAAGCACTGGGAGCTGGACGGGCGG	NA
chr18	46316983	46317103	746298_35955965_Dennis_2_048_2	+	CCTCAACGGCCAGAGGCTTGAGGCCAGGTCTCTCATGGAGGAGCAGACGAAGGGAGGACGTGACCGGCAGCCTTCATTCTCACAGGCCAGGGATTTCAGAGGAACGCGGCCAAGTCTAGC	NA
chr18	77231150	77231270	746298_35955966_Dennis_2_150_1	+	ATCTCCCGGAAGGCGCGTTAGGAGGGCTGAGGGATGATCTGGTGCCAGGAAGGTTGGCAGTTCCGAGAGGTTATTCCAGCACGTCAGCATTAAAGGAGAGAGGCGAACCTGGAACGTGGG	NA
chr19	643446	643566	746298_35955967_Dennis_2_191_1	+	TCGAAGAGAACGGCCACAACACCTACGCCTCACAGCGCTGGCGCCGCCGCGGCCAGCCCATGTTCCTGGCGCTGGACAGGAGGGGGGGGCCCCGGCCAGGCGGCCGGACGCGGCGGTACC	FGF22
chr19	1913937	1914057	746298_35955968_Dennis_2_187_1	+	GTGGGGAGCTCATGCAGTGGACAGAACACCACTGCTGGCCAGGAGCCCGCCAGGCCTGCAGTGGGGGAGTCCGTGCCTGGGGGTGGGACTGAGGTGGGCTGGAGGGTCCCGGATGGGGCC	SCAMP4
chr19	13999384	13999504	746298_35955972_Dennis_2_188_1	+	ACCGGCTCTGGAGCCAGAGGAGGCCACATCCGGGCAGCCGGTGGGGCGGGCAGATCCCTGAAGGAGGCAAAGCCCTTACACGTTCTGGCAGAAAAACAAAATGACTTATGTATGTTTGGA	RFX1
chr19	14674205	14674325	746298_35955973_Dennis_2_157_1	+	ACTGGGGCAGGCGCCTCCACGTGGCACTCCGCAGGAACGCCCTTGCTAGGCTCTGGGAAGGACAAGATCCTGCTTCTGCCCGCGCTCTTCTGGCTTGTGTCCTGAAACCGCACAAGCCTG	ADGRE3
chr19	18397918	18398038	746298_35955974_Dennis_2_186_1	+	TCAAAGGCCCCGGGGCAGGAACCAGTTGGACACATTTCTAGAAGGTGGGGAGGCAGGTGGGACTGGATTGGGAAGCCAGTGAGTGCCAAAGGAAGAGAAGGGGAGTGCCGAAGCCTCCAC	NA
chr19	18761335	18761455	746298_35955975_Dennis_2_051_1	+	CTCTCCTCTGGCTCCCCCTCCTCGGGTCCTCGTGGCTCTCTGTCGTGTGAAGCGGGGGGTCAGGAGCGCACAAATGTTTATACTCCACGTGAGTCACTTGCACAGATGACGGGTGATGTT	CRTC1
chr19	30155505	30155625	746298_35955976_Dennis_2_128_1	+	AATTTCCTTCTGAGCCGCACAGGAGGCTCAGGTGCGGTTGAGTCAGGGGTGACATAACTTGCTGCTAGTGTTGGACCTGGGTGACGGGCACCAGGGTCCCCTGGACTATTCTCTTTCCTT	NA
chr2	9921429	9921549	746298_35955978_Dennis_2_126_1	+	CTTGTAGACTCCCGATTTCCAACCCCTGGTTGGCGGCTGGGAGGTGTGGAAAGGGAGTACTGGGCGCCAGGAAAATGGGGTTCCCGGAAGATGACTCAGGCAGCCCCAGAATATGTCTCC	TAF1B
chr2	46562480	46562600	746298_35955979_Dennis_2_073_1	+	TTCTGTACTTGAAAAGAGTTCTGACAACTGTCTGTCCCGGTTATGTGCACCCCCGCCCCCCACCCGCCTTTTTCCATCCAGAATGTTTGACGACACTGCCAGGGGAATTTCTGCCCCCTC	RHOQ
chr2	204617271	204617391	746298_35955982_Dennis_2_118_2	+	CTCAGGGAACTGTTCTGACTTGTTCACCTTAGATCAAATGCCAATGGGGAGGACTCTTTTATGGAAGAAGGGGAGAAGCGTACAGACATGATTTCTGGAAAAATAACTGTCTGCTGAGCT	PARD3B
chr2	236611957	236612077	746298_35955984_Dennis_2_164_1	+	CGCAGCAGTGAGTTCAGGTAGCATGTGTGCCTGTCTCTGAGCGGGAGCATCCTCCCCCGGCTGTGGCACCTGGGCAACGGGACATCAATTCCTGCTCTTTAATCCTACCCCCAAAGGTAA	NA
chr2	237278394	237278514	746298_35955985_Dennis_2_052_1	+	GTGTTTGCAGTGGCCCCACACAGAAGCCATGCCCCTTCCCATCCGTGCATTCGGAGCTCGGAAAGTCCAGCATTCCCGGCACAGACATCAGATCTTCCACAGGGGAGGGAAGAAGAAAGT	NA
chr2	240700571	240700691	746298_35955986_Dennis_2_174_1	+	GCTGGAAAGCGCACAGTGGAGTGAGCCAGGAGGCGCTGGCTGGGTTCCCACACTGGCCGCCGTCAGCACCCATCTTGGGAGGGAAAAAGGAGGGACCACCTCGTGTCCCCACGTCCCTGT	NA
chr20	1892333	1892453	746298_35955987_Dennis_2_158_1	+	GTTCATCCTGCCAAGCTGCTTTCCCGAAAAGATGTTCCAATTTCCCCTCCCACCGGCAGTGCGTGGGAATGCCTGCCCAGCCGCCCTCCTCTCCCTGAGACGGTTCAGGCCCCTGGACAG	NA
chr20	1892453	1892573	746298_35955987_Dennis_2_158_2	+	TCGCATCCTCTGCTAGGAGGGCAAGAGAAAGCAGGAAATAATTTGGCCAGCAAGTGACCCCAGACCCAGAGCCAGGAGTGATTTTTAACAAGCCTGATTCTCAGAACAGAACCTGCAGAG	NA
chr20	1892573	1892693	746298_35955987_Dennis_2_158_3	+	AAAAAGAAAGCAAGCAAGGAAAAAAAAAAAAAAACCCCTCTCTACTGGAAAAAACATACACATACACAGATTAAAATAATATTTGGCACTTACGTCGCACTTTTAAAATTCTTCAAACGC	NA
chr20	1892693	1892813	746298_35955987_Dennis_2_158_4	+	TTTATAAACACTAGCTAATTAATTAAGCCGCCTAAATCTGGCTGCAGTCGGTGGAGAGAGCTCGAGAGGAGCTAAAAAAAAAATGGGGGAGCCAGCGCTACACAACTCCAGATTTTATTG	NA
chr20	1892813	1892933	746298_35955987_Dennis_2_158_5	+	TCGCCTGCCTGGGGTGTGATTACAGGCCTCCGGCTGCACCACAAGAATAGCCCTGCTCCAACATGCTGCACGCCTGACTCCGCAGCCTCTCCTGCGCCTCCTGCTCCCTCACCAACTGCT	NA
chr20	4139269	4139389	746298_35955989_Dennis_2_196_1	+	TCTGTGCTAGGCCCTGGCAGACACATGGGTCCTGTCTTCCCCATGCAGCCCCGGGGGCCTGAGTGAGGCATGATGGGTCTCACTCAGTTTCTGGGACATCTGTCTCGATGCCCTTTCGTC	SMOX
chr20	4139389	4139509	746298_35955989_Dennis_2_196_2	+	AACCCCATGGCTCTCTCAGAGCCTGTCCTCATACCTTCAACTGCTCCCCACCCATAACCAGATCTCCGGGACAGCCCAGCTCAGCCAGCGCACCTCTGATCCTGGCGGGTGGTGGTGATA	SMOX
chr20	35896149	35896269	746298_35955991_Dennis_2_044_1	+	GCAGTAAATTCTCAAACCCACTGAGAAAGAGCATAGTGGGGCGGGGGGTGGGGGAGGATGGGGAGCCAGAAAGAACCCGGAGAATGAAAACCCAGCCCCTTCCACCGATTCCCACCGCCG	PHF20
chr20	35983609	35983729	746298_35955992_Dennis_2_182_1	+	TGAAGCCTCGGGAGCAGCCTCCTGCCCTCCCCACCCCCACCCCGCCAGGTGTTCCCGAAGGCCCCGGAACCAGATGAGACATAGTTCTATTTGGGGACAATACTGCTGTTCCCGTTTCTC	CNBD2
chr21	47285391	47285511	746298_35955998_Dennis_2_193_1	+	AGAAGCAACAAGGTGATGTCCCCTTTGTACTTCTCAGAAGAACCTCCGTGCCTCCCGCCCCATCCGCCACTGAGTATCTCATGCAGCGGCGTGTCCTCTGGCACCAGGCAGGGACTGATG	NA
chr21	47453964	47454084	746298_35955999_Dennis_2_083_2	+	ACTAAGAATTCATTCCCTTGAAGTCCAGTAACTCCTGTTAGGGATATTTATCAACAAGCCAGCGTGGAATGTAAATATTTACTCAATCTCTGGAAGCCGTGTAATCACCAGGTGTTTGTA	NA
chr22	20945856	20945976	746298_35956000_Dennis_2_195_1	+	TCCTGATCCGGCATGTTTAGTTGGAGAAAATTCACTCAGTTGTGCACCGGCACTGGGCATGTTTTCCTTCTACGAAGTTTTTAACAGATGTGTACCTGACCCTGCCTGGAGAGGGGAGGG	CRKL
chr22	27884251	27884371	746298_35956001_Dennis_2_040_1	+	TCCGACCGCAGTGTTTATTGACACACGCGTCTGCTCCCTTGCCCAGCGCCCCGAGTCTGAGGGGCCCGTCTATGTGCAGGGGCTGGTGGCCCCGGCTCACCTGGGTGGGGGCCGGGCCTA	PITPNB
chr22	38434839	38434959	746298_35956002_Dennis_2_181_1	+	GGCCGCGGCGCCCTCCCTCTCCCAGCGCCTGCACTGGCGGCCGCCATCTTGCGAGCGGCCCTCAGGGCGGCCTGGGCTTTCCCAGGGTTCTCGGGGCCGGGGCAGTCGTAGGGGGCGGCT	KCNJ4
chr22	40391847	40391967	746298_35956003_Dennis_2_152_1	+	GCCCTGTGGTTAAAATGCACCACTCAAAGGTCTTGATGATAACCTACGTGCTGCCCAGAACATATCCCGAGCCGCTTTCTCATGTGATCGTCAAAACAACTTCAGGGAGTGGGTGGCGGT	SGSM3
chr22	47054047	47054167	746298_35956005_Dennis_2_136_1	+	TGAGCGATGGTCACCTGGCCGTTCTCTCCCCCATAGAGGAGGAGCTCCGGAAGCTGCGAGAAGAAACCAACGCGGAGATGCTGCGGCAGGAGCTGGACCGCGAGCGGCAGCGGCGGATGG	TBC1D22A
chr22	47054066	47054186	746298_35956006_Dennis_2_104_1	+	CGTTCTCTCCCCCATAGAGGAGGAGCTCCGGAAGCTGCGAGAAGAAACCAACGCGGAGATGCTGCGGCAGGAGCTGGACCGCGAGCGGCAGCGGCGGATGGAGCTGGAGCAGAAGGTGCA	TBC1D22A
chr3	128215296	128215416	746298_35956008_Dennis_2_032_1	+	CGGGCAGGGCGGGACACCAAGGCGCGGGCGGTGGTGGCGGGCAGGGGGCTCCGCGCGGGGCTGCGCCGCTGTCCGGGGTAATTTTTCATCTCGGCCGGCTAATCTTTGTTCCCGGCGAAG	EEFSEC
chr3	129342523	129342643	746298_35956009_Dennis_2_024_1	+	CCTGGTTGGGCTTTTCCCAGAGCCAAGGCCGGAAGCACGAGTCCCGAGTGTTTGTTCAGGCTGGGCTGGGGCTCCGGGCTGGCGAGGCGGAAACAGCCGCAAGATGTTTGTCCAAGGGGG	NA
chr3	129342556	129342676	746298_35956010_Dennis_2_027_1	+	AGCACGAGTCCCGAGTGTTTGTTCAGGCTGGGCTGGGGCTCCGGGCTGGCGAGGCGGAAACAGCCGCAAGATGTTTGTCCAAGGGGGTCAGGCTCCCCCACCGGGAGGAAGGAGGAAGGA	NA
chr3	187984571	187984691	746298_35956013_Dennis_2_062_1	+	TTCCAGAAATATTTCTTGACGCACTTATTTAGCACTTTCTATTGCCGTTACTGAGCAGATTACAGAATCCTCCCGGCCCTTTCACCAAACCCGTCTAGAGCTGGTATGGATCTACTTGTG	NA
chr3	197121361	197121481	746298_35956014_Dennis_2_179_1	+	AGCAGCTGGAAGCCCACGGCGGAATGGGCCGGTGCTCGGAGAGCTGTTCGGATGGCACGGGAGCTGATTGTCTTGACGTTAAGTTCCTCGGTGAGGAGAGAACAGAAGTTAATGGCACCC	DLG1
chr4	1290779	1290899	746298_35956015_Dennis_2_109_1	+	CTGCTGCCCTCCCCAGGCCTCTCTCCCTGAGGCCATCCCGTGTAGTCACCTCCCGGAGCTCTCTTCGCATGTCTGGAAGGCAGTTCAAAGATACGATACCAGGCGCAAAACCAAATGCCG	MAEA
chr4	1760304	1760424	746298_35956016_Dennis_2_159_1	+	GGTGGGCTGATATCTTCATGACACCAGCAACTGCCCGGCTGATGCCCGCCACTACCTGGTGGCATCTGGCCACAGTGAGCACCGCAGAGCTCCAGCCATCCTGCATAGCTGCCTCAGCCC	NA
chr4	183844273	183844393	746298_35956018_Dennis_2_035_1	+	TCTGTGGAAGGCACTCTGCCAAGCTTTCGAGGGGCGTAAAGAAAGCCGCATCAGTCTTCTCCCTCTCTTTGCCGGAGAGAAGATCAAACTACATAATAGGTTACCCAAGATTCAGTGGTT	STOX2
chr5	1331469	1331589	746298_35956019_Dennis_2_197_1	+	TCACCTGGCAGGCCCCACACGCCCAGGCCTGCGCTGGTCGGGGAAGGAACACCGGCGGGAGGACGGGGCGAGGGAACCAAGACAGGGGATGTGAGGCCCCAGCCCTGCTCAGCGCCCATG	CLPTM1L
chr5	14702258	14702378	746298_35956020_Dennis_2_167_1	+	CGCTTGGGGACTTGACTGAGAGGAGTGGGACATGGAGTGGGTTTCCGGGTGGGTGCTCCTGTGACTCCTCTAGATGGGGGAGACAGGAGAAAATGTGGAAGGGGTAAGGAAAGAGTGTAC	NA
chr5	14702378	14702498	746298_35956020_Dennis_2_167_2	+	AGGGATGGGCTGAAGGCCACAGCCCTTCTCGGCCCCTGGGGAGATGTTGGGAGGTGACTGGATACACCCAGTGACTGGTCTGAAGCTTGGGAACAAGTTAGGGCTGGAAAAACAGACTTG	NA
chr5	14702498	14702618	746298_35956020_Dennis_2_167_3	+	GGCATCACCGCTGTATTTGGAGCTGGAAATAGGCCCAGATTAGGAACCTGGGCTTGTGAGGACTGGATTCCCAGCGAAGGTGGAATTGGGCCTGCCAGCCATTTGTATACTTTTCTGAAG	NA
chr5	53988681	53988801	746298_35956021_Dennis_2_053_1	+	TTGCTTTTATAATGAGTTGTTGACTACTTCCTGCTATTTAAACTGCTATACTTCGTTTTTCAGCCCGGATCAGATTACAATTGTATATAAAAAAAGAAGAATATGATCTCAAAGTAGAGA	ARL15
chr5	67483028	67483148	746298_35956022_Dennis_2_018_1	+	TAAAGTATGTGATTCGGTATCCGGAACATAAAAGTTCTCAGGAAATCACGATTAATAATAAACAGTAACAAATAATGATCCGTCCAAACCAAGAGAAGATAATCTCCTTTGGCTGTAAGA	LINC02997
chr5	67483148	67483268	746298_35956022_Dennis_2_018_2	+	AAATATGACTTAAACAGCTCTTTCCTTCAAGTCCTCCTTCCCACTTTAACAGGCCACACTGTACTGAGCATCTAGAAGGCTCTCTGCCAACAGCAGCGCCGGTTTGTTATCTAAGTGAGT	LINC02997
chr5	76296063	76296183	746298_35956024_Dennis_2_086_1	+	GTTTAATAGGTAATTTGAAAGAATCTCGTTTGAGCTGTAAGGCAAGCCTGGATGTTTGTTTACAAGAAAAATAAACATTGGTGTGTTTGGAGCGTAAGGCAAGTGTGTTTTTCTAACATT	SV2C
chr5	150005048	150005168	746298_35956026_Dennis_2_061_1	+	CACCCAGCCCAAGCCCTACCTGGAGAAATCCAGGCCTTTCCCCAGCGCCTACAGGGAGAGGGGAAACTGTCCTGCGCTGCCCGCCTCACAACATCTTTGCAATTGCCCTCCTTGCCAAGG	HMGXB3
chr5	173122026	173122146	746298_35956027_Dennis_2_005_1	+	CCCCATAGGGTAGGAGGCTCTCATTTATTGAGTGCTTAATATATGCCTGGCCTCACGCTTTCACCGGATGTCTCACTGAATCTCTATATCATTCCCATTTTTTTTGCACAAATTAAAGCA	CREBRF
chr6	1587906	1588026	746298_35956028_Dennis_2_121_1	+	CTGCCACGAACCTGTTTGCTCCTGTTAACACCAGGCAGCGCCGGTTCTAGTCTTGACTCCGGCACAATTCCCCAGGCAGTGAGACTTGGCTCACCTGGCTTGGCAGCTGCAGCGTTACAA	NA
chr6	1588026	1588146	746298_35956028_Dennis_2_121_2	+	CCCATGAAGGCTTTTGTGCGCTTATGTTAAGTGACCTTTATGGAAATATCATGTGCTGTCGACATCACAGGAAAACCCATATACTTATCCTAAAGCCATCTCCATGCAGAACCTTGCCTG	NA
chr6	3779629	3779749	746298_35956029_Dennis_2_194_1	+	ACTGTCCTGGAGGAGAGGTGTTAGGTAGAAAGCTTTCTTTCCCTACTGTCAGGGACCCGGCGTGCTCCAGGAGGCTGCCGCCCACCATTTTTGCTTATTGCCAGAGCTGCCTCACTGTTG	NA
chr6	149808981	149809101	746298_35956033_Dennis_2_169_1	+	CACAGGATAGGGGCCACAGTGGGCAGCACCAACTGCTTCTCAAAAGAGATTCCGGAATCGGCTCAACGCAGACAAGCAAGCATTTGGTGGAGGCCCCCAAAATTCTGCCTTAAATTTTGG	PCMT1
chr6	159178234	159178354	746298_35956034_Dennis_2_189_1	+	CTCTGCAGTATCAGGTGGCCCCTGCCCAGCTGGTGACCCGGCAGCTGCAGGTCTCGGTGTGGCATCTGGGCACGCTGGCCCGGAGAGTGTTTCTTGGAGAAGTGATCATTCCTCTGGCCA	FNDC1
chr6	170574846	170574966	746298_35956036_Dennis_2_016_1	+	GTGGACTTGTTCACGCTGGCGTCACACAGGGGCGGGAGCCATGCGTTGTGCTGTGATGTGACAGCCAGGTGACAGCCGAGGGACCAGACGCTTTCAGCTCCATGACAATCTTACGGCGCC	NA
chr6	170574892	170575012	746298_35956037_Dennis_2_015_1	+	TGTGCTGTGATGTGACAGCCAGGTGACAGCCGAGGGACCAGACGCTTTCAGCTCCATGACAATCTTACGGCGCCACCGCCACCTGTGGGGTGTGCCGTTGACGGCAAAGTCCCTGTTTGG	NA
chr6	170574945	170575065	746298_35956038_Dennis_2_042_1	+	CCATGACAATCTTACGGCGCCACCGCCACCTGTGGGGTGTGCCGTTGACGGCAAAGTCCCTGTTTGGTGCCGGGCTGTATCTGAGCACCTCGGCTCATCCAGAAGGGGTCTAACCAGTCT	NA
chr7	415181	415301	746298_35956039_Dennis_2_129_1	+	CCGTTTTGGCTAAAGGCGCTGAGATTCCAACCCTGCGGTCCGCGAGGCCCACGGCCCAGAAGCTTGGAACTTGTAGCGTAAGACCTGAGCCTGCTCTGGACTTTCAAAGCTCCACGGGGG	NA
chr7	551556	551676	746298_35956040_Dennis_2_176_1	+	ACAGCACGCGCGTCCCCACCAGTTCAGCAGCCGGCGCAGGAGCACGATGCCCACACTGCGAATTGGAAATTAGGCGCGACCACGTTTCCGGCAAGGCTCCTGGGGACAGGCCCCGACAAG	PRKAR1B
chr7	2167666	2167786	746298_35956041_Dennis_2_096_1	+	TCGATAAATAAAACGCTTTTTAAATCACAGTCGTCGGTTACAACTCATCAACTCGGGCTCTGGTCCGGCCTCATCCCCTGTTGAGGAGCTGCTGACGCCCTCCCAGATTATTTCTAAATT	MAD1L1
chr7	30509863	30509983	746298_35956042_Dennis_2_036_1	+	ATACACGTACATACGGTATTTAGAACAGCACTGGTCACATAGTAAGCACCGGCCGTGACCTACAAGAGGGCAGCCTAGGCCAGCATTTCCATCTGTCATCTTCAAGGCCAGCACTGATGA	NA
chr7	30509983	30510103	746298_35956042_Dennis_2_036_2	+	CAAGGGAGGGCGACCATCTGGTGAGTCACCGTATCTCCAGCACATAGAGGGTGCTCGATAGGAACCGTCGAATGAATGAATCTGGCCGGGTGCACTGCGTATAGCAGGTGCTTCATCATG	NA
chr7	30933173	30933293	746298_35956043_Dennis_2_091_1	+	TATATATCCCTGAAATGTTTATGCATTTGTTTTCCTTGGCCAGGGATAGGGCGCTCCAGCTGAGCACCCGGGCAGAGGAAATCGGTTTCCCAGCAGCAGCCTTGTTTATCAGCCTGGGAA	NA
chr7	151393260	151393380	746298_35956047_Dennis_2_123_1	+	CCTCCTCCCTTCTCCTTATTCGTTAAAATTCAGCGCATGATACTGGCAAGCTTCAGCCGCAGCTCACAGCACTTTCAGAGGAAAACGTGGCGCGCCCGGGGCCTTCTCACAGCCATCGTG	WDR86
chr7	151393353	151393473	746298_35956048_Dennis_2_127_1	+	GCCCGGGGCCTTCTCACAGCCATCGTGCAGCCGCCTGGGCAGCTCCCAGCTCCAATGGCAACTGGTAGCATCAGGAGAGTATGGGGTTCCCCAGTGGGGCTCCGGGGCAGCGCAACGCCA	WDR86
chr8	1244219	1244339	746298_35956049_Dennis_2_153_1	+	GAGACAGCCGGATGCGGAGGAGTGCAACTCGGATTTGAAGGTCACCGAGCGCGTTAATGAAATCCCCGGAAGTGTGTCTGCCAACAATCCTTTTATTTTGGCTTTACCTGCTGTTCGCCT	DLGAP2
chr8	49413836	49413956	746298_35956053_Dennis_2_200_1	+	GTTTAGTTTCTTCCCTCCTGAAACCTAATTCAGAACCTGAAGTAAACGGATAGTCCGGGGACAGCGCCCTGGGAGCTCTCTGTGAACAATGGTGCTCTTGGGATCTGTACTGACACGTCC	NA
chr8	134236725	134236845	746298_35956055_Dennis_2_117_1	+	ACCTGCTTTGGCCTCCCAAAGAAGCCTGTGTGCCCTCTTACCCACTATGCCCTCGGCATCACTGCGACAAAATGTTAGGTGCTGGCATGTAGCTACTTGCCTTTGAACTTCCCCCAAATA	NA
chr8	142235735	142235855	746298_35956056_Dennis_2_133_1	+	GTCCGGAGCAGCCCTGGACCAGGCAGCCGTCCCCAGCCCAGAAGGGAGGCTTCTCACCCCGGGAGACAAGAAGGCACAGGGCACTGGGGGGAACCGCTAGGCCCGGGCCAGGCCCTCGGC	TSNARE1
chr8	144874457	144874577	746298_35956057_Dennis_2_149_1	+	CTCGGGTGCCGGTGGCTCCGGACTCTGCACGCGCAGCCGCTCCTGGTGGCGCCGTTCAGCTTTGGCCGTCCGCACCGGGGCGCCACCTCCCAGGGGTGGGGGGGACGCCGGGCTCTGCCT	NA
chr8	144875204	144875324	746298_35956058_Dennis_2_178_1	+	CCTGCTTCACATTGGCGGGCAGCTCATCCGGAGAAGGCGGGGAGGGCGGCTGGGGGGTGGGGCTCTTGTGAGCTATGCTGGGGCAGCTGTCGGGGCTGCAGCTGTGTGCAACTCACCACC	NA
chr9	93733044	93733164	746298_35956059_Dennis_2_146_1	+	CCCTGCTGATGTCCACAGGCAGCCACATGTGATGGCCTCAGTGCTGAGTGGAGAAACGCCTGCGGCTTTGGGAAGGACTTGCTGCAGCCTGCTCCTACCCCAGCCAGCCTCCTTCCAGCC	NA
chr9	109242128	109242248	746298_35956060_Dennis_2_125_1	+	CCATTACCCTGATAACCCCACAAACAGACCGGCAGCCTCTATTGGCGAACTGCTGCTCAAATCCCATCAGCATTACTTGCAGGATGCATCACCACTTTGTGGCAAATTTCCAGAGGTTTT	EPB41L4B
chr9	109242248	109242368	746298_35956060_Dennis_2_125_2	+	CAGATGCCAAGCAACTCATCCTAACTAGGACAAGGAGACATTGTTTTGCAAACTTTGCTTTGGGGCATAGAACTTTGGGGAGATCCAGACCGGGTTCCTTCTTGTTTTGTGATCATGGAC	EPB41L4B
chr9	124382574	124382694	746298_35956061_Dennis_2_068_1	+	TACTTTCTGGCTTCTAGCAGCTCCTTCCACACTGAAAATGCCAGCCACTGACCGGTCCACAAACGCCGACCATCCCCCTGCTCCACTTGCAGTGGTTAAAGGTGTGTGTGAGCTCTGGAG	PSMB7
chr9	124535228	124535348	746298_35956062_Dennis_2_180_1	+	ACCACACCAGGCACCTCCGAGGGCGCGCCAGGCCGGCCCCAGCTGTTGGCACCGCTCTCCTTCCAGAACCCTGTGTACCAGATGGCGGCTGGCCTGCCGCTGTCACCCCGTGGCCTTGGC	NR6A1
chr9	134902626	134902746	746298_35956063_Dennis_2_163_1	+	TAGTAAGGGTCCACTCTGTGAGAAAGAAGAGAACGCAGGAGCCGTGTCCACAACCAGGCCTCTTAGAGACCAGAATGCAGCCCACCGCAGCCCAACTGCTCCAGCAGCTTCCGGCCATTT	NA
chr9	137125910	137126030	746298_35956064_Dennis_2_131_1	+	AGAACACCTGCAGGGGGCCAAAGGCACAACATCAGCACAGCCTGTTGGGAACGGAGCCCTCGGTGGTGCGCACAGGCCGGGGTCCCCTTTCCCTGGGCTGCAGCCTCCAGGGGCGGGTGG	NA
chr9	138894975	138895095	746298_35956065_Dennis_2_093_1	+	GTCCCTCTGCCTCCTGACTGTCCCATGTGACCATCCCTCCTTCTCTCCCGAGTGCAGCCCACAGCGGGGCCGCAGCTGCTTCCTTGAGAGGGAGCCTAGTTTTGCCCTCAGGAGGACTCC	NA
chr9	140487856	140487976	746298_35956066_Dennis_2_054_1	+	ATTCATCACATGGTTGTATGAGGTCTCCGCTTGCTGGCTGCCGGCCCGGGGTTGTTCTCAGCTTCTAGAGGTCGCTCACATCTTCAAAACCAGCAAGACTTTCTTTTCTTTTTAGACAGA	NA
chr1	1157891	1158011	746038_35918664_CellFi_001_1	+	ACCACCTGACGGCCACACAGATGTCTCCAGCAGACCCAGGCCTCAGGGCCAGGCCCTCAGGCACAGGCTGTGCCCTCTCCCCAGGAAACTCTGCCTCACGTGGCCTTCAGAGTACGGGGC	NA
chr1	1158011	1158131	746038_35918664_CellFi_001_2	+	AGGCCCCAACCCAGACTCACAGCCTCAGATTCTCTGCAGGACCTAACTGAGTAACGGCCGTGAAGGTGCCGTGACCAGCAGAGCTGAAAGCTGCCCAGGCACAGCTCACACGCTCCCCAC	NA
chr1	1158189	1158309	746038_35918665_CellFi_002_1	+	CACCACCAACCAGGTTGGGCCATGCTGTTAAGACGAACACGTGTGCACACAGCGGGTGTGAGGGCGCACTCACCTGCATGTACTCACGAGCCTACATGAACAGCTACCTGGATGTACTCA	NA
chr1	20834258	20834378	746038_35918666_Marco_010_1	+	CTGGCTGGATGACACCCTTCAGAGGCTGTTTCCTTTTTTGGACAGTTTCCGACGGTGGGGCGGCCAAGGTGAATCATGGGCTCCCCAGCACCTGGGACAGAGATGACCCGGCTGAGGCCA	EIF4G3
chr1	20834378	20834498	746038_35918666_Marco_010_2	+	GGCCGGCTCCAGCACTGACCTTGAGCTCTTGGGAGACCCGGGCCTTCTGCCGGTACACGGAGTACAGGGCGGCGGTGACCACAGAGGTGGTGCCCAGGAGGATGAACTGGCACAGCGAGG	EIF4G3
chr1	20834465	20834585	746038_35918667_Marco_011_1	+	TGGTGCCCAGGAGGATGAACTGGCACAGCGAGGGCCGCCCTCCGCTCTCCATGACGGCGGCGAGCCCCGGTGGCCGACTGTGGCGCCAAGGATAGGCCTGGTGACCCCCGACTCTCCACC	EIF4G3
chr1	20834585	20834705	746038_35918667_Marco_011_2	+	TCCTTCCGACCAGGACCGCACCCCCCCGGCCTAACCTGACCGGAAACTCGAAATCAGTCGCCCAGCGATGACGCACGACGCCGGAACCGGAAGCGGGGCAAGGGGTTGTAGAGGGAACCG	EIF4G3
chr1	20834705	20834825	746038_35918667_Marco_011_3	+	GAAGGTGGGGTTGCCCGGGTGACAATCAAGCTGCTGCGGCCTCCAGGGAGGTCCTGTCTCCCCAGCCGGGTGTCGGAGAGCGATTGGGGAGCTGAGCGACCACCCACCGCTCCATGGCCG	EIF4G3
chr1	20834825	20834945	746038_35918667_Marco_011_4	+	TCCCCTTCGAAACACGGCGCACTGGCCATGACTGACTCGCCCATCGCCCTGGTTTCCGTCCCTCTGGTTTCCTGGGGTTACTGGGCTGTTTGATGGGTTATTCCATGTCTTCGCCATTAG	EIF4G3
chr1	20834945	20835065	746038_35918667_Marco_011_5	+	ATTGGCAGGAAATAAAATAATTGTGTATTAAACTCTTATGAGTAATATACGTTTAAGTTTCAGAGCAAACTCTCAAGACTTGGAATTTATTCTGGCCACTTTACAGATGAGAAAAGTGAG	EIF4G3
chr1	22241607	22241727	746038_35918668_Dennis_02_1	+	GGGCACCCGGCCAGATCGTGAGGCCCAGCCAAGTGCAAACAGCACACTTGGCGCCCTGATACGGGCGCGTTAGAGCGGGCAGGGTGCCCCCGTCACAACAAACCATCATCTCTACACCGC	NA
chr1	24513300	24513420	746038_35918669_Marco_012_1	+	TCCCACTTTCCCTGCTGTCCACACTTTAGGGTCAAGTGTGGTTTTCACGCAGGGATCAGTGCTTTCTTTAGGAAACATTAAAAAGCACTTTATTAAAAAATATGCAGTATCAAACTGCCG	RCAN3,RCAN3AS
chr1	24513420	24513540	746038_35918669_Marco_012_2	+	CTGTCTTTTTTCTCCAGTTCTCCTGAAGCTGGAAGCATTAGGAAACTGGATTCGTTTCCTGCGGGAGAGGAATATCAAAGACCCGGTTCTGTTCAGTCCTGGGAAGAAGCAAACTGGGGG	RCAN3,RCAN3AS
chr1	24513540	24513660	746038_35918669_Marco_012_3	+	CGCGTAGGCAGGGCCGATTCGCACCCGGCTCGGGTGGCTGCGGACCCCGTGCCTGTCCCAGGAGCTCCGGGTCCGAGGGTAGGCGCGGCCCGGCCCGGGGAGCCCTCTTCCCCCTCCCTC	RCAN3,RCAN3AS
chr1	24513660	24513780	746038_35918669_Marco_012_4	+	CCGCGGCCCCGCGCCCTTACCTGGAGCGGCCTGCAGCAGGCACAGGAGCAGGGGGCCCCAGCGCTCGGGCCCCGCCATGGCCTTCCTGCCGCGGCGTCCCCGCCCGGGCCCAGGTCCCCG	RCAN3,RCAN3AS
chr1	24513777	24513897	746038_35918670_Marco_013_1	+	CCGCCTCCCGCCTCCCGCCTCCCGTCTCCTAGCCCACCGCGGGCAGGTGACGCAGTCGGCAGCCAATGGCCCGCAGAGCCGCGGGCCCGTCCCTGCCGCCTAGGATTCACTGAGAAGGTC	RCAN3,RCAN3AS
chr1	24513897	24514017	746038_35918670_Marco_013_2	+	CCTGGGGACAGCCCCGCCGCGGGGGGAGGGGGGGGGGGGAGCGCGCCGGTCCCCGCGCTCGAAACTCGCCCGTACCTCTGCTTCATCTGCACTTAGTTTTGTTTTACTCAATTCCCGGAA	RCAN3,RCAN3AS
chr1	24514017	24514137	746038_35918670_Marco_013_3	+	AAAAAAATCAGTAAATCCGTGCACGGGGGAAGGGCAGGGGAGGGGAAGAAACCGGCTGATGATCAATAACCCACGGCCAGTCCAGTGCTCCAGGACGGGCCATTTTGGCAGGATTAGGGA	RCAN3,RCAN3AS
chr1	24514137	24514257	746038_35918670_Marco_013_4	+	GAGTTCAAGGCCGGTTTGGCTACGCGGCCTCAATGCCATTGGCGGGATCCGAGCGCGTTTCTGAGCCGGATGCTGAGCTCCGCGCCTTACACACGCGATTCCCTTTAATGCCCCCGGGGA	RCAN3,RCAN3AS
chr1	24514257	24514377	746038_35918670_Marco_013_5	+	TCCCGGCGGATCCGTGCTGCCCTTCTCCACGTACTTCTCTCCCGGGGAGCGGCAGGCCCCAGAGCTTCAGGTGCTTGTTCTGGGGAAAGCTGTCTTTCTGACCCCGAAGGCTGTGGTGTT	RCAN3,RCAN3AS
chr1	24514377	24514497	746038_35918670_Marco_013_6	+	CACCTGGACAGCAGTAGCTTCCCAGTAAGGCACACGCCACGACGCGCAATATTATGCGGCCCTTTAGGAGGACGTTGCCGAATGGTGTGTATCGACACCGAGGTGTTTGCAACACACTGA	RCAN3,RCAN3AS
chr1	27226162	27226282	746038_35918671_Marco_014_1	+	CAGGAGAGAAAGACAGTAAAAGGGTTAGAGACTGGATTTCCTTTTTTCTTTCTGTGTTAGTGCAAAATCAACCCCTTGGATAGAGAAAGGGTCTCAAAAGGGACCTAACAAAATGAAGGC	NA
chr1	27226282	27226402	746038_35918671_Marco_014_2	+	TCTTCCGAATAAGCCTCTCCGGTTTATTTTTCTCCATGTATTGGACTAACTCCCTGCAAGTTGAGCCTGAAGCTCTGTCTAGAATATGAACTAAACTCATAGAGTCCTAACCAGAGGCCT	NA
chr1	27226402	27226522	746038_35918671_Marco_014_3	+	GACTTATCCTCACCACTCCTCTGAAAAGGTGCCTCTGTTCCAGGCCCGTAGGCCCAGTCTATTAACTTTCTCACTCTTACCTGATGCCTCCGTAGGTAGCCGAAGTCTGCGGATGAGACA	NA
chr1	27226522	27226642	746038_35918671_Marco_014_4	+	GCGACCCGGTAGCCAAGTCCCGTGAGAATCCAGCCACCGGCGGCCCGAGTACATGCGAATAAGCCTCTGAGCTTGAGCCAACCCCCTTACCGAGATGACGCAGCAGCAGGTGCGGGTCTG	NA
chr1	27226642	27226762	746038_35918671_Marco_014_5	+	GATTGGAGTAGAGTCTCGAGTGGAGAGAGGCCGGACATCGGTGGCCGAAGTCTGAGAGAGAAGCTGGCCCTCAGCGGCTGGGTCGGTAGGAATTAGGGCAGAGTTAGGAGCGGCCTGCGG	NA
chr1	27226762	27226882	746038_35918671_Marco_014_6	+	AGGGGCCCGCTCAGGCCGATGCCGGTAGTGGAAACAGAGGAAGCCACCGCCGCGCTCTTCTCGGAACTGGCTAAAATAGCTCCGTAAATGGGCCGAGCGCAACACGGAGGGGATACCGCT	NA
chr1	27226882	27227002	746038_35918671_Marco_014_7	+	CACTACCAGGTAAACTGTCGCCTCCTCCTCCGCCTCGCCGGGCACCGCCATCTTGGATTGTCACATGATCAGCTAGAACCAAGTCTCGCGAGAACACCGCGAGCAACGTTCCAGCCCCTG	NA
chr1	27227002	27227122	746038_35918671_Marco_014_8	+	CGTTGCGAGATTGTGAAAATTCTAACTAGTCCTTTGGGATTGGGGTTGTGGAACCTGGAGCTGGAAGATCCGAAGTCTTCTGTGTTCCTTTCCCACAGAGGGAAGCCGGCGATGATGGAA	NA
chr1	27227122	27227242	746038_35918671_Marco_014_9	+	AAACTCACCTGGAAAATGGGGTCATAGAGTTCTTTCATAAAGCTCTCATGAGGACCAAATAAGAAGCCTGCGGGAGGGGTCATTTTTGAGGTATTTAGTTGTGGATATTGCACACCTAAT	NA
chr1	27227229	27227349	746038_35918672_Marco_015_1	+	TTGCACACCTAATCTCAACCTTCCTCAGTTCTGAACCTTTAGTCGTTCTTCCATTTATTTTTCCAAAATGTGTTGATGAACTCCCACAAATCGGTAAGAAAAAGATAACCCGGTAGAAAA	NA
chr1	27227349	27227469	746038_35918672_Marco_015_2	+	ATGGGCCGAAGATACTTCGCAAAAGAGGAAACACGCAGGTCCAATTTACAATGAAAGTGCTATGAGTTACTAGAGGCTTACGTTAAAGAAAAGATGCACAACTCAATAATAAAAGAAATG	NA
chr1	27961592	27961712	746038_35918673_CellFi_003_1	+	CCGGCCCCGGGGTGAGCCAGCCGGGGCTCCAGCAGCCGCGAGTGCCGGCGTGCGGGGAGAACTGGGGTGCTGCCCGCCTCTGACCGCCGCCCCTGCTGGGCAGGGAGGAGGAAGCCGCCT	XKR8
chr1	31222079	31222199	746038_35918675_CellFi_005_1	+	AGTGCTCACAAAAGAACACGCGCTGCAGAATTTCATTTCTACGTAATTCTACAGATGTATGTATTATAGAACTACATAGACAGGCAGAAGTCAGTGGGGGCGGGGCAGTGGCGAGGCGGG	NKAIN1
chr1	31538259	31538379	746038_35918676_Marco_016_1	+	TCCTTTGATAACAATAGGGGCCTTGCTGCTGACTCCAAAACATGTACGAGGAACAGCGAGTGAGAAGCCTCAGCCAGGGCCCCGGCGGCTTTTCCAAAGCCCTTCTCACCCCCACAACCA	LINC01226
chr1	31538379	31538499	746038_35918676_Marco_016_2	+	CTCTCAAACACCAATATGAAGGGACAATCTGCTCGTTAGGGGTCCGGAGCAGCGTTTGGGGCCGGTGGGGTGCGGATACTCACGGGCGGAGCGGTAGGATGAAGATGGATTTCAGCCCCC	LINC01226
chr1	31538499	31538619	746038_35918676_Marco_016_3	+	CGATCTTCTCTCTCTGGCGCTCTCGCTCCCCCTTACCTTTCACTCCGACAACATGGCGGCCCACTGGGGACTGGGTTGGCGCGGTGCATCCTGGGATAGGCTCCGGCCCCGGCCCCGGCG	LINC01226
chr1	31538619	31538739	746038_35918676_Marco_016_4	+	GTGGCAGCGGCATGTGCGGAGAAGGCTGGCGGCTCTGGAACAGGTTGCCTGGTTGCCATGCCAACCCAGGGCCTGTGTGAACTCGGGAAACTCGCAGGCAACACAAACGCTGCGCGCGAG	LINC01226
chr1	31538739	31538859	746038_35918676_Marco_016_5	+	TGCCCGCCCGCTAGGCGAGCGCGCGCCGCCAGGGCCGAAGGCGGGGTCCCGCCGGCCCGCACCTGGGAGAACACGGCCTGGAGCTGGGCACGCGGGGTTGCGCCGGTGACGCTCCACCGA	LINC01226
chr1	31538859	31538979	746038_35918676_Marco_016_6	+	GTCTCGGACGCGCTCCTCGCGCCCGCCGCGCCCTCGGAAGCTTGCCCCCGAGCACCACAGCTAGCAGGGTTCGCGGACGGCCACCCGCACTGCCCTGGCCCCAGAGGTGCAGGGTTCAAA	LINC01226
chr1	31538979	31539099	746038_35918676_Marco_016_7	+	CCCCTTCTCTGCAGCTTTCTAGCTCTGCGGCCTTATTTAAATCGACCTGCCTCCATTTCCACATTTGTACAATGAAGAAGAAAATAACCCCCACTTAACAGAATGGCCTGGAGGATTAAG	LINC01226
chr1	37939543	37939663	746038_35918677_Marco_017_1	+	CTGAACCTGCCTTTTGGTCCTAGTAAAGTACAGATTTCAGGAAAAGTGTACCTGGCCCCGGGGGTGGCCAACCTCTGTGTGACGGCTTTAAGCACAGTGTGTCTTGAGGGGGCCTGACTC	INPP5B
chr1	37939663	37939783	746038_35918677_Marco_017_2	+	CATCTGAAAAGTGCCTGTCTGGATGTACCTGTCTATAACCATGGACCTGCCTCCAAGGTGCGTGGACCAACCTCCGCGTACCTGATTCACTCGATGCGCACCTGGCCGTACGTAGCTTCA	INPP5B
chr1	37939783	37939903	746038_35918677_Marco_017_3	+	TCAGGCAGGGTGTACCTGTCAAGTTCTTAGGTCCGAGTGTTCGCGGCTTTACCTGTCCTGGTACCGCCGTCCGCACCTCGGTCAGTGCGTCCCCGGCAGGTGCGTGTACCTGATTCAGTC	INPP5B
chr1	37939903	37940023	746038_35918677_Marco_017_4	+	CGTGCTTATCTTGCGCATACGGGCCGTTCAGTGTCCCGCTCGGAGCTCGTCGCCGCCGCAGCCTTGAGGCTCCGACCCCCGCTTGGGCCCCGTCCGGCGCGCAGCGGCCGCGGGGGCGGG	INPP5B
chr1	37940023	37940143	746038_35918677_Marco_017_5	+	GCCGCGACGCGAGGAGCGGAGCAGGAAGGGGCGAGGCAGCCCCGCCCCCGGGGCGGTCTCCCGGGACGGCCCCGCCCCTTGCCCGCTTCCGCGTCAGTGCCTCACCACCACCTGCCCGCG	INPP5B
chr1	37940143	37940263	746038_35918677_Marco_017_6	+	CGCCGCCCCATATAAAGGCGCCGCCGTCCTTACCCCCAGGACTCGGCCCCATGGAGACGCCGCCGGCCGCCGCTGGCGCATGGCGGGGTGAGGCGCGGCGGGGAGGGTGCGGGCCTCGGC	INPP5B
chr1	37940383	37940503	746038_35918677_Marco_017_8	+	GCCGGGCCTCAGGACCCCTCCAACTTTGCCCAAGTTGGGAGAGCCGGGGAAGAGCACCAGGTTCCTGATCGGGATCGCGGGCCGAGCAAGCGCGGGTCTCGGGCCGGGACAGCCTCGGCG	INPP5B
chr1	37940503	37940623	746038_35918677_Marco_017_9	+	TCACCAGCTCCCGGCAGCCAACCAAAGTTTTCCAGCAACTTTTCTCCCCACGGGTCACCCCAGAAACTTGCCCTCCCCGGCTCCGGGAGTCCGGCCATGGGCCTTGCGCTGCCTGGGCCT	INPP5B
chr1	40723010	40723130	746038_35918678_Marco_018_1	+	CACCATATTTCACTTCTGAATTCCAAGAGAGAAATGGCGTTGCGCCTTACTGACGCAAATATGTACCTAGATAAAGTAAGACGCTTTCATTTCAGGTATGTCTAACCCACGCTATCCTTG	NFYC
chr1	40723250	40723370	746038_35918678_Marco_018_3	+	TCCGAACACCCCAATACTGGCCAAAAGACTCCATTTCTCATGCTTGGTCTTGCTTTTGAGGTAGCTCTAACTCAGAGGCACGATTTTTAGAGCCTGGGAAGTCGGCTGCTGTTCAGTCCT	NFYC
chr1	40723327	40723447	746038_35918679_Marco_019_1	+	GCACGATTTTTAGAGCCTGGGAAGTCGGCTGCTGTTCAGTCCTTCCTAGCCTCCTCAGGCGGGAGCCGCGGCCCACTCAGTCAGTTGCGGCCCACTCAGTCAGTTCCGGCCCCAGCCCCG	NFYC
chr1	40723334	40723454	746038_35918680_Marco_020_1	+	TTTTAGAGCCTGGGAAGTCGGCTGCTGTTCAGTCCTTCCTAGCCTCCTCAGGCGGGAGCCGCGGCCCACTCAGTCAGTTGCGGCCCACTCAGTCAGTTCCGGCCCCAGCCCCGACTACCT	NFYC
chr1	40723439	40723559	746038_35918681_Marco_021_1	+	CAGCCCCGACTACCTGTCGCCTTGTTGGGGGAAGGAAGGCAGATACCGCAGCCCAGTCAGGGTAAGCCGCTGACCCAGAGGATGGAACTGCGGCTCTGGAGATTAGAAAGAGGAGGACTT	NFYC
chr1	40723559	40723679	746038_35918681_Marco_021_2	+	CGCCGCGTTCACTAGCCCAGGAGGAAAGCCAGAACCCTAGGCCGGAACCCAGCGTCAAGACGTGGGGGAAGAATGTTGATGCAACACAGCTCAGCCGGGCCCGGAACTCGGCGTTTGGGT	NFYC
chr1	40723829	40723949	746038_35918682_Marco_022_2	+	GTAGGGGCCCTCGGAAAGAACGGATATTGCTGTGACACCGCGGGGACGCTCTGAAGGGACGAGTGTCGGTGTGGCACCGGTGCACGCTGAAGGAGCCGGCGGAACCGGGTGGCCATGGGG	NFYC
chr1	40723949	40724069	746038_35918682_Marco_022_3	+	ATGTGGGCATCGCTGGACGCTTTGTGGGAGATGCCGGCCGAGAAGCGTATCTTCGGGGCCGTGCTGCTCTTTTCCTGGACAGTGTATCTTTGGGAGACCTTCCTAGCACAGCGGCAGGTG	NFYC
chr1	40724069	40724189	746038_35918682_Marco_022_4	+	AGCCTAGACAGGGTCCAACCTGACCCCCATACCCGGCCAGCCCTGGAGTAGCCTTGGCTTCGACCCTGAGACTCTTGATTGCTTCGGTCCCCGCGCCAGTCTCGTCTTTGTGGTCCCTGC	NFYC
chr1	40724189	40724309	746038_35918682_Marco_022_5	+	TGAGTCTCGTAACTTGGCCCGATGGCGGACTGTGGCTTTGAGGAGGGTCTTGGTGCGTCAAGGAAGTTTTCTGTAACGTTATCATGGGACCCAATCCCTTTAGGGCCTGGAGGAAGGCTT	NFYC
chr1	66998379	66998499	746038_35918683_Marco_023_1	+	TTTCCTCCCATCTCCTTTCCTTTTTCTCTGCCTTCTCTCTCTCATAGGCTGCCCTGCCCTTTTCTTCCTTCGCTGTCTGAGCTTTCTTGAAGGGAACCAAGGGTCGTAGATCCCCCAGGG	NA
chr1	66998499	66998619	746038_35918683_Marco_023_2	+	CTGGGCCCTTCTGAAAGGCTCCATGGTCTCTGGAGAGCAGTCAGGTGACAGACTGAACCCAACCGGGCCCAGTGACACAACTTCCCACTTAGGCAACTACACAGCCCCCAGATCCCATTC	NA
chr1	66998619	66998739	746038_35918683_Marco_023_3	+	CTGGCAGCTTCAAAACCCTGGGCTCCGCCACAACCAGGCACAACTGCCTCCCTCCAGGTTTCCACTTGGGTGAATGAATAGGCTTGAAGGCGACTCCAGATGCAGGAGGCGCGTCGCGGA	NA
chr1	66998739	66998859	746038_35918683_Marco_023_4	+	GAAACGTGTCATTTAGGAGAAAGTTTGTTTCCTACAGAGACTGCAGTTGGCAGCTGCAGCCCCAGTCGGTTGCGAGAAAAGCTCCCCACCTGGGGAAGCGAGGCCGCTCCCGTGTGCGCT	NA
chr1	66998859	66998979	746038_35918683_Marco_023_5	+	CGGCGGGGAGGACGCGGTGGCGGCGGGACTCGAACTCGGTCGTCGAAGGGCGCCCCGCAGGGTCCCGTCTGTAGCCCGGACGGCGAGCCCAGGTTGGAGTGGGAGGGAGCCGGCGTGCAC	NA
chr1	66998979	66999099	746038_35918683_Marco_023_6	+	AGCTGTCTTTGGTCGGGCTCAGGCTTCCGCTCCCTGCCTGCTCCCCTTTCCAGCCTCCCGCCCCAGAAACGATCTCGAGCGTTGCCAGTTTGATTCCAGAGCCCCACTCGGGTGGGTTCT	NA
chr1	66999112	66999232	746038_35918684_Marco_024_1	+	TTTAATGACAGTTCCCAGCCCTTCAGCATGTCATGCGCAATTAATTCCCTGGCTCTCACGAAGGCAGCTGGGGTGAAATTTCTTCTGCATCATCCTTTTGGGGATGTTTATGATGTGACG	NA
chr1	66999232	66999352	746038_35918684_Marco_024_2	+	TCAGTCGGATTGATTTTTCTCTCTTGAATGAAGGATGGGAGGGGAGAAAGAGAGACGGAGAGAGAGAGAGACGCACAGATGTGCACGGAGGCCACAGACACTGACATTTGGAATTCCTTC	SLC35D1
chr1	66999352	66999472	746038_35918684_Marco_024_3	+	AGGGTAAAAGGACACCGGAATGGGAGCTTAGAAGTGTGTTGCTAAGATTTCCGGCTGCACGGAATTATTAAGTTTTTCTTAAAAAAACAAAAAAAGAAAGAAAGAAAGAAAAAGAAAAGA	SLC35D1
chr1	66999383	66999503	746038_35918685_Marco_025_1	+	AAGTGTGTTGCTAAGATTTCCGGCTGCACGGAATTATTAAGTTTTTCTTAAAAAAACAAAAAAAGAAAGAAAGAAAGAAAAAGAAAAGAACCCCCTCCGCAGCGAGCCACTTAGGTGCTG	SLC35D1
chr1	66999503	66999623	746038_35918685_Marco_025_2	+	CTTTCACGCCAGAGTCCCCTGTTAAGGTGGCAGCCCTTGATAACTAATCTCGGGCACCCAGCCGCTTCTGTAAGCTTAAGGAGACGACGAGGAGGGGCGGGGGAAGTGCGTCACCAGGTG	SLC35D1
chr1	66999623	66999743	746038_35918685_Marco_025_3	+	GGGAAGGGGCTGTGTATTTGGTGACAAGCGGGAGGCGATGGGGGTGGAGGGGAATGGGGACGGGAAATAGGTTCTGTGTGCTCTCCGGGGGTATTGTGTCAGGAGATGCAGGCTGGCTAC	SLC35D1
chr1	67082772	67082892	746038_35918686_CellFi_006_1	+	TAGGTGAAGCATTCAGACCAAAACCACATGCCGACCGACTTTGAACAGTTCATTTTGGTTAGAATTGCAAATATGTAGAACGGCTTGTAAACATTTACTGAATGACTGCCTTGCACCAGG	NA
chr1	67082892	67083012	746038_35918686_CellFi_006_2	+	TACTGCTAGACACTGAACTCTACATTTTCTACTTCCTGGCACTTGCCTTTATGAAGCATCTCTTATACCCTAGGCAGTAGTCTATCCACGGGAAATCATAAATATCATTAAAAAAATCAC	NA
chr1	67631795	67631915	746038_35918687_Marco_026_1	+	AAACTAAAAAAAGAAACAAGTGTATAATTAATAACAATGCTGGTTGTAAATTAAAACTAAGCGTCATATTTTTGGTGTCAAAATGTTTGACATTTTTAAGAAAACATGTATAAGTGTTCT	NA
chr1	67631895	67632015	746038_35918688_Marco_027_1	+	AAAACATGTATAAGTGTTCTGCCTCTTGGATGAGACCATTTTAAATTAAGCTGTAAAAAAAAAGTACCGACAAAACAGTTCACTTTCAGTAATCTGGATTTCCCCAAATAGTGACACGAG	NA
chr1	67632015	67632135	746038_35918688_Marco_027_2	+	AGCCAGTCATTTCGAATTGGACAGTTTGAGTTCCTCTTCAAGAGTCTGCAATGTAGGTCAGGGCTCTGCTGACATTTCCATTGACCTCAGAAGTGAAAATCTAAAGTGAGTGCTGACAGG	NA
chr1	114414234	114414354	746038_35918689_Marco_001_1	+	CTTTGGTCCATGCTGCAGAGCAAGAAAAATAGTCTATAAGTAGGTTGAGGGAGGGCATGTCAAATGTGTGTCATGGCCGAGACACCTCCAAAAAGCCACTGCTGCCGCCTGAGCAGAGCA	TRIM33
chr1	114414354	114414474	746038_35918689_Marco_001_2	+	TGCTGAAGGCTGTGGTTTACTGACTTCATCACAAGCCCTAGAGGAAATTAGTACGTAACCACCTTCTGTGGTCACATAACACAGCCATCATCTCACTCCAGGGCCCTAGTGCCTTCCTTC	TRIM33
chr1	114414472	114414592	746038_35918690_Marco_002_1	+	TCTCAGCAAAGGAACCTGGTTACAATTCAAATTTTTAACAAACAAGAGGCTAACTAGAACGTAAAGTGTGGTCTGCTTAACTGAGATTATTCCATTCCATCACCCATATGCAAAACTCAC	TRIM33
chr1	114414678	114414798	746038_35918691_Marco_003_1	+	GGCCAAGTTGACACCTTCTGTTTCCTTATGTCCCAAATGAACTCTGCAAAGTTCAGTTAGGCCCAGGAAAGAAGACAGACACTGTTTAGAGTGAGTGACATGTCTTCTACCCGGACTGTT	TRIM33
chr1	114414798	114414918	746038_35918691_Marco_003_2	+	CATCGAAAGGTTTCTTGTCAGTGTGATCAATGAGAAACTTCTGTTCATCACAGAAGGTATTTTTATTCATAACTTTTAAGTCTGCTATATATACCTCAAACTCCCTTTTGAATGAAGCAA	TRIM33
chr1	159046577	159046697	746038_35918693_Marco_004_1	+	TAATAAACACTTCCCTTCACCCCCAGGCCCAGTGTGGGTAGGAGTGACAACTGGAGCTCTAATTGGCTGAGCTGGTTTGGGTTCTCACTAGCAGCCACAGAAGAAAATGTCTATAGAAAC	IFI16
chr1	159046697	159046817	746038_35918693_Marco_004_2	+	TTGTATCTGAGTCATGCCACATAGGAACTACACTGATTGGAAACAGAAAGTGGCCTAGAAACTGTAAAAAATGACCGCAGATGACTTCTTGATACACTTTGTGACTAAGGGGCCTGGTGA	IFI16
chr1	159046817	159046937	746038_35918693_Marco_004_3	+	TGACATTTTTCTGGTATAAACAAGCACACTGATCTCAGAGGGTATCTAAAAGTGTTGCCAGTAGGGCAGTGCAGGTTCTTGTCTTCAAAGCATAAGAGAATCTGAAAATGAGACCCAAGC	IFI16
chr1	159046937	159047057	746038_35918693_Marco_004_4	+	GAAAGTATAGACATTTTATTGTGGAGCAAAACCAACGACACCCTCAAGGGAGGAGTGCAGGCACTCAAAGATTTGAGTCACAGGCAATGTGGTTCACGTACTATATGAATAAGCACAATG	IFI16
chr1	168483377	168483497	746038_35918695_CellFi_008_1	+	GGTGTTATGGGTAGATGGGGGCACTTGTCCCAAAGGAGTCAAAAAAGTCGGAGTGGAAACAATGACTCAGCTTGTCTTGTTCCGAGTCCGTGATAAAGAAGTCTGCTTTCTATTTGGCTG	NA
chr1	168483497	168483617	746038_35918695_CellFi_008_2	+	GATCTTTGACTTGGCTTCCTAGAGTCATCAAGAGAATACAAACAATCAGAAGAGAACTTCCACCTGCTTCCGTCCCCACTTCTCTCAATCTACTTTTCCTCCAACGAATGAAACATCTCT	NA
chr1	173854778	173854898	746038_35918696_CellFi_009_1	+	AGAGTCAGCAATGATGGGAGTAAGTGGCTATGTGGAGTATCTCCGAGAGCAGGAAGTATCTGAGCGGTGGTTCCGGTACAACCCTCGTCTCACCTGCATCTATTGCGCCAAATCTTTCAA	DARS2
chr1	173855018	173855138	746038_35918696_CellFi_009_3	+	CACAGGCAACAAGCCCTTTCACTGTCATGTCTGTGGCAAAAGTTTCCCCTTCCAGGCCATCTTGAATCAGCACTTTCGCAAAAACCACCCTGGCTGTATACCCCTGGAGGGGCCTCACAG	DARS2
chr1	181099667	181099787	746038_35918697_CellFi_010_1	+	CACCTGAAGAAGGGCTAGAGATGACTTGCAGCAACTGCTGTGTATCGAGCACTTACGACGTGCAGGGCTTTGCACGGCAGGTGGTCCCAATCAGTCCTTGCAGCACCCTTGAGAAGGATG	NA
chr1	182808015	182808135	746038_35918698_Marco_006_2	+	CGGTAACTACGCCCACTGAACACCTACTACATGCCAGGTATTGAACTAAGCCGCCCTTCATATGCCATCTCATGTAATTATCTCAACAACCCTACCAAGTTAGCAGCAAGGTTTCCAGTT	NPL
chr1	182808135	182808255	746038_35918698_Marco_006_3	+	CTGCCTTCGAAGGGAACCTCCTCTCACCGGAGATCCCTATGACAGACCCTGCGAAATATTTTGCTGCATCAGAATGCTACAGGCCGTCAACTCCCTAACATGCGCAAAAGCGGGCAGCCG	NPL
chr1	182808255	182808375	746038_35918698_Marco_006_4	+	ATTATCCAGGGTAGTGGATTATCCAGGAGAGTGGATTATCCAGAGTAGCAGGTCTGGCGCGATGCCCGCCCGGCTCAGCCCATCTCCCTAGCAACGAAACCCTTCCGCGCCGCGAGGTTG	NPL
chr1	182808316	182808436	746038_35918699_Marco_007_1	+	ATGCCCGCCCGGCTCAGCCCATCTCCCTAGCAACGAAACCCTTCCGCGCCGCGAGGTTGCTGAGCCCCGCCCCCTCCATTGGCGCGCCCTCGCCATCCCCCGCCCTGGCACGCGCTCTGC	NPL
chr1	182808348	182808468	746038_35918700_Marco_008_1	+	ACGAAACCCTTCCGCGCCGCGAGGTTGCTGAGCCCCGCCCCCTCCATTGGCGCGCCCTCGCCATCCCCCGCCCTGGCACGCGCTCTGCGCATGCGTACGCTCGCTGGCCCCGCCCCCTAG	NPL
chr1	182808588	182808708	746038_35918700_Marco_008_3	+	CTGGTAAGGGAGAGACGTTCCGGCTACCATGCGGGGCGGCGGGGTCGCGGGCGGGCGCCGTGGACCATGGCTCCGCAGCCGGCTTTGTTGCGAAGCGCGGGCGGCGGCGGCGGCTGGGGG	NPL
chr1	182808633	182808753	746038_35918701_Marco_009_1	+	CGCGGGCGGGCGCCGTGGACCATGGCTCCGCAGCCGGCTTTGTTGCGAAGCGCGGGCGGCGGCGGCGGCTGGGGGTGGGGGAAGGGACGAGCCGCCCGCGGGTCCCCGGATTGCGGGTTG	NPL
chr1	182808753	182808873	746038_35918701_Marco_009_2	+	CGTGCGCGCCTCGCCGCGATGCGCTTGCGCCGTCCGGGCAGCCTGTGGCCCCCTCCCCTCTCCTCCGCCCAGCGTTTCCCGCTGCTGCCTCTAGCAGGCAAAGCGCGCTTCCTCCTCTGG	NPL
chr1	182808873	182808993	746038_35918701_Marco_009_3	+	CCTGCGTACGCCGGGGCACCGCGGCGGCTGAGGGAAGGGGGTGCTTCGCCTGTGGTGGTTGCCGCCGGGGCGCCACTGGCCTAGGGCTCTTCATTCATTCAAGCCACGAATAACTGGCGC	NPL
chr1	182808993	182809113	746038_35918701_Marco_009_4	+	CGTCGTGCAGGCCTTGTGGGTAGAGGAAAAAAAATTGAAGAATGTAAAGGGAGAGCGCCTTTGGCTAGTATAGCGAGGTAAGGCGTCTCGAAGGAGGGAGGCTTTGAGCTGATAACCTCG	NPL
chr1	182809113	182809233	746038_35918701_Marco_009_5	+	GCCAACGCGAAGGAAAAGCAGAGCCTGCAGAAGCGGAAGGGATTAGTTATCGCTTAAGGGCAGAAACTGGGCGGGAGCTGAAAGCAGGCCATGTGACTGGAGTGTGGCGAGAAGGCCTTC	NPL
chr1	182809233	182809353	746038_35918701_Marco_009_6	+	AAAGGAGAATGGGTTTTAGGGTGGCAAGAGTGGAAACAAAAACCGTGTAGGACAATATTTCACTAGCCCGGGTGTGCAGTAGTGGTGGCAGGAGAGATGGGGAGAAACGAATGGATAGGG	NPL
chr1	203722536	203722656	746038_35918702_CellFi_011_1	+	AGGCTGGCTCACTCACAGTGGGCTGTTCGCACTCACTCCCTCTGGGCTGAGGGACAGTGTGGGGCTGCTCGCAGGTATTTGCTCATCCCTACACGCCTCACAGCTACCTCCGCATTGTGG	ATP2B4
chr1	203722656	203722776	746038_35918702_CellFi_011_2	+	CTGTGCAGCTGGTAGGTCTCAAGGGACACTGGGGAGGCTGCCAAACAGAGAACCCCAGAAGGAACAAGGAGGCAGAGGCCTGCTTTGCTCTCGGGGCACCAGACTTAAGAAAAGGGTTCT	ATP2B4
chr1	226924529	226924649	746038_35918704_CellFi_013_1	+	TGGACATTGCTCCCCCCAGGACTTTGTCCTCCGTTCCTCGCTCCGGGCGCCCTGAACCAGGACCCTTCCAGGGGGCTGACTGCTGCTGCGGAAGGGGCACGGGGAGGGCGAGCGAGCCCT	PSEN2
chr1	243482063	243482183	746038_35918705_CellFi_014_1	+	AGTCAAGTCGTCTCAGGTGGGTGTGATGGAGGAAACCGCAGTTACTTCACTCCTGACTGCCATTTCCAGGGCTTTGTTTTGGCACTTACTCTCAGGTCCTATTCCTCTTTGAAATTAAGC	SDCCAG8
chr1	247617857	247617977	746038_35918706_CellFi_015_1	+	CCCAGACTCAAACCATCTCCTTCATCTTAATTCTGGCTGAGTTCCCTTCAGTCACCGTGATGCCAAGTACTGAGGTTCTTTCTATTCATGTTCTACTCCTCATTCACTCTAGTTCAGCAC	OR14L1P
chr1	247617977	247618097	746038_35918706_CellFi_015_2	+	CGAAGTTAAAGAATTCAACACCCACACAATGCTGTGATCCCACCACAATGTTGCATCGTTGCAGGCACGCACTGTCTGTATCCTCACCACTGCCGTCCTGGGCAGAAACGCCCACCAGGA	OR14L1P
chr1	247618097	247618217	746038_35918706_CellFi_015_3	+	CCCCTCTTGGAACTTGCTACCTGCCTCTCTGCAGGCAGTTTCAACCCCTCACTCACCCTCACACGAAGTCATCTTTCTGAGACTCAGGCCTTAAGGCAAAGATATCTTTAGGTGTTTCAA	OR14L1P
chr10	6104352	6104472	746038_35918708_Marco_029_1	+	CTCAAATATAGGAAGTGTTTTTTTTTTTTTTTTTTTTTGATGACAATATAGTTTGCGGTAATTTTTCAAACCAGGTTTTTTTTTTCAAGTTCAATTGCTGGAGGTGTGGGCTGGGGTTGA	RBM17
chr10	6104472	6104592	746038_35918708_Marco_029_2	+	TGAGAAGGATTGAACTTCATTTATGAATCCTTTCTTCAGCTACGCCCATAAAAGGAGAGGGAGATTCCCCTGCCGTTGAAGGTAGGGTGAGCAAGCACTTCTTGGCAGTGGTCTCACCCA	RBM17
chr10	6104592	6104712	746038_35918708_Marco_029_3	+	GCACTTCATAAGCTGAGTCCTCCCCTCAGGGCTGTAACGTCCTCAGGAGTCAGCCGGGACCACCTGGGATGAAGGAGCAAAGTCCTGACAAGATTCTGGTCAGGCAGCCTCCAATATTCA	RBM17
chr10	6104712	6104832	746038_35918708_Marco_029_4	+	AATAATGGAGAAGGATGCGGCGAACTGAAGGATCCTGAGAATTCATAAATAATTCCCCAAGGCTTATAACCTGTACTAGCCATCATCATTTCACCACAGTGCCCTGGGCTCCTGAAAGTG	RBM17
chr10	6104832	6104952	746038_35918708_Marco_029_5	+	CATTGTCATTTTATAAGGTGTTTTGCTTCCAGATTTCTTTCTCTTAAAGGATCATGCAAAAAGTGGGCTTTGGTTTTAAACTTTGGATTATTTTGTAAAATTCAGTCTTGCTTATTTATT	RBM17
chr10	85915424	85915544	746038_35918709_CellFi_017_2	+	CCTGCTGGGCAAAAAAAAAAAAAAAAAACTAGGAAGACAGGCAGGCATGTTTACCTTGAAATTGTATCTGGGTAACGTGTCCAGGTTAAAGGTACTAAAACTGAGTGATACCCAAGACAT	GRID1
chr10	91151942	91152062	746038_35918710_Marco_030_1	+	TACTCAATTAATTAAGAGTAGATTTTTATATTTGATAGTAGGTTCCTTCTAAATATAGAAACTGAAAATAGAGCTATCTCCTTCAATTCTCCTTTTTCTGTGTATTCATCCAGAATCCAG	NA
chr10	91152062	91152182	746038_35918710_Marco_030_2	+	CCACCAACTGCCACAATAGGCAGCAATGGACTGATGTTCTTTAGGGAGGACGTGAATCTCGTTCCAAATGCTGGCCAGTCATTGGGTTTCTGCAGCACTAGAAACATCTATGGTTGCAGG	NA
chr10	91152182	91152302	746038_35918710_Marco_030_3	+	TCTGCAGTTTATCTGTTTTAAAATAGAAACAAAGTTTCATTCCCCACCCCCCCCCGTCAGCAGGAATTCCGCTAGCTTTAGTTTCACTTTCCCCTTTCGGTTTCCCTAGGTTTCCAACTT	NA
chr10	98860622	98860742	746038_35918711_CellFi_018_1	+	AGGGCTCCCTGGCTTGCTCAGGGAGGGGAGGAAAAGTGCTGCTGCGTATTTCTAGGGACGGTGCAGACGCAGGCCGGTTTGGGCCCCATGGGTATAGTCTGCCCACCTACAAGAGCAGAA	HPSE2
chr10	121413728	121413848	746038_35918712_CellFi_019_1	+	ATGCATAATGAGAAAAAGGCCCTTGCAGAAAACAAAGGGCGATTTTGGAGGAGCTGAGCTGAGGCCCGTCTGAGCATCATCATCTTCAAGAGGAAATGCTGTCAATCAGTAAAAAGCTGT	NA
chr10	121413848	121413968	746038_35918712_CellFi_019_2	+	TCATTGAGCATGAGGAGCTCAAGAGACGACCTCTCTTTTGGGGGAGGACTCAGCTTCAGGATGTTTAAAATTTAATCACGTTAGTAAGAAAATGGAAAGAAAAGACTAGACCTTTGTATT	NA
chr10	124220223	124220343	746038_35918713_Marco_028_1	+	GGATGCACCAAAGATTCTCCAGTGGGAAATCAAATTTTTGATAACAAGTGTTTTGAAATAATCACGCACTTGGTGAAAAATCAAAAGAGGGGAAAACCCCTTTCCCATCTGAGACCGCTC	NA
chr10	124220343	124220463	746038_35918713_Marco_028_2	+	CACCCTCGCCAGTTACGAGCTGCCGAGCCGCTTCCTAGGCTCTCTGCGAATACGGACACGCATGCCACCCACAACAACTTTTTAAAAGAATCAGACGTGTGAAGGATTCTATTCGAATTA	NA
chr10	124220463	124220583	746038_35918713_Marco_028_3	+	CTTCTGCTCTCTGCTTTTATCACTTCACTGTGGGTCTGGGCGCGGGCTTTCTGCCAGCTCCGCGGACGCTGCCTTCGTCCGGCCGCAGAGGCCCCGCGGTCAGGGTCCCGCGTGCGGGGT	NA
chr10	124220583	124220703	746038_35918713_Marco_028_4	+	ACCGGGGGCAGAACCAGCGCGTGACCGGGGTCCGCGGTGCCGCAACGCCCCGGGTCTGCGCAGAGGCCCCTGCAGTCCCTGCCCGGCCCAGTCCGAGCTTCCCGGGCGGGCCCCCAGTCC	NA
chr10	124220703	124220823	746038_35918713_Marco_028_5	+	GGCGATTTGCAGGAACTTTCCCCGGCGCTCCCACGCGAAGCCGCCGCAGGGCCCCCTTGCAAAGTTCCATTAGTTTGAAGGACGCGAATCTCAGCGAGAGAACCTGCGGAAAGCGAATAT	NA
chr10	124220823	124220943	746038_35918713_Marco_028_6	+	GTGGGGCGCGCAGACGGGGAAACTGAGTCCCGCGAGAGGGCCGGCCTGTGCGCTGCCCCGCCCGCGCCCCGCCAGCACCGCCGTGCCCGGGCGCGCCCGCCCTGCCCCCTCCGCGGGCGG	NA
chr11	2322213	2322333	746038_35918715_Marco_047_1	+	CCCACAGACTCAGGGTGGGAATTCCTGGGGGCCAGAGCTGCAGAGGGTGCTGCCTGGGGGTGCTGGGCTGGACGGGGGTCCTGGTTGTCCCTCCTGGTTCTCCTGGTTCTCCCTCCGCAG	NA
chr11	2322333	2322453	746038_35918715_Marco_047_2	+	AGGGAGGGAGGCGGTGGCCTCAGCAGTTCCTCCAGCAGCGTTCCTGAGCGGGCGGCAGCTGGGCCCTCTTCCCACAGCCACGCTGGGGTTGCCATGCCTGCAGGTCTTGGGGCCCCCTCC	NA
chr11	2322453	2322573	746038_35918715_Marco_047_3	+	CCCTTGATGAGGTCCTGACCAAATGCAGGAGGAGCAATTCCAGCACCGAGGGGCGAGCAGAGCCGCCTGTTAGCACTCCTGGGAGGGCCCGGAGTGGTCCCTGAATGATGGATTCACCTG	NA
chr11	2322573	2322693	746038_35918715_Marco_047_4	+	GAACATTTTCACCCTCTTCAGGCCCACCCTGCCCCAGAGGCCCACGGAAACCCTGCCTGTACTGGGGCCGCAGCGCTGCCCCCACCCATACGTAATTACACGGCTCGGTGTAATTGCAAA	NA
chr11	2322693	2322813	746038_35918715_Marco_047_5	+	TTCGAGGTTTACAAAGCCTCCCCCTGGAGGCCCCACGTGAGTGTGAGCGAGGCCCCAGCCCACCCCTGTGGCCCCAAGAAGGCTCTGCGACAAAATATCCATGAGTGCCGCCCACGAAGG	NA
chr11	2322813	2322933	746038_35918715_Marco_047_6	+	CATTAAAACCAACGACCTTCTCAAAACTTAAGCTGTCACAGGACATTTCAAAGGGTGTTTCCTAAGAACACCTCAATAATGATGTTCCAAGGAGACCCCATCCAAATTCCTCCAAGGATT	NA
chr11	2322933	2323053	746038_35918715_Marco_047_7	+	ACGCCCCCAAGGCCCAGTCCACACTTGCTCACTCCCAGGACGGGGAGCTCACCTCCTCCTCCCCGGGCGCCGTCTCCTCCACATCCCACACCAGGTCCTGCCCATGACTTTCCCCCTCTC	NA
chr11	2322996	2323116	746038_35918716_Marco_048_1	+	CGGGCGCCGTCTCCTCCACATCCCACACCAGGTCCTGCCCATGACTTTCCCCCTCTCAGCGCCGTCCTCAGTGGCCACACCAAGAACGAGGCCATGTCTTCCTGGGAAGGGCCTCAGATG	NA
chr11	2323119	2323239	746038_35918717_Marco_049_1	+	GCAAATGCCCTGGTGTCTTGGGCTGGGCTGGGGGCACCAGGGTGAGGTGGTGGGGGGAGCCAACCTCACTGCCCCTCCCCTTCCTGCCTGCCCTTCTTCCGGGGCACCCAGCAGCTCGGT	NA
chr11	2323239	2323359	746038_35918717_Marco_049_2	+	CCTAGGGCGATGTTGACAGACAGACAGAGGGGCGGATGCAGCCTACCTCCTGGGCAGTGAGCTGCGGTCTGAGGCCCCTGCCCAGCTGGAAACCACAGGGAGGGGAAGGGAGGGGAGGAG	NA
chr11	5616730	5616850	746038_35918718_Marco_052_1	+	CGTATAACTTTATATGTTTATTTAGACATTTTAATTAATACGTCTATATGGAGTACAGGTGTATTATCAGTGTAATTAAACTCTGATATGATATTAGAAAGCTACAGTACACTGCAGACA	TRIM6-TRIM34
chr11	5616850	5616970	746038_35918718_Marco_052_2	+	ATTTACAAGGGTCATCTCTGGCCTGGTGTTCTCAAAGGCCTCCGGATTTGCCGTTCATCAGGTAAGATGAACAGCTTTGCGTTGCTACCTTCAAAAATTCTTTTTTTTTTTTTTTGAGAG	TRIM6-TRIM34
chr11	5617305	5617425	746038_35918719_Marco_053_1	+	CCCTCCTCCTCCCCAGGCCCCGCCCCTTCCCCCCTGAGTCTTTCGGCCTGGGTGGAGGACGCGGCTGCTTCAAGTCCTTGGCTCTGATCCAGGCCACAGATTCCAGGTTAGTGAGCAAGT	TRIM6-TRIM34
chr11	5617785	5617905	746038_35918720_Marco_054_1	+	TTCCCCTCCCCCATCTCCAGCCTGGCCGCTCCAGGAAGTGAGCACCGTTTATCCCCCACCCCAGGCGGCCCGACTCCTCCCAGAAGGAGTTGGGAGATGAGCCTTCCGCAAACTCCTGAC	TRIM6-TRIM34
chr11	5617905	5618025	746038_35918720_Marco_054_2	+	CTGTGGGTCCGTCCGTTCAACGGCCAAAGGCTGGCGGAGGAGGGATCCCCTGCCTTTCTCGGAACGGAACGGAGCAGAGTCGTGCGTGGTTGAGTTTAGATAAAAGCCGAGTGAGCGCGC	TRIM6-TRIM34
chr11	5618025	5618145	746038_35918720_Marco_054_3	+	TCTGTTCCTTAAGATTAGTTTAAGGTGCCTTGGATTGCTCTGAAGAGCTTTGACCACCTGATATTGCTTACATCTGGAACTTCTTGGCTTCTCATTCCCCAGATGTGCGGGTCAGAGAGG	TRIM6-TRIM34
chr11	5618145	5618265	746038_35918720_Marco_054_4	+	TATGTCTACCGTTCTGTTGACTGGCTCTTATTGTCACTTCTGGCAGAGGTGACAGGGCAGTGAAAGAGATAAGGTCCTTTCCCTTTCGGAACTCATTATATCTTTATTTCTTTTTCTTTC	TRIM6-TRIM34
chr11	35684080	35684200	746038_35918722_Marco_050_1	+	TGACACTTCCAGGGAGGGAATGGGGGAGGTGGAGCCCAATTCCTGCTTCTGGAGAGAGTAAGAGACTTCCTCCATCCTCCTTCTCCCTCCTCCTCCTCCAAGGCACGCTGAGATTTGGAG	TRIM44
chr11	35684200	35684320	746038_35918722_Marco_050_2	+	CGGAGGAGCTGAGCCCCGCGGGAAAAGCAGAAAAGGGTCATTGCCACTTTAAATGACTCAGGAAGTAAAAGGAGGCCTCCTGACGGGGAAAGGGAAAGTGGAACCGGGGCGGCGCGGGGG	TRIM44
chr11	35684368	35684488	746038_35918723_Marco_051_1	+	GCGCGACGCGGGGGCCGACGGGGGCGCCGGGTGGCCGCGCCGGAAGTGCCTTGCGCGGCAGAGGAAGCGCAGGGACAGAGCGGAGCAGGCCGAGCCGGCGGAAAGGGTCTTTGCTGCTGC	TRIM44
chr11	35684488	35684608	746038_35918723_Marco_051_2	+	GCCCGGGCAGGGGCTGCCGCGGCCCCAGGTCCCGCTTCGAGACGCGGCGCGGTCCAGGCGGGAGGCGACTCCCTAGGAAGGGACCCGGGGCGGGAGGAGGAAGTGAGGCCGCGCGGAAGG	TRIM44
chr11	60739755	60739875	746038_35918724_CellFi_021_1	+	CACTGATGGTGGTACTTTCAACGCCAAAGCTGAGGCTTGGGGTCCAGCAGGCGTAGGCCAATCACAGGAGAGCACCTCCCGAAACAGGACTCAGGGAAGCCAGGGAGAGTTCTGGACAAC	MS4A18
chr11	60739875	60739995	746038_35918724_CellFi_021_2	+	CAGGCGCTGATGGCCTCAGCACAACCAGCTGGGGTAGTCTAGGGCATAAGCGAGCATGAAGGCCACCCCCACGTCTCAAGCTGCCCCCAAGTGTCAAGGCACCTGGCCACCTGGGCCAGG	MS4A18
chr11	60739995	60740115	746038_35918724_CellFi_021_3	+	GAATCAGATGGCCAGAAGGTTTGGGGCACTAGACTGTGCTCCCCAGATACTTGCTGGCCCCTGTTGAGTGCAGGGTCCAAGCTGGCCAGAGCGGGGCAGGGGCCTGGAGATGCAAGAGAT	MS4A18
chr11	60740115	60740235	746038_35918724_CellFi_021_4	+	CCTGACCCCATCGAGCTCTCACATTTTGGGATTTGGGAAGACTGGTATGGAAACAGAATTCGGGCCAGGGGAGTCTGGGTCCACCTTGCAGCCAGAGAGCCAAGTGCTTTCATTTTGTGA	MS4A18
chr11	60740235	60740355	746038_35918724_CellFi_021_5	+	TGGAGGAGACCCAGGAAGACCCAGTCAGGAGGGGGCATCGAGCTGGTTTGGAGGACTGGGTACATGTCGCGAGACTCTGGGCAGGGAGTGCTCTCCTCTCTGCCTTGATCTCCAGGCATG	MS4A18
chr11	60749203	60749323	746038_35918726_CellFi_023_1	+	CCCTCCATTTTGTAGGCTCCTGCAGCCCGAACGCCTTCTGCCTGAAAATGGCGGCTGAGAGAGGCCAGGAGGCAGGATGCAGGGCTGAGGAGGAAGCTCCGGGGCTGGGTCTCTGGTCCC	NA
chr11	60749323	60749443	746038_35918726_CellFi_023_2	+	TGGGAGATGCTGAGAGATAGGGAGATGGCCCTGTCATAGGAATGTGGTCCCCTGTTTTCCCTTGTATGGAAGGGTGCCCCTGGGTCTCCACCGTGTGCTAGGGGGTGGGGGCACACTCAA	NA
chr11	60750216	60750336	746038_35918727_CellFi_024_1	+	CCTGTTTGTCAGAGGAGGAAAGCGAGGTGCGAAGTGGGGAACGACATGCCCCAGGGTCTTGGAGCAGGGCTGAGAAGCCCAGTCTGCAGGGACTCTTTCCAGGGCCTCTTCCCACGCTGC	NA
chr11	60750336	60750456	746038_35918727_CellFi_024_2	+	CCAGCAGGGCATGGCGGGGCCTGTGTGAACCAGGCACAGGCTTAACTAACTCCCCACCCCCACCCCTAGAGAGAATGCGGGGGACTGCTATGGCCCAGTGTGGCCTGACATGGTCTGACA	NA
chr11	60870038	60870158	746038_35918728_CellFi_025_1	+	ATGGGGTCTCTGCAACCGCTGGCCACCTTGTACCTGCTGGGGATGCTGGGTGAGTACCCCTCCCAGGTGTCCTGCGAACACCCGGGCTCGCTCCAGTGCAAGGAAGGAGTTCCCAGTTTT	ZP1
chr11	60870158	60870278	746038_35918728_CellFi_025_2	+	ACCCAAGGCTGACTCTGGGATCCACATGTCAGCCCTCTGGAGCGTTGTGGAGATTTGGGGCCACTGGGATCCCTGCCTGCCCCCACTAAGCCGCAGCTTGGCCCTCTGTCCTGCATGTCC	ZP1
chr11	60870278	60870398	746038_35918728_CellFi_025_3	+	CACCCGCCAGGAGCACAACCTTGCCTCTCTCATGCGCTGTTGAGAACCCTGCTTTACCCTTCCAGTGCAAGAGAGACTGCAGGGGGGACCCGCATTTGATGGGGCCCAGACAACTTGATT	ZP1
chr11	60870398	60870518	746038_35918728_CellFi_025_4	+	CCTAGGCTAAGTTGGATTTTAGCAGAGCATTCAGGCCTCCCTCTGCGAGGTCCCCCACTGACAGCCCAGCCTTTACTTGGTCGCCTCCAGAGACATGGAAACTCGCCGTCTCCGAGGCAG	ZP1
chr11	60870518	60870638	746038_35918728_CellFi_025_5	+	CTCTGATGATGCTCTGGACAGACAGTGGGCCGAGGCAGGGTGGAGCCGCCTCTGAGGACGATGTCTGAGCAAATGTCAAGGACTCATAGCGGAAGTCCTAGGCCCTCTCATGCCCAGTCC	ZP1
chr11	60870638	60870758	746038_35918728_CellFi_025_6	+	TGGGTCAGTCCCAGAGGGGCCCAGCCAGGCCGGCTGGGATGAGTACACGCTGGGCCTGCTCTCACTCCAGCCCTGGGTTGTAAGCCCAACCCTGTGTGACCTCGGATAGGTCCCCAAGCC	ZP1
chr11	60871605	60871725	746038_35918729_CellFi_026_1	+	GTGAGTCTGTGTGTGAGTCTGTGTGTGGGAGTCTGTGCGCATGTGTGTGAGAACTGTGTGTGTGTGCTTTCATGAGCACAATGCGGCCTCCAAAGGCAGGATTATCTCCCCAACACATGT	ZP1
chr11	60871725	60871845	746038_35918729_CellFi_026_2	+	GACAATGGCACCTGTGCACACATGTTCACATGGTTCTTCTCACATGTAACAACAACAGGTACAAAATGCCTTCTGTCCCAAAGTAAGAGGCCTGAGACAGACCTCTGGCTGGCTTCAGGG	ZP1
chr11	60871845	60871965	746038_35918729_CellFi_026_3	+	ACCCTGCTAAGGAGGGACCAGGCCCTTAAACCCCCCACCTGCTCCTCACCTCTGGCCTCAGACTTCATTGAGATAGGGCGGCTCCCAGCTGAGTATGGGAACCCGTGTCCTGCTCTAGGG	ZP1
chr11	60871965	60872085	746038_35918729_CellFi_026_4	+	CCCTCCCAACTGAATCCCATCATGGGTGAGGCTCCTGATGGCACCAGGCAAGTCCCCTGGCCCAACACAGGCCACAGTCAGGAAGACTTGGAGGTAGCCCCTTCACCCCAGTATGGGGAC	ZP1
chr11	60872085	60872205	746038_35918729_CellFi_026_5	+	CTCCTTGAACCCCAGGAATACTCAGTTCCCAGTGTCTGAGTGAGCCGGTGGGTACCAAGCATTCCCTTTGTTCAGTGGGTAACGGTTTACAAAGCACTTTTAAAGCCATTTTCTGCTGCA	ZP1
chr11	61099690	61099810	746038_35918730_Marco_055_1	+	CAGTTTTGTTTTGGAATCATGATTAGGGTGTATATAAACATGCAAGCTTGGGGTCTGCATATTCAGCTGAGAATGTGGGTTAAGATGACTCTTCCCGGGTTCTGAACATCGGTGTCCTTA	NA
chr11	61099810	61099930	746038_35918730_Marco_055_2	+	ACAATCCAAGCGCATCGTCAACAAGGCAAACCCAGCACTGGGCCAGGCAAACCAAACCCTCTTCTCCAGCAGGGCCCTCATGTAAACAACAGCCCCAGGCAAAGGGGTTAGCCTGAAGAG	NA
chr11	61099897	61100017	746038_35918731_Marco_056_1	+	AACAGCCCCAGGCAAAGGGGTTAGCCTGAAGAGGGCTCCTCTCCCTCTGTGGGATAATGCGGGCATTCCTCACATCCCTCCACCTCCTGGGCCCCCCAGACTTCCCCACAGGAAAATCTT	NA
chr11	61100014	61100134	746038_35918732_Marco_057_1	+	CTTGACCCCAAAGTCGTCATTACCACCTCCCCTTTTCCTGGCCACAGAAAGCCAATCTCCGGGCCCAAACGACACCGCACAACCAACTCACACTCCTCTGTCTCACTGGGCCCGCCCTGT	NA
chr11	61100134	61100254	746038_35918732_Marco_057_2	+	TCTCGAGGCCGAATGACCTCCCCAGGACGAAAGGGGACCCTCGAGAGCGGCTTCCAACCCCCAAAAAGCGCGTACAGGGACGACTCTTTCGAGGTCGCGGTGCTGGGGGAGGTTCCTCGG	NA
chr11	61100254	61100374	746038_35918732_Marco_057_3	+	CCGCCAGCGCCTTCCATTCGCCGGGCCCACTCCTGCCCGGCCGCCCCCGGGGCGGCGGGCCTCCCTAGGCCGCGGCTCCCCCCAACTCCCTCACTCGCCGGGGTCTCCGGCCCCGGCAGC	NA
chr11	61100374	61100494	746038_35918732_Marco_057_4	+	CTCACCGGTCACGCAGCCGTTCACGGCGGTGGGCTTCTGGGCCGTTACCACGTAGTTGTACGACATGTCGAGGCTTGGAGCGGCCCGTCGGGACTCGAGCGCGACACTAGAAAGAGGGAC	NA
chr11	61100494	61100614	746038_35918732_Marco_057_5	+	ACAAGCGAAAAGACAGGTGGCCCCCAACAGCGCGCAGCGAACTCCACTGCCGCTGCCTCCGCCCCAGAGACACGTTGCAGGCCAGAGCGGCCGGGGCGCGGGGCATCACGGGACGGCCTC	NA
chr11	61100614	61100734	746038_35918732_Marco_057_6	+	ACCTGGCCTCTTGGAGGACTCCCGAAGCCCGAGGCCGCCAACCGAAGGAGGCCCCGCCCCCGGAGGCACCGCCTCGCCTCTTTCCGCCAGCGCCCGCAGGACCCGGATGAGAGCGCACGC	NA
chr11	61100734	61100854	746038_35918732_Marco_057_7	+	TTCGGGGTCTCCGGGAAGTCGCGGCGCCTTCGGATGTGGCGGATGCGGCCGTGAGCCGGCGGGGGAGGTGCGCCAGTGTCCTCCGAGCTCGCCCGCAGACTCCCCACCCCGTTCCGCGCC	NA
chr11	61100854	61100974	746038_35918732_Marco_057_8	+	CTTTGCCCTTCCCCGCATCCAGTCCTCCTTCCGTTGCTCCAGGAGCCCTCGGGCTGTTCCTCCTTTGGGAACGGGAAGGACTGCGGAGGCATAGAGAGGGAAGGGAGACCGCGATTCGTG	NA
chr11	61100974	61101094	746038_35918732_Marco_057_9	+	CATATCCCAGACTAGAACCTTGCCTGCTTTCCTTTCACTGTCTCAGTTCCTCCAGATCCAGCTGGTGCCCTCGCCTGACGTTTGAACGACCACCTGCTCACCTCCTCCCTTTTGCGCGTT	NA
chr11	61101094	61101214	746038_35918732_Marco_057_10	+	GATTCTTCAGACTTCAAAGGGCCCACCGGTCTGCTTGCCCAACGTTATTAGTGCCCCTATTGCTCTACAAATTCGAACCTCAAACACAAAACCAGTATTTCTCCGTAGGGAACCTTAATG	NA
chr11	61101214	61101334	746038_35918732_Marco_057_11	+	AGCCAGGAGAGCCGTCAGCCCTGCAGCCTCCAGGGTACCCCACATCAAACAGGCTCCCCGGGAACAAGAGGAATACCACGTGGCTTGGCACACTCGCAGAATGCCAGAGAGGAGCCAACC	NA
chr11	61101334	61101454	746038_35918732_Marco_057_12	+	CCCATTTTACAGATGAGGAAGCTGAGGCTTAGGGAGGAATTGGTTTACCTAAGACCCTCCCCACAACCCCAAGTAGGCTGAGGCAGAGCTATGTTGATTCTTCCTATTGTGCACCCACAC	NA
chr11	67203157	67203277	746038_35918733_CellFi_027_1	+	CGGGGAGTGAGCGGCTGTGACAGGGATGGGACACCAAGACCGGCCTCTACAGTGCGGTGACATGGAGGCCCTGGCCCCCAGCTGCCCTGGCGCTGTCATCCCAGGCTGCGCTGCCAGCAA	KDM2A
chr11	67203529	67203649	746038_35918734_CellFi_028_1	+	ACCCCAGCTCAGCTCGGGCCTGCAGCCAGCGACCTGGGGGGCTGGCCCAGAGCAGGCGCCGCGTGCGGCCCCACAGCGCGGCACCTAGGCGGGCCGGGTGGTAGTAGCCCCCTGAGTCAC	KDM2A
chr11	70212657	70212777	746038_35918735_CellFi_029_1	+	TTCTGTATGTTCAGACAGCTTGCCGAAATGTCGTGCGACGCCACTGGCCTTCTGTGGTCAGGGTGTATGTCTCAGTGGCACATTGCAGCCATGAGGCGTGGACAGGCAGTTCTAGAGGCT	NA
chr11	102187701	102187821	746038_35918736_Marco_031_1	+	CTTTCTTGATCAGAACAAAAAGTAAAAATAAATAGAAATATTTCACAAAGTTTCGATTTTTTTTTTTTTAAATGCTGGACTTCTGCAGCTATAGTAGAAGATTGAAAAACCTAACCTTTT	YAP1
chr11	102187821	102187941	746038_35918736_Marco_031_2	+	TACGTGTAAAGTGTATGGCGGATGGAGGGTGGAGAACAGGGCATATTGACCTTTTCCAGGCAGGCTAAGCAATGATCGTCCTCTCTATATGGGTTGTTATCAAGATTTCCTCTGACCCAC	YAP1
chr11	102187941	102188061	746038_35918736_Marco_031_3	+	GAGCAATGAAGCAAATGTCTTTCAGTAAATGCCGCGAAGATATGCCACGGTTAAGAGTCATGCTTTTGGGTCATGGAAATCCCCGAGTGGGTTTGCCAGGCCACTGATTAAGAGGAAGTG	YAP1
chr11	102188061	102188181	746038_35918736_Marco_031_4	+	TGTGTGGTTATTACCGCTGGAGTTCCCCTAAGTCCTAAAAGGAAAGCACCAGTGCACATGCAAACCACTGGGAGGAGTGCGGAACGCCTGGTACAGATAGGGGTGGGGATTTGGGTGACG	YAP1
chr11	102188181	102188301	746038_35918736_Marco_031_5	+	CATTTAAAAGACAGCGTGAGACTCGCGCCCTCCGGCACGGAAAAGGCCAGGCGACAGGTGTCGCTTGAAAAGACTGGGCTTGTCCTTGCTGGTGCATGCGTCGTCGGCCTCTGGGCAGCA	YAP1
chr11	102188421	102188541	746038_35918736_Marco_031_7	+	AGGGCTAGAGCCCGGGGCGCTGCAGAGGTTGAGAGTCAGTGGGTGGGGCGCAGTTATCAAACACCAGGGCCCAAAAGCAGGCTCTAGATAGGTTCCAGGTGCTCAATTTCTATTTCACGT	YAP1
chr11	102188541	102188661	746038_35918736_Marco_031_8	+	TTGGAGTGAGCCAGTGGAATTGTGAAGTTGTGGCATTTTGATTCGGTTGCCAAGAGTTATCACTGGGCCTTTGCAGGTGCCAAATAAATTTCAGGACAGAGCCTAAGGCAGAGCTCTGGC	YAP1
chr11	102216475	102216595	746038_35918737_Marco_032_1	+	GCTTTGGTCAGGACAAGAACTGAAAAAGAGAAATAATCTTGAGTTCAGAATGAACAATTCTTGCTATATATATTTTCCCACATGTGTTAGGAATGTTCTGTAAACCTTCCGAGAAATAGT	YAP1
chr11	102216595	102216715	746038_35918737_Marco_032_2	+	GACTTGAACTAAATACTAAACTACTACCAAGCCCCAGGTGCATTTTTGGAAGTTTTTAGTCATTGGGAGCCATGGCATTTCTTTTCTCTGTATTACAAACTGTTACACTCACTTTCTTTG	YAP1
chr11	102216715	102216835	746038_35918737_Marco_032_3	+	ACTATTAACATTGGAACAGTAGACCTCCTGTTCTGTGACTGACTGGCAGGCAGAAATGACACAGACAGGAAATGGGAAATGGTTCAGGGTCTTGGAATTCCCCCGGCTCCCTAATTAAGT	YAP1
chr11	102216835	102216955	746038_35918737_Marco_032_4	+	GGCTTGCTATTTGGAAGTTTTTTAAATATTTGCCCCTTGGAGTTCCCCAGAGAGAAGCAAGCATCGGATTCAACGGGCAAAGAGCGTCAACTTCAAAAGTCGTTCGTTGGTTGTCATACC	YAP1
chr11	102216955	102217075	746038_35918737_Marco_032_5	+	ACAAACATTTACTGCACGACACTGTGTCTATGGCACTATTGGGGGAGTATGGCGGGGGGATACAAAAGGTCCATGACTAGCAAAAGCCAAGGGTTTTTATTTACAAATTTTCTATTACCT	YAP1
chr11	102217490	102217610	746038_35918738_Marco_033,Marco_034_1	+	CAGTCATCTGGACGGGGGGAGGCATCACACTTGGGGAGCCTTGCCAGGGGCCAGATCATAACCCTGAGGTGACACAGGGTAGGACGCGCAAAACCACCGGCGCCAGGGCGTTTCCGCAGG	YAP1
chr11	102217610	102217730	746038_35918738_Marco_033,Marco_034_2	+	GTTTCCCAAAACTCAAACGCAGCGGCTCACGGTTTGCCACGTCCCCCAGGAGAATGGTAGACACAGAGAGGAAATGTGGAGAGGGCACAAACCGCAAGGTGAAGAAAACGAACAAACACC	YAP1
chr11	102217730	102217850	746038_35918738_Marco_033,Marco_034_3	+	GAGTTGATACGGATAGTCCCCGTTCCCCTGAGGGCCGACCCCGTGACTCCCGATGAGCGTCCAGTTGCGCCGGGCATCCTGGCCTCCCAGCGTCTTTCCCGGAGGTTCATCGCCGCACGG	YAP1
chr11	102217850	102217970	746038_35918738_Marco_033,Marco_034_4	+	CGGAAAGCGCTCTCGGTTCCGCTTTCCGGCCCCAGCCTCCCGGGCGCCCTCGCGCGGCGGCTAACGCTGGTCCTCGGCCGGGCGCGCTGACGTCATCGTGCGTCAGAGTGAGCCCGGATG	YAP1
chr11	102217970	102218090	746038_35918738_Marco_033,Marco_034_5	+	GGGCGGCGGGCTTCGGGAGCGCCCGGGCTGATCCGAGCCGAGCGGGCCGTATCTCCTTGTCGGCGCCGCTGATTCCCGGCTCTGCGGAGGCCTCTAGGCAGCCGCGCAGCTTCCGTGTTT	YAP1
chr11	102218090	102218210	746038_35918738_Marco_033,Marco_034_6	+	GCTGCGCCCGCACTGCGGTGAGTGCTGCTCCTTCCGGGCTCGGGCGGCGTGGGGCGGGTGGGGACGCGAGGGCCCGCGGGGGCCCACTTCCCTGATGTGGCGGCGAACGAGGAAGGACGG	YAP1
chr11	102218210	102218330	746038_35918738_Marco_033,Marco_034_7	+	GGCCTGAGGCCCTTCGGCCAAGGGTCGAGGGTCGCCGGGGGCTCTCTGCTTTCTACTCTCGCCAAGGTTTTATTGGATTCGGAAGCCCCAACTTCGAGACTTGCAGTCAAAGCGATTTTT	YAP1
chr11	102218330	102218450	746038_35918738_Marco_033,Marco_034_8	+	AAAATGACTTGTTTTCAAGCCTCTGGCCGCCGCCCACTCTTCTGGCCCTTGGACTTTGACCAAGATGTTTTCTCGCAGTTTTTGCAAGGTTTTAAACTTAGCCCTCGGCGTTCTTTTAAT	YAP1
chr11	102218450	102218570	746038_35918738_Marco_033,Marco_034_9	+	GTAATACATTGAAACGAAGATATTTCGGTGGCGGCGATATTTCATATTTCATAGTTGCCACTGCGCTCTGTCATTCCAGTAGTCGTCTGTTGTGTATTGTGAGAAGCAACTCTGGGAAAT	YAP1
chr11	102745721	102745841	746038_35918739_Marco_035_1	+	TCCTGAACTGTTCCTCTTTATATAGCCCTTAGTCCGGGTTCTGTGAATATGAATCCTATGAGTGACTCATAGTTGATATCATCCCTTGATCTATCTCAAAAACATGCAAACAAAAGCATG	NA
chr11	102745841	102745961	746038_35918739_Marco_035_2	+	ACTTTATTCAGACGACAATGGATCAATTAGCATCTAGTCCATCACTCAAGCAATTCAGAGTATGTACCTTCAAAATGATAAATAAGCCTCTACGTCCACCTATCCTACAAAATAAGCCCT	NA
chr11	102745961	102746081	746038_35918739_Marco_035_3	+	TGTAAAAGAAATATCAAGCAACTAAAAGAGAAGGAGAACTTAAAATATATTTTCTTAAAGCCTGATATTCTTGATTTTCATTATAATACTTTCCTTATATTCATTATAGATAAAAAAAAG	NA
chr11	104709271	104709391	746038_35918740_CellFi_030_2	+	TTGGGGACACCTGTTCTAAGGATGTTCTGGTTCATTTTGTCAATGAAATTTGGAAAACGAAAACTGCGAACTATATTTGTTTATTGTTATTAAGGTATGTTGTTCAAAATCCTCTCATAT	NA
chr11	113937001	113937121	746038_35918741_CellFi_031_1	+	GGAAAGTGTGGCAGAGCTAAACGTAGCCGACTTTTTCCAGTGGGTGCGAAAAATAACCGCCACTAAGGTGTGTCTTCTTGATGCTTGTACCGCTCAGAAATAGACTGAGGTTGTGTTTGT	HTR3B
chr11	118210556	118210676	746038_35918743_CellFi_033_1	+	AATGACATCAGTGACAATGATGCCAGCCACGGTGGCTGGATCCAGCTCCACACAGCTCTGGCACACTGTGGGGGAAGGGAGGAGAGAGGAGAGGTTGAGAGCCTTTAAGATCAGGGAACC	JAML
chr11	118210676	118210796	746038_35918743_CellFi_033_2	+	ATCCTCTGCCTCCTAGGGCAACCCTTAGATCTCTTATGCCAAAACCCAAACTTCAATAAGACCCTGGGAGAAAGGCCTGGTGATGGGCTTGCCACACCTTCCTCCACCCTGCATCCTAAG	JAML
chr11	118210796	118210916	746038_35918743_CellFi_033_3	+	GAATCCCTGGGAAGAGCCAAGAAGTAATCTCAGCTTTTGGGACCTTGAACAAGGTGGTGGGCCAAACCTCTCACCCAACCAAGGCTGCAGTAACATGACCCCTACTGCTCTGTCTTGCTG	JAML
chr11	118210916	118211036	746038_35918743_CellFi_033_4	+	AGTTAAGCTCTCTCTTCCACTTTGAAGGTCCCCAAATCTGGCTTGTACCATTACAATAGTGACCTCACTTTGTTTAGAGAACAGATGGGTTCACCATATCCCTCTCTAGCCAGAAAGTTC	JAML
chr11	118211036	118211156	746038_35918743_CellFi_033_5	+	TCACATCCAGAAGCCCTATCCATTCCAACCCAAAGGGTTCAGGAAGCACGTACTTCGATAATGAACTTGCACGGTAGATTCTTTGTCCTTGTATATATCTGTCCCATTACACCTATATAT	JAML
chr11	118211156	118211276	746038_35918743_CellFi_033_6	+	TCCTCGTGGGTCCAGGATGCGTTTTCCCAGGTCCAGTCTTGTAATGTCTGAGAGCAGTGTTCCCACCGTTCCCTCTACCCATGTGATGCTGGTATTGCAATTCACAAACACTCTGTCCTC	JAML
chr11	118211276	118211396	746038_35918743_CellFi_033_7	+	AAGTTCCTCTATAGGTATCTTGAAGGGGCTCACTAAAGGGGAAAAAATATCACAGTTGGAGACAGCTCTTTGATCTGCACCAAGCCCTTTGTTCTGCGGAAGCTCATACTTAACAGAGAC	JAML
chr11	118211396	118211516	746038_35918743_CellFi_033_8	+	CATTTTCCTGGTCCAGGACAGTTTATGGCTTCCATCAAGAGAGACAGAAGTCACAAGAAAAAGCCTTCAGAAAGTTCCCCACCAACTGCAGGGGTCAAGGGGGACATGAGGATGCCATTC	JAML
chr11	118211516	118211636	746038_35918743_CellFi_033_9	+	AAGCAGAGGACAGGTCTTGGGGCCTTGGTGCAAAAGAGGACCCCTCAGAGCAGGATTGACCCAAGCACCTTCCTGGAAATGAATCCAGACCACTGATGAGGAGTAGGGGGAGCACGGACC	JAML
chr11	118211636	118211756	746038_35918743_CellFi_033_10	+	ACTGAAGCACCTGGAAGATGTGGAAAGACAGAAGAACATTCCTCGATTGGAAATGTCTGCATTTTTTCTTCAAGGAAACATCTAATTCCACTTCCCAGCCATCTACAACACTCCCACTTC	JAML
chr11	118211756	118211876	746038_35918743_CellFi_033_11	+	AGCTTCTTATCCTCATCCTTCCTCATTGCCCCTGCTCCATTGACAACCAAGAAAGCGGGGCTCTCAACACTGAAGCCTTTCCCAGGGCCAGGGATGGCTGTGGGTGGAGACCAGCTGGTT	JAML
chr11	118211876	118211996	746038_35918743_CellFi_033_12	+	TACCAGCCCCTGAATTATCAGCCAAGTGGTCCAGAACGGGACCAGGGCAAATCCCATGTACAGTTTTCCACCCTTGGTTAGAAGGAGGAGAACAGGAAAAAAATTTTATTGAATCCATCC	JAML
chr11	118211996	118212116	746038_35918743_CellFi_033_13	+	CTAGAGCTCCTCACAAGTCAAGTCTTGTGGGAGACTTTTAGGGCTGGAGGTGAGTGCAGCAACATTCCAGATGCAGTGAGTTCCTCTGACAGCCTGAGCACATCTCCACAGGCCACAGAG	JAML
chr11	118212116	118212236	746038_35918743_CellFi_033_14	+	GCACTACAGTCTATGCCTCCAAACACAGGGAAAAGTGGAGGCTACATTCATTCATCCTGGGCTTCACACTAAGTCCCAAATTTGGATACAAGAGCATCTTCTAGAAAACCCTGAAACAGC	JAML
chr11	118212236	118212356	746038_35918743_CellFi_033_15	+	TGTTGCTCACACTTCTGAAGCAGGTTGGAAGTATATGCATGTATCCTCAGGGAGACACATGCACATCAAATGCTTCACGTCCTACAGTCGCGTCCTCTTCAGGGATCTGTCTCCAGTGGA	JAML
chr11	118212275	118212395	746038_35918744_CellFi_034_1	+	TGTATCCTCAGGGAGACACATGCACATCAAATGCTTCACGTCCTACAGTCGCGTCCTCTTCAGGGATCTGTCTCCAGTGGAAATCCTGAGTGCCCTAGTGCAGCCAACTATTAGGTGACC	JAML
chr11	118212395	118212515	746038_35918744_CellFi_034_2	+	ATTGGACCCAGTTTGCTTAGTGTTGAAGGGGTTCCTCGGACATGGGACTTTCCATTTTAAAACTGAAATTGGCAAACTGAGATGAGTTAAAATCCTACCATGTAACAACCCCTCAAATCT	JAML
chr11	118212515	118212635	746038_35918744_CellFi_034_3	+	TCCCTCCGTCCTGCTCAACCTAAAGTTAACTTCTCTTAAAGCATTCACATAAGTGCTAGGACATGCCTCCAGGGATGACATAATCATGGCCAAACAAACAAGAGTCCTGATTCCAGAGGC	JAML
chr11	118212635	118212755	746038_35918744_CellFi_034_4	+	CATCAGGCCTAAAAGGAGTAGTGCAGGAAGCTGTGCTCCCATGGCCAGTCCCAGATTCAGGTACATACGTACTGAGCTATTTTCTGCAGATCTCTGGCCTAAGGCCTTCTGAGAGACATT	JAML
chr11	118213196	118213316	746038_35918745_CellFi_035_3	+	CAAGTGGGCCTCACTCCCATCAGTAATGTCCCTCTCAGGTCCCTTCCCCCACCCACCTGGAGTAGCCTTACCTTGCGAGAGAAGGGTAGCCAGTACCAGGCCAGAGAGAAACGTGCTATG	JAML
chr11	118213316	118213436	746038_35918745_CellFi_035_4	+	TTCCATCTCCCAGCGGAACTCATCCAGTAGATAAAGCCAGGTCACCGAACTATCAGCCTGGGTGAGAGCTGCCCTCCCCTAGCTGACTCACAGGTACCGGAAAGAGGAGAGTGGGGGAGG	JAML
chr11	119038679	119038799	746038_35918746_Marco_036_1	+	CTCAGTGCTACCCAATACCACAGTACAACGAATGAACAAATGTCTAAATGAAACATCCACATTGTTTTCAGTAAGTCCTCTTCCCAGCCCTGCCCTGGAGAGCCTCTCTGTGGGTGCCCT	NA
chr11	119038799	119038919	746038_35918746_Marco_036_2	+	AGTGCACAGCTCTGTTGTGTGAACATCGTACACTCATGCTTGCATACGAAGGCGTGCCCTGGCTGTGGGTGGTGGGTGGCTCCTCCTTCTGGGCTACGTGAGCCCAGGGTGTGTAAGTGT	NA
chr11	119038919	119039039	746038_35918746_Marco_036_3	+	GTGGAAGTGTAGGGATAAGGGTGGGGGCTTTGGGAACTGGGAAGCCCCAGGGCTAGGCCATGAATGGGTGTCAGACCCGAAGAGCAGGTTGGGGTGCAAGTTGTCCTTCAGCCCCCATTC	NA
chr11	119039297	119039417	746038_35918747_Marco_037_1	+	AGTCATTTCACCCTTCTGAGCATCAGTTTCTTCATCTGTAAAATGGGCCTAACAAGCAGCCCAGCCTGGGAGGTGGTTAGTGAGGTCACTGGGTGTCACTGGCGCTTGGGAACCTGCAGA	NA
chr11	119039417	119039537	746038_35918747_Marco_037_2	+	GGGCAGTACTAGCGGCAGTGCCCGCGGGGATGGAGGCAGGGAGGGGGGACGATGGCGGGACGGGTGGCGCCGGGGTTCCAGCCCTGCGCCTGCTCCGGAGCACCGGGCCCCTCTCGCTGA	NA
chr11	119039537	119039657	746038_35918747_Marco_037_3	+	CCCCCTCGTCCCAGGACCCCGCAGGCCCGAGTGCCTGGGCTCGTCCTCTTTCGCGCCCGCTGCCAGGTGCCAGGGCCGCGCAGGCGGGCGGAGGTGGGCAGGAAGCGCCACGCCGAGGAG	NA
chr11	119039593	119039713	746038_35918748_Marco_038_1	+	CCGCTGCCAGGTGCCAGGGCCGCGCAGGCGGGCGGAGGTGGGCAGGAAGCGCCACGCCGAGGAGCCGGGGACTCTGGGAGCTAGCGGGAGACGCCGGCGTCCGCCCAGCCGACCCCTCTG	NA
chr11	119039713	119039833	746038_35918748_Marco_038_2	+	GGCCGCGGCCGACGGCTCCCGGAACTGGGCAGCCGCGGGTAAAGGCCTAGCGGGCTTGATAACCCCTGCGCCCTGGCTGGGAGGCCGCGCTGAGCGGGGGGCAGGGCGGGCCGGGGGAGG	NA
chr11	119039833	119039953	746038_35918748_Marco_038_3	+	AGGCTGTGCAAGGGCCGCGGGGAGATCCCGGCCGAGAACGAGAGGGACGGAGCTGGGCGCTGAATGGCGGGCGTTCTGGCAAGTCTCCCCCTGCGTTCCCGAGGCCACCCGAAAGTAGGA	NA
chr11	119039953	119040073	746038_35918748_Marco_038_4	+	GAGCTGTTTGGGACCCAGTTTGGTGGAGGAGCTCTGGACCTGTAGGAACACCGCCCCTGTACGTTTCCTGCAGTGCCCCCTCCTTTTCTCATTGCCCTGGAGACCTGGGTGATCACCGGA	NA
chr11	119040073	119040193	746038_35918748_Marco_038_5	+	GAACTGCCCTCGGCCCCGCAAGTCCCGTCTTGACTCAGTGGCCCTAGATCCGAGGTTAAACCGGAACCTAGGCTTTCTCAGGCTTCTGGAGCCCTCTCTTAACCCTTCCGCAGCCCCTGG	NA
chr11	119040193	119040313	746038_35918748_Marco_038_6	+	GACGGGCCAGCACCCAGCCAGCTCCTCCGCTGGTTGGCCCTGCTAAGGCAGGTGGCCCAATGCAGCCAGTTCTCCTTAAGCGTACCCTGCCCAAGAAGCCCCGATCTCAGTGGAGGAGAC	NA
chr11	119204801	119204921	746038_35918749_Marco_039_1	+	GGAGTTCAATAAATGATAGAATAGATGAATAAATAGAAGAGAATGAGGAGACGGATCTGGGCAGGCTGCGAAGGCGGTGCTATTCCAAAGCCCAGCCCAGAGGCAGTGACCTCCGACCCA	NA
chr11	119204921	119205041	746038_35918749_Marco_039_2	+	AGCCAAAAAAAAAACCTCGCGTTCAGAGGCCGGGAGAAAGAACAGCTCCCAAATTGAGGGGAGTCCAAGACCCTGCTCTTTTAGAGGGTGGGGCTAGGAGAGCGTATTTCGACGCTGCCC	NA
chr11	119205041	119205161	746038_35918749_Marco_039_3	+	GCCAACGAACCAATCCCCGCCTAAAGGGGGAGGGGATTTAATCTGTCGCCTCTCCTTCCCTTTGGAAAGTAAATACGTTCGGGCGCCATTCAAACGGACCAATGAGTGATCGACGTTTTT	NA
chr11	119205161	119205281	746038_35918749_Marco_039_4	+	GTGGTTGGCCTTCACCGATTGGCTGGAGTTTGTCGTCCCTCCCTCCTCGTCACGCCTCTGGCTCCACCCCTTTGCACACAAGATGGCGGCGCCCAGCGGAGTAGGGGCTGCGCTTGGGGT	NA
chr11	119205281	119205401	746038_35918749_Marco_039_5	+	TTGCTGAAGCTGGCTGCCTCTCCCACTCCCCTTTTGGGTGCAAAGCGCCGCTAGCGGGAAGACGGGGGCCGGGCGGGGACAGGGGCACCTGCGTAGCTGGACTGAGAGCCTGCGCCCAGC	NA
chr11	119205401	119205521	746038_35918749_Marco_039_6	+	TTACATCGACCCCACCCGGCCCCGGCCCGACCCGACGCGACCCGATCCGATCCGATCCCATTCCATCCGTTCCTCGTCTCCTCCCGGTCTGACCCGTTGCCCGGCCGTGGTTCGCCACAC	NA
chr11	119205521	119205641	746038_35918749_Marco_039_7	+	CAGGCATCCAAAGCTGAGGTCGCTCCTACGGCCTGGGCTCGCCTTCGCTTTAGAGATGTTTGGCCTCTTCCCTCCCAAACAGCCCATCTTCAAAACCTGGACTCTTGGACTGGCACCTGG	NA
chr11	119205641	119205761	746038_35918749_Marco_039_8	+	CCACCTTTCCCTCTACCAAGACTCCACTTCCGTCTTACCCACTTCTTCCTCAGATTCTTGGTACCCCCTGGGTTGGAGACTGCTCATTTTCCTTCCAAATTAATCCCAGACCCCCTAAAA	NA
chr11	126225107	126225227	746038_35918750_Marco_040_1	+	CAGGGGACTGACTGGCTGCCTTGCGTGCATGGGGCACGGGAAGCATAGGCTCCCGGAACAGGACCCTGCCCCAGTTTCCCCAGTGAGGGAAGGACACCGTTCCCCGTGGGATAGAGCACT	FAM118B
chr11	126225227	126225347	746038_35918750_Marco_040_2	+	GCACCCTTTCTTGATTCTCATTGTTCCCGGGAGCGAGCGCCTTGGCTGCGCTGGGCATACCCACCCTGGCGCCATTCACAGGCAGTGCCTGCCCTGGCCCTGTGCTCACCCCATCAGGCC	FAM118B
chr11	126225347	126225467	746038_35918750_Marco_040_3	+	TCCTCTTCCGCCTCTCTGGCACCCACGGCGCCCCTGCTTGCCTCTGTCCGGGTCTCGGAGGCGCGAACACCATCCCAAGCCTGCGACCGCGCGGCATCACCCCCGCCCTTCCCCCTCCTC	FAM118B
chr11	126225467	126225587	746038_35918750_Marco_040_4	+	CACCCCGCCCTTTCTACCCCTCCCGGGAGCTCCTGGGAGTCGGGCCGCCGTGTGCGCAAGCGTGTCCAGCCCCTTCCCCGCCCCCAACCCGGGCCCGGGTCCCCGCCTCCCCTGCAGGCG	FAM118B
chr11	126225587	126225707	746038_35918750_Marco_040_5	+	GACTCGCCCGCTCCCAGGCCGGACCCGCGCCCGGGACAGGGACCCGGCCGAGTCGAGCCGTCGCGCCAGCGCTGCGCCGCCGGTCGGTGCGCCTAGCGGATCGGAGCTGCGCGCGGAACC	FAM118B
chr11	126225947	126226067	746038_35918751_Marco_041_1	+	AGCCGGATCCTCTCCGTTCCCTTGGAGTGAGCAAGCGGGACAGTTCTGCGGAAAGTTTCCGCCCCCAATCCCCCAGCCCTGCGCCCGGACTGAAGCGGCGGCCCCCACCTCCAGCATCCT	FAM118B
chr11	126225971	126226091	746038_35918752_Marco_042_1	+	GAGTGAGCAAGCGGGACAGTTCTGCGGAAAGTTTCCGCCCCCAATCCCCCAGCCCTGCGCCCGGACTGAAGCGGCGGCCCCCACCTCCAGCATCCTCGAGCGATGGTTTCTCCCACAACT	FAM118B
chr11	126226002	126226122	746038_35918753_Marco_043_1	+	TTTCCGCCCCCAATCCCCCAGCCCTGCGCCCGGACTGAAGCGGCGGCCCCCACCTCCAGCATCCTCGAGCGATGGTTTCTCCCACAACTACCCCGGTCAGGTCCAGCACTTGGGAGCTGA	FAM118B
chr11	126226122	126226242	746038_35918753_Marco_043_2	+	CTGTGCTGGAGGTGACAGGCTTTGCGGGGTCCGCCTGTGTGCAGGAGTCGCAAGGTCGCTGAGCAGGACCCAAAGGTGGAGTTGTCAGTGGGAGGCCGGCTGTGCCCAGGGTCCTAGGGC	FAM118B
chr11	126226242	126226362	746038_35918753_Marco_043_3	+	CACGTTATGGGGGTCGTCAGGCCTAGGCCACTGTGCCTCAGGGCTGCATGGGTGGTGAGCAGTGGGAGGGATGCGATGGGGGGAGTGGGCTCAGCTGTCTGCTGTGGGTGTTTCCTCGGG	FAM118B
chr11	126272733	126272853	746038_35918754_Marco_044_1	+	AGGGACATCTTGGTTCCTGGCAGAGCACCAAGAAGAGCAGATTGTCTTCCTACCCGGGGGCACCTTTGCCCAGCAGGTCGGGTGAGCTGGCCTCTTGGTGAGAGGCTGGTCCCCTTGGAC	FOXRED1
chr11	126272853	126272973	746038_35918754_Marco_044_2	+	ATGAGTGGATTCGATGCCTGCTTTCCCACCCAGGTACTCTACTGTGGCTTTGCTCCTGCCCTTTATGCTCAGAGCTAGACCAGCAATGTGGGGGAGCTGCTGGGGAAAGGCGCCATGTTG	FOXRED1
chr11	126272973	126273093	746038_35918754_Marco_044_3	+	TCTTGAGGTAGCAGCCAGCCCCGGAAGCCCTGGAATGCCTGGGGCCACTGAGCAATCCTCACCCTCAGCCCCACAAGGGGAGGGCGTGGCTCGTGAAATTCCTGATTGGGTATAGCCCAG	FOXRED1
chr11	126273093	126273213	746038_35918754_Marco_044_4	+	CAAGCCCCAAGACTCGCCCAGTTTGCTTAGCGCAACACTGACGCTGTTTTGGAATGAAGACAAGACAATGTAGAACTTTACTGGGGAAGAGGTCGAAGAAGGGCTAATTGTCTTGTTGTT	FOXRED1
chr11	126273213	126273333	746038_35918754_Marco_044_5	+	CAAGACTGGTTAGCGCTGCTCACCTCTGACGCTGCTCACCTCTGACGCCAAAGGTTTTTCCCTGGAAGGCAGCCCTGGAGGATACCTGTGTATCTGTCTTTCACAAAAGGTGAAATGAGC	FOXRED1
chr11	126273333	126273453	746038_35918754_Marco_044_6	+	TCTTTGTAGTGTTTCCCGCCCAGGCTGCATTTTAGAATCACAGAGGAGGTACGGCGCTGATTTGTTTTACTATTCCCTATTCATGCCTGGGCCCCACCCCTAACCAATTAAATAAACATC	FOXRED1
chr11	126273453	126273573	746038_35918754_Marco_044_7	+	TCGGAGAGTGGGGCCTAGACTTTATATGTTTAAGCTCCTCAGGTCATTGCATTGTGCAGCCAATGCTGTGACCTATGAATACAAAGGAAGATGAAACGCACCCTGGTCATGCAAGGAAGA	FOXRED1
chr11	126275399	126275519	746038_35918755_Marco_045_1	+	GGCCTAGAAGGGATCAAGGAGGCCTCATGAGGACCATGTCATAGCCCCACCCTCACTCCCCACCCCTGACCTGAGCAAACCTGTTTGGCTGGATTGATGATGGAGAGGCAGGCAGTGACC	FOXRED1
chr11	126275519	126275639	746038_35918755_Marco_045_2	+	AGACCAAGAGACGCCTTGGATGGTGGAGAATAGGTGACCCTCTGTTGGGTAAAAGAGGACTCAAGCCCTCACACAGTGAGTTGGCTAACTTTTTGTCTCAACAGTGGGCGGGGGTAGCTG	FOXRED1
chr11	126275639	126275759	746038_35918755_Marco_045_3	+	TCTGCCTCCTGGAGCTGGCCCTTCCTGGGTCAAAATGCAGAAGGAGATGGTGAGAAGAACCACACCAGAGAGGCTGGAGTAGGCCAGCCTGGCTTGGGACCGAGTCCCGAGTCCCTGGCT	FOXRED1
chr11	126275905	126276025	746038_35918756_Marco_046_1	+	GGCAGACAGTGGGTGTGTCCTGCTCCAGTGTCTAGGCAGGAGAGTTTGTGAAGCTGACCGGACACCTGTGGCTCTTATTTCCTAGGTGGCCCGAGGCAGCCGGGATGACAGCTCTCCCCA	FOXRED1
chr11	126276025	126276145	746038_35918756_Marco_046_2	+	GGAATCCTGCTGCCTGCTGAGAAACATGGTCAGCAAGTCCCGTGAGTGTCATCCGAGGGCTCCCCCACCCTGGAGGACAGGCCTCAGAAGCCGTCTTCAGCAGGATCCTGGGACCTCTGG	FOXRED1
chr11	128670816	128670936	746038_35918757_CellFi_036_1	+	CTGTTATCTTGGTACTCTGTAAAGCCAAGGTGTCAGCCTTCACGACAGTGAAAAGTTAGTTTGTCAGAACCAGGGTGTGATTGTCTGCTGATTAAGCCATCTGCCACCACAGAAACAGAC	NA
chr11	128670936	128671056	746038_35918757_CellFi_036_2	+	CAAGATCATCAACTGGTACACTGGTGCCGACGGCCACATTTTTACACACTGGGCCTTTGGCTGCCACCTCAAGTTTGTCAGTTCTCAGGAGGCAGACTCCAGGCACCACATTCGAGAGGG	NA
chr11	128671056	128671176	746038_35918757_CellFi_036_3	+	CCTCCATGCACGCTCAGGCTTCTTCTCATAGCAGGCACACCCTGCCTGAGCCCCACTCCATGCGCTGACGGAGAGTCGGGGCAGGAGCTCTCATGCAGCCAGGTGTTGGGCTCTGCAAGG	NA
chr12	12622394	12622514	746038_35918759_CellFi_038_1	+	GGCTTCTTCAGTTATGAAAGAGGTTGGTACTGTTACCCTTACGTTATAGGTATTACAAACTCGGTTTTACAAGGTTACATAAACTAATGGCCCTGGGGCGAATGACGTATGCCACTTTTG	CREBL2
chr12	12622514	12622634	746038_35918759_CellFi_038_2	+	TGTTGATTTGTAGAACTTACTTAGCTTTGGCATTTCCCCTAGTAATTCCCAAGGCAAAACCAGGAATTGTCAGAGACGTGACCAGACATGTATTAAAATTCTAGTGCAATTGGGAAACTT	CREBL2
chr12	53845405	53845525	746038_35918763_Marco_058_1	+	CCTAAAAGGAAAGTTAAATGCTTAATTCTTTCCTTTTAAGAGTAAGGAGTTTATACAATGGTCACCTCTAACGTGGCAAGTTAGTTTTTTTCCTTTTCTTTTTTGAGTATCCCTGTAGAT	NA
chr12	53845525	53845645	746038_35918763_Marco_058_2	+	TACTATCTTCATCCTTTCTCTTTCCACCCATCCCTTTTTCCTCCTCTCCACTTCTTGATGCATGGCGACTGCTCCCTCTCCGCACTAACATCTGAACTTTCCAGCCAGTCCACTAGGGGC	NA
chr12	53845645	53845765	746038_35918763_Marco_058_3	+	CACTGGTTTCCTTTCTGCCCCCACGCTCCCTCTCTATCGCAATTCGTCGCTTGCTAGCAGCCGTTGTCTCGCTGGTGCCTACGCTGTCAAAGGAGCCGCTCTAGGCTTTTGGGAGGCCGT	NA
chr12	53845745	53845865	746038_35918764_Marco_059_1	+	CTAGGCTTTTGGGAGGCCGTCTGCATTGCGTGGGGAAGGCTTGGACGACGCAATCGCCTCGCCGGCCCCCGGGGTGGTTAGCGCTTCCGGGGTCGAAGGGTGCGCGGGGTTGAAAGCAGG	NA
chr12	53846118	53846238	746038_35918765_Marco_060_1	+	CCGCCCGCTCCCCTTTTCCCCTCAGTCGCCTCGCGCCTGCAGGTAAGCCTAAAAATTTCCCTTGCGCCCCCGGCTATGGCTACAATTTCCACTTTTGTCTTCTTCTTAGCCGGCTCGGGT	NA
chr12	53846238	53846358	746038_35918765_Marco_060_2	+	CCTAGTCACGAGCCGCGGTCTCGCGTAGTCCCGCGTGAGCGCCTACCACCTCACTGTGCCAGGCCGGTCATTCACGCGAGGCCCTGGCTCTGGCGCGGCCTAGTAGGCCTCGCGCAAGGC	NA
chr12	53893502	53893622	746038_35918766_Marco_061_1	+	GGGATGCTGCGATGGAGCCGCCGGCCTCTTAAAGGAGCCCGCTGCTGCCATCCGGCGCGCTCCAGGCTCGTACCTGGCCCGCCTGGGCCCCGCGCCTCCCTGCTGGCGGTGTCCTATGGA	NA
chr12	53893622	53893742	746038_35918766_Marco_061_2	+	GGTCCCACCTCAGGCCTCAGGCTGATTCCACAGGAACCCCCTATGACCCGTCTTATAGACTCCTTTCTACATCGGAGAGAGCAGCCCCTCAGTTGGGATCCCTAGCGCTCTGGCATTGCT	NA
chr12	53893742	53893862	746038_35918766_Marco_061_3	+	CCCCCTATCATACCGATCTTGCCAGCTCTCCTTCCCTTGATTGTCACCACTCACTCCAATTTCACCCACTTGGAATTCACTCGGCTCTAGGCCCCATCCTCCTCCAGTGTTCCTGGATGA	NA
chr12	53893862	53893982	746038_35918766_Marco_061_4	+	CCCCTCATTATCATTTCAAGATTCCTCTGGACCTCCAACCCCGGCTCAGAGTAAGACATCTTTCTTGACCCCTTCTCAGAACACTCATTAGAACCTTTTTTTTTTTTAATGTGGTCTCTC	NA
chr12	53893982	53894102	746038_35918766_Marco_061_5	+	CCTTTCTCTCTCCAAGGTCACAAGATTTCCCTCAGCCCAGTGGTTGTGCAACTTTGGGGGAGGAGGCAATGGGGCTCTAGGACTAAACAATGCGCGTCTGCTCAACACCCAGATCAGTTG	NA
chr12	53894460	53894580	746038_35918767_Marco_062,Marco_063_1	+	GATCGGTCCCCTCCGGCGTCTAGGTAAGGCCCACCCTCCCAGACCGCAAAGAGCCAGGATCCGACGGCAGCCTCTCCGGACCAATCACAACCTTCCTTCATCAAGGAGGCGGGGTCGGGG	NA
chr12	53894580	53894700	746038_35918767_Marco_062,Marco_063_2	+	GGGGCTGACTTTTCCTTGTCTCCGCCCCTTTAGTCGAAGTAACCAATCTCAGTGCACCTAGGGGAAGTAATCGCAATGGGAGTAACCAATGACGCCATGAAGCTTCTCGTGCGTGCTTGA	NA
chr12	53894700	53894820	746038_35918767_Marco_062,Marco_063_3	+	CCCTGCCTCTCCAGCTGCGACACAGATGGCGCGCGGGCTCTTGGGTTCTGTAGTTTTCTCGCGATCCAAAAGGCTCCGTGCCCAAGTGAGTCCTTACCGCCTCCCTACCCAGCGGCTTCC	NA
chr12	53894820	53894940	746038_35918767_Marco_062,Marco_063_4	+	CCTCCGCTAGTACGCATGTCCACAGCTTCACGGACCGGGAGAGAGGGGGCGCGGAAGGAAGGAGGCGGGACGGTATTACAAACAAAAAAATACGGCCTTCTCGAGAAGCGACGGCGGAGG	NA
chr12	53894940	53895060	746038_35918767_Marco_062,Marco_063_5	+	GCCCGCTCCTCCCAGAAGGCGGTGCAGCCTGCCCGGGCGAGCCACGCACGCAGAGGGTTGTGGGGCGGATAGCTCCCCTCCAGATGGAGGCTCACGAAGTAGGGTGGGCGGGGGACTCCA	NA
chr12	53895060	53895180	746038_35918767_Marco_062,Marco_063_6	+	TATCCCAGCGTGCCCCGCGGCGGGCCCTACCGGCCGCGACTCCGGGCTTGGCCCCGGCCCTAGCTCGTCGGCTGTGTATTGGGGCGCGTGGAGGCTGCAGTCACGGTGGCGCCCGCGGGG	NA
chr12	53895300	53895420	746038_35918767_Marco_062,Marco_063_8	+	GAGTAGCGGCGCGGCCCCAGCATGCACCTGGCCTGAGGGTTGTTCCCGGCAAGCACTGGGGCAGTGGGCAGTGGTTCCCGGCGTGCACCGGGGCAGTGGCTGCTGCCTCCAGCTCTAAAT	NA
chr12	53895376	53895496	746038_35918768_Marco_064_1	+	CCCGGCGTGCACCGGGGCAGTGGCTGCTGCCTCCAGCTCTAAATAGTTTGGGGTTGGCCCGGTTCCCAGACTGCACTGGAACACTGGGCTTTATGCCCCCACATTCAGTGCATTTGGTGG	NA
chr12	56731660	56731780	746038_35918769_Marco_065_1	+	ATCGGTGTCAGTGGATTTTACCCATGGATGCAACAAGCTGAAGGACCAGCCAGAGTCATTGACAGTGCACCTTCGACTACCCAGAACTCCTGGGCTTCCTAGCCATGGGGTCCAAAGCTG	PRIM1
chr12	56732381	56732501	746038_35918770_Marco_066_1	+	TCTCCCTTACCCCTCCCACCCCATCCCCGCTGTGCCCCCCATCCCCGCCCCTTCTATAGCTATTTCGATTCCTGGAGAGCATTACACATGTGTCCCATCCCAGGCCTCTAGCCACAGCAA	PRIM1
chr12	56732501	56732621	746038_35918770_Marco_066_2	+	CCACACTACTCATTTCCCCTGGAACTGAGGCTGCATACCTGGGCTCCCCACAGAGGGGGATGATGCAGGGAGGGGAATCCCACCTGCTGTGAGTCACCTGCTGGTATAAAGGGCGGGCCT	PRIM1
chr12	56732579	56732699	746038_35918771_Marco_067_1	+	CCCACCTGCTGTGAGTCACCTGCTGGTATAAAGGGCGGGCCTTACAATGCAGGGACCTTAAAAGACTCAGAGACAAAGGGAGAAAAACAACAGGAAGCAGCTTACAAACTCGGTGAACAA	PRIM1
chr12	56732699	56732819	746038_35918771_Marco_067_2	+	CTGAGGGAACCAAACCAGAGACGCGCTGAACAGAGAGAATCAGGCTCAAAGCAAGTGGAAGTGGGCAGAGATTCCACCAGGACTGGTGCAAGGCGCAGAGCCAGCCAGATTTGAGAAGAA	PRIM1
chr12	57894036	57894156	746038_35918772_CellFi_042_1	+	TGGCAGGAGGAAGGGGTCCACCACGTCTTCTGACTGTCTCTTCCTGATCCCTGGCCCACCTCACCAGAATCACCCAGGACATTTTCCAGCAGTTGCTGAAACGAGGTTTTGTGCTGCAAG	NA
chr12	57894156	57894276	746038_35918772_CellFi_042_2	+	ATACTGTGGAGCAACTGCGATGTGAGCACTGTGCTCGCTTCCTGGCTGACCGCTTCGTGGAGGGCGTGTGTCCCTTCTGTGGCTATGAGGAGGCTCGGGGTGACCAGTGTGACAAGTGTG	NA
chr12	62653356	62653476	746038_35918773_Marco_068_1	+	GTTTCATTTCAGGTGTACGGCACCATACGAAGATGGGGCTAAGAAAATGTTACTATCCTGTATAAACAAGAGGGTTTCTCGCACGTTTTCTTCCTTTAGTATCTGGCATTATTCAATACT	PPM1H
chr12	62653476	62653596	746038_35918773_Marco_068_2	+	GTCCATATTCTACTCCCTGTTCACCGATGAACTGGGACATGTTTTTCACTGCAGCTTAGTCGTCTGGGTGTGCCTGGGGAGGCGTCACAAAGAGCCTATAAAGGGTCCCCACCTACAACG	PPM1H
chr12	62653596	62653716	746038_35918773_Marco_068_3	+	GGAGTAAGAGCGCTGGAAGGAACCCAGGAAGGGCATGGAGACCAAGCGTTCGGTTTCGGAGTGTTTTTTGTGTGTGCCCATATTCACCGAGCTTGGGTTCTCCCACTCGTAACGAAAAGC	PPM1H
chr12	62653716	62653836	746038_35918773_Marco_068_4	+	CCAGTCACTGAGCTGCTACATTTTCTGCCATATCTTAGCCGTCCCCACGCCCCCACACCACCGCCCCACCCTACCTCACCCTCAAGCGTGAGTGAATGCGCAAATAAGGGTTTTCAAGGC	PPM1H
chr12	62653836	62653956	746038_35918773_Marco_068_5	+	GTCAGTGGGAAAGAGGGAGGGGAAGGCAACGCTGAGGACGGGAGGACAGGGCGGTGGCATCCCTCTAGCGAGAGAGAGCCAGAGCCCTCGGCGGCGAGGAAAGCTAAAACCCGGCAGTCC	PPM1H
chr12	62653960	62654080	746038_35918774_Marco_069_1	+	CCAGAGGAGGCCAAGGCAAGATGCTGGACGGGCGGGGACCGATGGGGGGCAGCAGACCATGGCCGCGCACCCAGTGCGCCCCCGGGGCCTCCTCTTGTCCCGAGGAGCACCCCCGCTCCC	PPM1H
chr12	62654080	62654200	746038_35918774_Marco_069_2	+	GGTGTCTTTTGGTTTCGACCGGCCGACTGGGAGGGGCCGTGGGACGCCATTCCCATAATGCTCTGGGGCGTGCCGCCGCCGTCGCTGCCACCTCCCCTACCGCTAGTGGAAGAAGATGGC	PPM1H
chr12	62654200	62654320	746038_35918774_Marco_069_3	+	GGAAGGCGGAGCGGCGGATCTGGACACCCAGCGGTCTGACATCGCGACGCTGCTCAAAACCTCGCTCCGGAAAGGGGACACCTGGTAAGAGAAAGGGGTTGAGATGCCCGCGGTTGCCCG	PPM1H
chr12	62654320	62654440	746038_35918774_Marco_069_4	+	AGGATAGTGGAGAAGTGGGCGGGAGCCGCGAGCTGGTTCTTTCGCTAGTGACAGGTGCGGGCAGGTCCGGCGGCGGCCGCCGGGGCAGCGGGATTTTGGCCGCTTCTGAAATGTTGGGGC	PPM1H
chr12	62654440	62654560	746038_35918774_Marco_069_5	+	AAAGGTTGGACTCTAGATGAGGGTCAGGGTTCTTGGCTTGCCAGGGCATGCTGAAAGGTATCCGGGGAGCGGCGGCGGCGGCGGTTCTGACTCGTGCGGTTCTCTTCGTCCTCCTTCCTT	PPM1H
chr12	62654560	62654680	746038_35918774_Marco_069_6	+	CCGTAGTGCCGCTCCCACCTCAGGCCTTCCCGAATGATAGGTTATAGTGGTTTGGTTTGAGTCTTATATACGCCGTTTTGACAGGTCCCGGTGCCGCGGCTTATCACGATCTCACCGGCT	PPM1H
chr12	62654680	62654800	746038_35918774_Marco_069_7	+	TTACTTCTCTGTTCATTTCCTTTCCTAGAATTGTCGGCGTCCAAGTTCCCTTTTATTCTGATTCTTGGTCTTCCGGGAGGCAGGCTGCAGGATGTTTGCGGTCTGTACTACACAGGTGGC	PPM1H
chr12	62654800	62654920	746038_35918774_Marco_069_8	+	ATGTCAGGGCTCCACATAAGAGAAAGAAACCCTAGTTTCCAGTTCCTTGTCAAAGGAGGGAGAGGAGTAGGGAACCTTGGGCTTATGAGAGACCACGTGGTCTTGTGCTTTAGTGGTGGC	PPM1H
chr12	125045168	125045288	746038_35918776_CellFi_043_1	+	CACTTGCATGTTTGTTTTTAAAGGGAACGCACACATACAGTCCATTTAAGGCCGACATATGCCAAGAGCATCTCGGAGGAAACTCAGGCGCGGGAAGCTGTGACTGCCTCGGGGAACAGA	NA
chr12	129299318	129299438	746038_35918778_CellFi_045_1	+	CCCATTACTCTGGCGCTCTCCACTTCGCTTCTGGGAACAGCAGGAATACGTCAGTATCTTGAACATGTCGGTGAAGGCACTGCCATCAGGAGGCTTGGTGATGAAAACGCTCTGGCCACA	TMEM132D
chr12	129299438	129299558	746038_35918778_CellFi_045_2	+	GAGGAAGACCACAAAAGCAAGGCCGACGCAGACAGTGGGGATCGCATAACCAGTGACAAAGCTGACGTTCTGCTGAATATAGGCAATGCCACCTAACGACAGGATCGCTCCCAGGTTAAT	TMEM132D
chr12	131694180	131694300	746038_35918779_CellFi_046_1	+	GGGCTGTCAGTGCTGGGCAGAAAATCACCCTTCAACGACCGGGCCCAGCTGCGCTCTGTCAGAGAGCAGAGAAAGCAGGCCTCCGGGAGGTTCTCACTCCACCAAGGAGACGTCTCCACC	NA
chr12	132251105	132251225	746038_35918780_CellFi_047_1	+	ACGGCTGCCCTTATGGGGCTGGCAGGAGGGCTTGGGGAGTGCCTCCCATGGGTCCTGCTGGGGAAATGTGGTGGACACACTTCACTGAAGCCCCGCCTCCGCAGCAGCACCAGTATTGCG	GALNT9
chr13	51092901	51093021	746038_35918781_CellFi_048_1	+	ACAAATGGCTTAGCGAATGAATCGGAGGGATTGTGTTCTCTCTGGCCGTTTCTGGATATCTTCTGTGTGTCTCCACAATCTGGGTGCGGTGTGATGTGTTGCTCCACGGAGAAACCACAG	C13orf42
chr13	74559572	74559692	746038_35918782_CellFi_049_1	+	GGAAAGGGATTACTCACGGCAGAAGGGTGCAAGGCCGACAACCAGTGATTATCACAGTGTGCAACATTAGAAGGAGGCTTTAAACCAGGCTCAGGGTCCCAAACCCCAGACTCTGTGTAA	LINC00347
chr13	74559692	74559812	746038_35918782_CellFi_049_2	+	CTACCATCCCCTTTTTACTTACAGTCCTGGCTCTAACGACTCTCCATGTGTTTGCTCTCAATCTTCCAGCTTCTCATTGTCAAGCGGCCTTTCATTTTCCCCTAGATGCCAGCTATTAGC	LINC00347
chr13	74559812	74559932	746038_35918782_CellFi_049_3	+	ACTCTAAATTAAAGGAGTCATCCCTGAGATGTGAAGCTATTAAAACTGCAAAAGGCCCCTCTCACAGATTTTGCTCCCCTTAGACTCTCTGCTGTGTGAAGACGGATGAAAAGAAAAAGC	LINC00347
chr13	113849645	113849765	746038_35918783_CellFi_050_1	+	CGGTGCTCCACACCCCTGTCCCCAACCCTGTCAGAGACCTCAGCCCTGCTTCAGTTCTGGGCTCCCAGGATATCCTCCTCCCCTCAGCTTCCCACCAGTATCCAAACAGCACCACTAAAA	GAS6
chr13	113849765	113849885	746038_35918783_CellFi_050_2	+	AAGAAGTGGTTTGATCAGATTTCCTAACAGGAACCAGAATATGTAATACACAAAATGTCACAAAACAACTTTTACAGCCAACTGGCAAAACTGGACTGTTTTCATGTGCAAGTTTTCACG	GAS6
chr14	22807843	22807963	746038_35918784_CellFi_051_1	+	CCTTGGCTGTGTGTCTCAGATGGAACATTTCTGACTTCATTCCCTCCTCCTCCCACGTCACTCGGTAAGGAGGGTGGGCCAGGACAAGCAGCTCAGACAGCTGTTCCTACAGCTGGCCTT	SLC7A7
chr14	22807963	22808083	746038_35918784_CellFi_051_2	+	ACCACAATCCCCCAGGCCTCACATACATGCACCTCTGGGCCCTGCCTGCCTGCACTAAACCATCCGGCCCAGTGCAACAGACCATTCTTTCAAGCTGTCTCTCTCCTACTCACAACCATC	SLC7A7
chr14	22808083	22808203	746038_35918784_CellFi_051_3	+	CCAGGAGTCCTCTTAAAACTATTTTTTCGGAGAACACATTGTGCTTTGCCACACTGTTCCATTTATCTCTTGGTGGCCATTCCATTTGCCTCAGCAACTCTCTATCCCATTTTTTAGTAC	SLC7A7
chr14	22808203	22808323	746038_35918784_CellFi_051_4	+	TACCCCTGAACGAGAAGGCAATCTTGTTCATCTTGCCAACTCTAAATCCTTATCGCAATCGTGTTGCTTTAGATTGCATTCATGTGTGAATAGGTGTGGATAGGTGTTTGGCACTGTGTT	SLC7A7
chr14	22808323	22808443	746038_35918784_CellFi_051_5	+	AGATGCCAAAGATACAGTGCTAAGGAAAAAACATACCTGACAACAGATTTTATTATATTCCAACGGGAAAGATAGGATAAACAGATACATAAACAATGTATATGCAGATTAGGATGAGTA	SLC7A7
chr14	23014916	23015036	746038_35918785_CellFi_052_1	+	CTGGTGGCCCCTGATCCCCTGCCTTGAGGATCGGCACTTCCAGACTCCTCTCCCCCTCTGCAGTGCTGTCCAGTACCCCCACTGATGACTAACAATCAGGGGGATGTGTTGGTAGAGCTA	NA
chr14	23015036	23015156	746038_35918785_CellFi_052_2	+	ATGGCTTTCTGTCTGTCCCTTCCCAGCAAAGGAACTATGCCTTAGGGCCTTCACCCAGAGTGATGTCAGGCTGCCCAAGCATGAGGAGGGAAGTAGGCAGAATCCTCTGGAGCCAAAGCT	NA
chr14	23015156	23015276	746038_35918785_CellFi_052_3	+	CTGGATGTCTCTCCCCTCTGACCATGGAGCCCACCCCTGCTCCACTGCTCCAGGGACAGCCCTATGCTGCAGGCAGCTCTGCCCCCACTCAGCATCCCAGGGGCTGATTTCTTTGGTTTT	NA
chr14	23015276	23015396	746038_35918785_CellFi_052_4	+	GGATCCAGCTGGATGTCTGCATTGCCGAGGCCACCAGGGCTGGCTCAGCAACTGTCGGGGAATCACCAGGGTCTGAGAAATCTTGTGCGCATGTGAGGGGCTGTGGGAGCAGAGAACACT	NA
chr14	39623949	39624069	746038_35918787_CellFi_054_2	+	GTTTTGCAATGTTCAAGCTGAAGAGTTGCGAGTTCAGTATTTTCACAACACTAATGTATACCGAACGGTTTTATACACTGAAGATAAAAACACTGTCTGAGACATAGTCCCTATCCTTAA	NA
chr14	92336543	92336663	746038_35918789_CellFi_056_1	+	GCGTCGGAGGCTCCAGCCCGAGGCTCAGAATGGGTACTGCGACACATATATCCGCAGTCGGATCACGGAGCTGCCTCTGAAGTTGATGACAGTGTTGACAGTGATCATTTCCAAGTCCAG	SLC24A4
chr14	92336663	92336783	746038_35918789_CellFi_056_2	+	CTGGATTTCCCGGGGCCCTTTGATGGGGCGTGTCATCACCAGGGTGGCACTGATGGGGCCCGTTTGCTATGGACAGAACCGGGGAACACCAGTGAGAAAAGGCCTGCATGGTGGCCCTGC	SLC24A4
chr14	98392211	98392331	746038_35918790_CellFi_057_3	+	GAGATTACAGGTGTGAGCCACCGCACCCAGCCCACAGCCCACTTTTAACCCACAGGAGCTGATCTGCTGTCCTGTCCGCTGCAGTGCATGGACTTTTTTCTCAGCCCTTATTTTCCCCTA	NA
chr14	99725761	99725881	746038_35918791_CellFi_058_1	+	CTGAATACAGAATATACGACGATGTAAGACGTACAACGCGCACGTATGAACTATGTGTGAATAGGTAGCGACGTAGGTATCGCTGAGAAGAGAAACTACAATTTGAGATCCCACCTGTGG	CYP46A1
chr14	103243733	103243853	746038_35918792_Marco_070_1	+	GCGGGGCGGCGGGCGCGCCGGGGATTTCCAGCGCGCGAGAGGAAGTGCCTGCGCGGGGCTGCGTGAGGGAGCGAGGGAGCGAGGGAGCGCGGCGCGGCCGCCGCGTGCGCGAGCCGGGGT	NA
chr14	104741697	104741817	746038_35918793_Dennis_05_1	+	TCCGGTGTTGTTTGGAAGGACGTGTCTGGAGCTGCTGCAGTAAAGCTGAAGAAGTGGCCGCGTGCAGTCCTAAGCTCCTGTGGCCTCTCGGTTGCCAGCAAGTCCTTTCCTTGGCTGTGG	ADSS1
chr15	40225985	40226105	746038_35918794_Marco_071_2	+	AAAGAAAAAAGAGTTTCCCGCACTAGCCATGCCAGGGTGGAGAAGTTCCAGCAAGCACTTCTGTTAAAGATACTTGTTTCGTGAAAACTATACAATGTGGCGTTTTCATTCCTATCTGTG	BUB1B-PAK6,PAK6
chr15	40226105	40226225	746038_35918794_Marco_071_3	+	ATTCATTTCTTAAGTTCGTGGAGTTCCTTTGCTCCCCTTCCCCCAGCAGGATGTGGGCAAAGCTGTCCCCCTGCCTTCTTCCTTCGCCTGGGCTTCTGGAGCCTCCGGAGCTAGCTCCCG	BUB1B-PAK6,PAK6
chr15	40226225	40226345	746038_35918794_Marco_071_4	+	GCGCGGAGCTCCGCCTACGGCCCGTCCCCGGCGCGGAACCCCGCCCACGAGCCCGTTTCCAGCGTGGAACACCGCCCATAGCCCGTCCCCAGCGCGGAGCCCCGCCCCGCAGGCTGCCGG	BUB1B-PAK6,PAK6
chr15	40226345	40226465	746038_35918794_Marco_071_5	+	GGGCCCACCGCCGCCCAGGCAAGGCCGCCCTGCCTTGGGCGCAGCGCTGCCATGGCTGGGGGCCGTGGGGCCCCCGGGCGCGGCCGGGACGAGCCTCCGGAGAGCTACCCGCAACGACAG	BUB1B-PAK6,PAK6
chr15	40226465	40226585	746038_35918794_Marco_071_6	+	GACCACGAGCTACAGGCCCTGGAGGCCATTTACGGCGCGGACTTCCAAGACCTGCGGCCGGACGCTTGCGGACCGGTAGGAACGTGGCTTGTCAGGCCCGGGCTGGCGTGCCCTGGCCTC	BUB1B-PAK6,PAK6
chr15	40226585	40226705	746038_35918794_Marco_071_7	+	CCCGGGCCCTGGGCCAAAGCCCGGACACTTCCAGATTGGGCCGCCGCTTTAGGATCCTGCAGTCTTTTCATCCCTTAGGTTCCACCCATGCTCACTTTAGTCCTTGCACCTGCAGCTGGT	BUB1B-PAK6,PAK6
chr15	58541879	58541999	746038_35918795_CellFi_059_1	+	GGGTGAACGCACAGAAAACTTGCTGTCTCTAAGCAGGGCTCACCCAGATTCTTTCCACACTGGAAAAAAATCTATTCGTTATTTTGAGCAGTGACTGAGATGACACCGATGACGTATAGC	LIPC
chr15	75743739	75743859	746038_35918796_Marco_072_1	+	GCCCCCGGCCCAGCGTGCTCTCACCGCAAAGCTGCTTCGGCCGCTCGTCACTGCGTGTCCCTCTCAGCGTGAGCCGCGAGCTCAGCAGGGAGGCCCCGAGAACGGCGCGGGGCACAGGCC	NA
chr15	75743962	75744082	746038_35918797_Marco_073_1	+	GGGGAAGGGGAGGGGGGAAGATGGAGAAACCGTCTCCGCCGCCTCTACCGCCGCGGCCGCTTCTCTGTTACCCGGGAAATCCCGCCCACTCCCCCGACCCCGCCCCGCAGAGGGAAGACT	NA
chr15	75744082	75744202	746038_35918797_Marco_073_2	+	CAGCTTCGTTCCAATACAGGACGCAATACCCGCCCGTCAAAGACTCAGCCAACCACCGAGGCCTGTCTTATGATTTTCCCGCCCCTTCCCCCTCGACTGGTAGGGGAGGGGGAGCCGCTC	NA
chr15	75744137	75744257	746038_35918798_Marco_074_1	+	CCGAGGCCTGTCTTATGATTTTCCCGCCCCTTCCCCCTCGACTGGTAGGGGAGGGGGAGCCGCTCTCCTTCTCCACGCCCCTATTGGCGGGGAGCTTCCCTAACTCAACCCCGCCTATTG	NA
chr15	75744163	75744283	746038_35918799_Marco_075_1	+	CCCCTTCCCCCTCGACTGGTAGGGGAGGGGGAGCCGCTCTCCTTCTCCACGCCCCTATTGGCGGGGAGCTTCCCTAACTCAACCCCGCCTATTGGAGACGGACTGCTGAAGCCCACCCCC	NA
chr15	75744188	75744308	746038_35918800_Marco_076_1	+	AGGGGGAGCCGCTCTCCTTCTCCACGCCCCTATTGGCGGGGAGCTTCCCTAACTCAACCCCGCCTATTGGAGACGGACTGCTGAAGCCCACCCCCGAGCCCCAACACTATTGGAGGAAGC	NA
chr15	75744553	75744673	746038_35918801_Marco_077_1	+	GCTGGTAGGACCCTCCATTGGCCAGGGCGCCCGTCTAGGAAGGAGCTAATTCCACCCTGCGCGAGGAGGCTGAACCTTAGCAGTCCTTTTGTGGAATGTTTACACTAGAGACTGAAGCTC	NA
chr15	75744603	75744723	746038_35918802_Marco_078_1	+	TCCACCCTGCGCGAGGAGGCTGAACCTTAGCAGTCCTTTTGTGGAATGTTTACACTAGAGACTGAAGCTCGGAGTTCCAGGGCCCGAGATAGGAGGGGGAGCGGAGCTCATCAGCGGAGA	NA
chr15	75744723	75744843	746038_35918802_Marco_078_2	+	CTCCACATCCTAGGATTTGAAGGAAAGGCAGCCCACCATGGAGGACTCCCTCACAAAAAAAATGAGAGAATGAGAACTCATCCTTCCGTCCAGTTATCTTTACAGTTTACATTCTACACA	NA
chr15	75744843	75744963	746038_35918802_Marco_078_3	+	CTGCGTCCTTGTAAACACAAATATCCGGAGCAGCTGGCAACTCCTTTCAGCCAAGTAGAGTACAGAACTAAGGTCTGGAGACCTAGGCGGAGAAGTAAACTCCCTAGAGCTGAATATGCA	NA
chr15	75744963	75745083	746038_35918802_Marco_078_4	+	GTCCTAAGAGGGCGGAGATAACCAAAAGAGAGGCGGGCTCTAACAGCCACCGCCCTGGCAAGCCTCCGGAAGGCGGAGCGTGAGGCACAAGGTACTCACGATCTCCCGGGTGGATCTGGA	NA
chr15	75745083	75745203	746038_35918802_Marco_078_5	+	GGCATCCTCAGAACTGAGAAAGGAGAGGAAAACACCAAAACAGGCCACGGCATAAATTAACATTGGGGACATGCCACACTCAGAGAATGGATAAAATTTCCGTAGTTGGGGACATAAGAT	NA
chr15	75745203	75745323	746038_35918802_Marco_078_6	+	AACGGCTGTTCACCTTCTCCTTGGCCGGGAGTGTTAATAGCAGTTCCTGTGCCCTCTCTGTGTAGGTAACAGTGCCTCGAACACACAGTGAGACAAAGTGCTTTCAATTCCTAGTTTGCT	NA
chr15	75745323	75745443	746038_35918802_Marco_078_7	+	TTTATTTATTCACCAAATAGGGCGTGGGCCTGACGCTGATCTTACTTTGGGGGGCGCTCTCTCAGCGCCAGGAGAGGTGACGGGATTACGTTGTTACCGCTCTCCCGAATAAGTAGAACC	NA
chr15	75745443	75745563	746038_35918802_Marco_078_8	+	CTCCTCCCAGAGAGCTAAGACCCCAAGGGACACGCCCAGGGAACCCACGCCTAGGTCCAACACTGTCCTCCCTCTGCAATCCAGCGGAAACGGCCAGGAACGAGCTCTGGCAGCAGGTGG	NA
chr15	75747379	75747499	746038_35918803_Marco_079_1	+	CCCGCCCCCGGCCGCCCCTCCCGCAAGTCCGGTGTTGCCCCCGCCCCCAGAGTCCATAACAACCGCGGGCCCACAGTGCCCGCGCCTCTCCGGAGCGCGCCCACCGCCCCCTCCAAGTTT	NA
chr15	75747499	75747619	746038_35918803_Marco_079_2	+	GCGGGCAAAAACAAAACCCTCGGGGCGGCTGCCGCCCTTGTCCAGCGTGGGTAGCCAGGGAAGCCGCGGGCCCCGGCTCGCTCGCTAACTCCAGCTCTCGAGCAACTCCGAGCGCCGCGA	NA
chr15	75747619	75747739	746038_35918803_Marco_079_3	+	GCTCAGTGGGCCCCGCCGACCATGCTCGAGCCGCCGCCCCCTGCCGAGCCCGCACGCCGCAGCTCCGGCCCGGTTCTAGTCGGTGTGCGGAATCCCCCTTTTCTTTCCAGTATTTTTCTT	NA
chr15	75747739	75747859	746038_35918803_Marco_079_4	+	TTTAAAAAAACGGCACAACAGGAGTCGGGGGTCTCCTGCCCGCCCCTTCTCCAGTCCGCCGCCAAAACCTACCGAAACCGACTGCTCGGTGAGATAAACTAGGCTACACGGCCGGCGCAG	NA
chr15	75747859	75747979	746038_35918803_Marco_079_5	+	GGACGACCCCAGGCCAGGCCCACCCCTCTCCCACGGCTCCGGCCAGGCTGGGAAACACACACACTGGCGAGCGGGCGGCGCCAAGAGCTCTCCTTCCTGGCCTGTCCCTCGCCTACCTCG	NA
chr15	75747979	75748099	746038_35918803_Marco_079_6	+	GCCGCGGAACTCCGAGCCTCCCCTCAGCTCGGTCCCAGGGCCCGCAGGGCCCACACCACGTCGGGCCGGCCAGACCGAGCGGCCGGCGGACTAGCCCCCCAAACGCCTGAGATTGGGGGG	NA
chr15	75748099	75748219	746038_35918803_Marco_079_7	+	ACCAAATTAAAAGCAGCTGTTTAACATACCTTCCGAGCCAGGCGAGGAGTCCTGAATGGGGGGGAACGCCCCCCACGGGCTATTGGCTCCCCGGCGCTCACGTCAGTCACCCTGGGCCCG	NA
chr15	75748219	75748339	746038_35918803_Marco_079_8	+	CCTCCGCCCTTCGCCCCGCCTCTTCCCCTTCATTGAACGCCCCCTCCTTCCAAAAAATATAAATTAATTAATTAAACTAAACGCGAGTGGGAGACGCATCCGTGGTAGAGGCCCATATAG	NA
chr15	75748339	75748459	746038_35918803_Marco_079_9	+	CTCCCTCGCCGCCGACTCGAGTTTCTTGAGGTCCTCGGACTGGGGGGAGGCCGCCTGGGACTCGGAGATCCGCTGGGTGGACGCGGAGGACGAGCCAGCGGAGCTACCCGGCCCCAACTT	NA
chr15	90357143	90357263	746038_35918804_Marco_080_1	+	GAGGTGGGGGAGGAGTGGGGATCCAGTCACAAAACCCCAGGACATAGCCCACCTGGGCCGTCCCTGCCCACCGCACTGCTGGGGGGGGGGGGTGCGTTCTGGAGTCATTTGGGGAAAGGA	ZNF774
chr15	90357263	90357383	746038_35918804_Marco_080_2	+	TCCCATTGGCCCTGTTTAGGGGACCTTTTCCCAGACCAAGAGTGGATTGCAATGGGGCCCTGGATCTGTCTCAGTTGCTCACCAGGGAGGGCGTGGAATAGGCTCCACAACCCCCAAACC	ZNF774
chr15	90357383	90357503	746038_35918804_Marco_080_3	+	TCGGTCCCCATCCATGCCCCGGCATCTTGGCCGGGTTGTAGGAGCGAGGGAGAACGCGACTGTAACGCGGGCGTTGAGCACCTAGAGTTCCCCTTCCTCTTCACTGAGAGCTGCGGCGGA	ZNF774
chr15	90357503	90357623	746038_35918804_Marco_080_4	+	GGCTTTAGACCGAGGAGCGAGATCTAAGGTTAAAGAAAGGGCCTCTGAGCCCAGTGTTGGCCAGAGACCCCACAGGCGGGCCGGGTTCGCCCTTTGCCTTCGGCCGCGCCCCACCCACCA	ZNF774
chr15	90357623	90357743	746038_35918804_Marco_080_5	+	GGGACAGAGTGGCCGCGGCCGAGCCGGGTCCACCCGCCGCAGCTTAGCTCCGCTCCGCCGCCCTCCCCGTCCGTCCTCCCCAGGCTCCCGTCGCCCTCGCCCACCCTGGGGCCCCCTCCC	ZNF774
chr15	90357743	90357863	746038_35918804_Marco_080_6	+	CAGATGGGAGCCCCTCCGACCCCTGCGAGGCCCGCTGGGGACCCACTTGACCGCGAGATCGTAGTGGGAGCTCGGCCAAAAGAATTCTTCGCTTTCCCTGGCCCTCAGTTTACCCATCTG	ZNF774
chr15	90357863	90357983	746038_35918804_Marco_080_7	+	GGAAGAGGGGCGTCGCGGCCGCAGAAGTCCAGCTCCGCACGCGCCAAGCGCTGGGTCTGCAGCTCCCTCGGTTCCCGCGCACCCAACTGCCCCACGACCCCTACCCGCGCCCGCAGCCCC	ZNF774
chr15	90357958	90358078	746038_35918805_Marco_081_1	+	GACCCCTACCCGCGCCCGCAGCCCCCGCCCTCCCGCCCCACTTGCCTGGGCCGCCGGGCGCTGGAACCTGGACCCTGGACCCTGGCGGGTTCCGAGCTGCGCCGCCGCCGTCCCTGCCCC	ZNF774
chr15	90358078	90358198	746038_35918805_Marco_081_2	+	TCCAGCACTGGACTCCTCCTTTCCCGTCTTTTTAAAGGGAAGTAACCGGACCCGACCACTACTCCACCCGATTCACCCCTAGCGGGCCGCCCGCCCGCAGCTCCGCCCGGGCTCCTCCCC	ZNF774
chr15	90358366	90358486	746038_35918806_Marco_082_1	+	GGGGAGGGGCTCAGAGCCTCGCCCTGAGTGTCCCGCAGGGAGCCTTGTGCATCCGGGGCAGGAAGCCAGCGCATCCCGTGCAGACGGGTGGTGCAGATAACGGACCCGCCACAGCACGCA	ZNF774
chr15	90358486	90358606	746038_35918806_Marco_082_2	+	ATTCAACTTTCTTGGTACCTGGGACTCGTAGTTCAGAAGGCGCAGTAGCACGACCTTGCGAAAAAGCACCGGAGTCGGGAACACGCGCTTCTCATTTTTTTCTTTTTCCTTTATTTGTTT	ZNF774
chr15	91411405	91411525	746038_35918807_Marco_083_1	+	TCTGGCTTCCTATGGACAAGCTCTAAGGGACCCAGCTATGGGGCACCAGAGCCCAGCGTTCAGCAGCTGCTCAATGAATGTCTGCCAGGCGAGACTGCACCCAAAGCATTTATTAGGTAC	CRAT37
chr15	91411730	91411850	746038_35918808_Marco_084_1	+	TCACCACCACATCACTTTTAGCTCCTCCCCCCACCCACAGACACCCTGTTTGCCTGTCATATAAAGAAGGTTTTCCCAAAGTGGTTTAGCCAGAACTGGAAGGGCCCCGCCCTGTGAAGG	CRAT37
chr15	91411850	91411970	746038_35918808_Marco_084_2	+	GATAGGAGCCTGACTGTTGCAGCTGCAGTGAGTGGCGGGGAAGCAGCAGCGGCCAGGATGAATCCCAGGTGCTCTGGAGCTGGATGGTGAAGTATGGACATGCTTTATTCGATTTTGCAT	CRAT37
chr15	91414163	91414283	746038_35918809_Marco_085_1	+	CTGGCAAGCGGTTGGTGTCTAAAAAGAAAAAAAAGCTAAAAATATTAAAAGGAGGTGGGCTACTTCTGCTCATATATCCACCTGTCTATACAAATGCAGACGAAGTCGTGACTCCTCTAA	CRAT37
chr15	91414283	91414403	746038_35918809_Marco_085_2	+	CAGTAGGCCAAGAGGAGGCTGGTCCTGCCGCCGTGCAGTCCTCCCTCGACCTGGGAGTGGAGGACCCCAGGTCCGCCGTCCCTGGGCACTTAACCCGGTCAGGCTCAAATTCGTCGCCCA	CRAT37
chr15	91414491	91414611	746038_35918810_Marco_086_1	+	TTGGTTCCGAGTTCGGGTCTCCGCGGCCGTCTTCCCGGGGAGCTCGCGGGGCGAAGAGCCGAGCCCGGGGGCGGGGGCACGGCAGCGGGGCCTGAGGGACGCGCCGGGCGGCCGCGAGGA	CRAT37
chr15	91414611	91414731	746038_35918810_Marco_086_2	+	CTTTGGGATCGCCTGCCCCACTTCCTACCTGCCCCTACCAGGAGCCGGAGGCAGCGGGCGCCCCAGAAGGCCCCGCAGGGCCGCCGCGCGGGGCCGGACGCGCTGGGGCCCACGGCGCTG	CRAT37
chr15	91414731	91414851	746038_35918810_Marco_086_3	+	GGAACGCGGGCCCGCAGTCGGGCCCGGGCGGCATGGGCGGCCGAGGGGCGCCCGAGCCGCCGCGGCGGTCGCCTGGAAAAGTTTCCCCGCCAGGGCTCCCCAGGGTAAGTAGCGAGGGCG	CRAT37
chr15	91414851	91414971	746038_35918810_Marco_086_4	+	CGGGGCCCGGGGCCCGGGGAAGGCAAGCGCGTCTGGGAGCCGGGCCCGAGGGGAGCCGGCCGGGCCGGGCCGTGGAGCTCTGCCCCAGGAGCGGGCTCCGCGGCCCGGGTGCTCGGGCCG	CRAT37
chr15	91414955	91415075	746038_35918811_Marco_087_1	+	CCGGGTGCTCGGGCCGGGGAGGGTCGGGGCACTGGCGCCGGTGCAGCCCTGACCCGGGTCCCCCGGGGCCCGGCTGCCCGCCGGCTTTCCGGAACTGGCCCCGGGGCCGGCCCCGAGGGT	CRAT37
chr15	91415075	91415195	746038_35918811_Marco_087_2	+	GGAGCTGCCGGGAGCAGACAGGGCGCTCCGCAGCCCACCTGAGCGCGCCGGGCCCGTCTCGGCCCCCCGGCCGTGGCTGGTACTTTTCCGCGTGGGGCCAGGGCGAGCCCTCTGACCTCA	CRAT37
chr15	91415195	91415315	746038_35918811_Marco_087_3	+	GGAAGCGCCTGCGGGGCCCCTGCTGGGGGCGGGATGGGGAGAAAATTCCGCAGGCGCCGGGTGCTCCAGCCTCCCCGCCGCCACCGGGGCTGCCGCCGGCTCGCCCACTCCGCGGCCGAG	CRAT37
chr15	93362729	93362849	746038_35918812_CellFi_060_1	+	ACGGGTATGCCTGACAGCAGATTACAGCAAACAGACATCTACCACCGAGCAAACCATCAGAGAAGGCACCCAGCGAAGGGCTGTATCTTTCATCTTTGGAAATGGACTGAAGAGATATTT	NA
chr15	93362849	93362969	746038_35918812_CellFi_060_2	+	AATGTGTCAAGAGCTCTACTTCCGGGAGACCAATATTTCTTTTTTATTCAGTTATTTCAAGGAGGGCTCCCAGTAAATTTTGCTTGGTAAGGAGATTAATTTCAGAGCCATGGACTCCCG	NA
chr16	28517945	28518065	746038_35918815_Marco_088_1	+	GTCATGCCAGCCTCCCTTCCCATGCAGCAGCCAGCCGAATCCTCAGTCTTGGCCAAGTTGCTGCTCTCAGCTCTCGACCCCCCATCTGCACCAGCCAAGCTCGTCCATTCTCTGCCCAAA	NA
chr16	28518065	28518185	746038_35918815_Marco_088_2	+	CTCAACCAAGCCCCCCACCCCTGGCTTCAAACTCACGCCAGCCAAGGTCGCCTGCCGTCTGGCCCATGGCGGGGCCCAGCCTCTTTGGTCAGCCATCTCCTGGGTAGGGGGGGTCTTATA	NA
chr16	28518185	28518305	746038_35918815_Marco_088_3	+	CTGGGGGCTGTGCCCGGTTTCACTTTCCGTCCTGCTTGTACTTTCAGCTTTGTGTTCACTCATTCTTCCCTCTCGCCACCCCTTGCTAAAATGGGGAAATGTAATTTCCCTTCCCGGAGG	NA
chr16	28518243	28518363	746038_35918816_Marco_089_1	+	CTCATTCTTCCCTCTCGCCACCCCTTGCTAAAATGGGGAAATGTAATTTCCCTTCCCGGAGGGGGTGGGAGGTATGATGGGGGGTGACGGGAAGCTGGGGTTTCGGGACATCCAAGCTCC	NA
chr16	28518363	28518483	746038_35918816_Marco_089_2	+	AGACTCACTGCTAAGCTCCCACGTCCAGCCCTGTCCTCAATGTCCCATGCTTGGGTGAGCCATCCAGCCCTATTCACTGGTTGATCCCAGAGTCCCAAACCCCCTCCTGATTCTCGGCTC	NA
chr16	28518483	28518603	746038_35918816_Marco_089_3	+	TGCCACCATCATCCTAGGGTCTACTGTCCTTCCAAAGATGGATAGCCAGGTAAGGGGATTGCCCACCCGAGGGGATTCGGGGTTTTGAGTCATCTGACTCCCTTATGGTTTACCAGATGG	NA
chr16	31213541	31213661	746038_35918817_Marco_090_1	+	AAGTGATCCCCTTCCCTTCCCTTCCCGCCGTGGGGCCGGGGTCCCGTTGGTCGGTAGGCCAAGCGTGGGGAGCCTCCTTTCCGGTAGAGCAGCTTTGTTTAGGGGTAGGAGGAACAGAAA	NA
chr16	31213661	31213781	746038_35918817_Marco_090_2	+	GCGGAAGAGCCCGCGGGGTAAGCGCTGGTGTGGGTGGAGGGGAAAGACGGGGTGGAGGGGAACGGGGGCGGCTCACCCTGGTGCGTGGCCGCCTGCAGCTGCCCGGCCATCTCCTGCAGG	NA
chr16	31214021	31214141	746038_35918817_Marco_090_5	+	TCCCCGGCCGCTGCCGCCGCTCACCCCGCTGCAGCCGCCGACCAGGAGGAAGTCGGCTCCGGGGCGGAACCTGGACTCCCCGCCTTCCTCCCACTCTGGTCTCCCGACTCCCCGCCCCGG	TRIM72
chr16	31214141	31214261	746038_35918817_Marco_090_6	+	TCCGTTGCCCTCCAGCAAAAGGCGCTTCCTTACTACACCCTTGGTCCCCTCCCACCCAGGCCTCTGGATTGGGGCCCCAGGCCGTCGGGGGACGCCAGGATCGCGCCCTCCAGCTGGCCT	TRIM72
chr16	31214261	31214381	746038_35918817_Marco_090_7	+	GCGAGGTGGGACCCGGGAGGGGGCCGCAGAGGGGCTCATGGGTGGCGCCTGCTTGTCTCTGGGCTTGCACCAGCGGGTACAGACCGGAAACCTGGGCTGGCTCTCACTGGGTTTATTGGA	TRIM72
chr16	31214347	31214467	746038_35918818_Marco_091_1	+	GAAACCTGGGCTGGCTCTCACTGGGTTTATTGGAGCACCTAGGCTTAGAACCTCGGATTTCTAGAACCCCGAAACCTCCGCGGTTCCCCGAACCTTAGGATCCTCTCCCACATGTCGTAG	TRIM72
chr16	31214467	31214587	746038_35918818_Marco_091_2	+	AATCTTGGAATCATGACAGCTAGAAGCGTGAAGCTCCCTCAATTCCACATACTGGGGAAAAATGAGTTGTACAAAAGGGCAGAGAGTGCAAATCTCTCTGAGCTTCAGTTTCATTTTCTA	TRIM72
chr16	31214587	31214707	746038_35918818_Marco_091_3	+	CGACATGGGGATAACCCTCCGGTGCTTATAAATATTCCAGCATAACATGGCCAACCCGATGGCTCCCGAAACCTTGCCAGATGCTTCCTAGGGGAGCCAGAATTTGATCCCAACACTGAT	TRIM72
chr16	31214820	31214940	746038_35918819_Marco_092_1	+	GAATCCTTTATTTTTCCCTCTCATCTGGGTTGTAACAATCACTGTTCCTTGTAGTCATACGACCCTGACATATTATACGTTTATATGCTTATTGGACATTCATCCCTCTCTAAAATGTGA	TRIM72
chr16	31214903	31215023	746038_35918820_Marco_093_1	+	TATGCTTATTGGACATTCATCCCTCTCTAAAATGTGAGGCCTATGAGCATCGGAGACCTTAACTGTCTTATTCTTTGCTGAATTCCTAGCGTCAAGAATGTACCTGGAAATAGCTGTGTG	TRIM72
chr16	67449716	67449836	746038_35918821_Marco_094_1	+	GACCAACCCCTCCATTTCAATACCAGAGAGCCTAACCCGACCTGAAATCACTTTAGTCATGTATGACATCCGCTTCCCAGCCCCCTTCCTTAATGCTCTGGGTTCTGGAGACAGACCACG	ATP6V0D1
chr16	67449836	67449956	746038_35918821_Marco_094_2	+	TCTGTTGGGAGTCCTCTGTGCCCACGCCTGGCACAGAGCCTGGCAAAGAGTAAGCGCTCAAGGAAGATCTGTGAACTTGATGCATGCTAAAAGGAAGCCCCGCGCTCTGCCGGGGCCCTG	ATP6V0D1
chr16	67449956	67450076	746038_35918821_Marco_094_3	+	GAACTCAGGCCACCGGCTCCAGGCGGAAGCGAGCCCAAAGCCGGCCAGGCGGCAGCATCCGCTACCCCGTGGCTCAAGCCAGGCTCCGAGGTGAGAAACCGGGCGGGGACTCCTCACCTG	ATP6V0D1
chr16	67450076	67450196	746038_35918821_Marco_094_4	+	CGCGCCGCGGAGGCCGTGCCAGATGGGCCCTGCCAAAGTCAGCCAGAGGTTCGGGCCCCACGCCTGGCCTTCCACCCTCCCCGGGGCAGCCGCGCCTCAGACCCTCGCGGTAGGGACGGT	ATP6V0D1
chr16	67450317	67450437	746038_35918822_Marco_095_1	+	GGCTCCAGCAGGCTGGAGGGGCGGCCAGGCCAGACCCAGACTGGCTGGGCCTCGTCCGGCGCTGGGCCCGTTCCCCTGACAACGGCGCGGGCTACGGCGCCCCACAGCGGCCAAACCGCG	ATP6V0D1
chr16	67450437	67450557	746038_35918822_Marco_095_2	+	CTGCGTCACTCCGCGCCGGTCCCCCGGCCAGGGCGGGGCTTGCCAGGGACCCTCTTGGTGCCCCAGTCGGCCCATTCCCAGATTCTTCCTAACCTTTCGTCTAGAAAATCCGCTTTTCCC	ATP6V0D1
chr16	67450557	67450677	746038_35918822_Marco_095_3	+	TACTCCCGAGTCACAGCTTGTCTCCCCGAAATCCTAACATCTCAAAAGCGCCCCCTTCCAGTTTCTATCCTGAGACCACCGCTCTCAAGAAGAGACCTCCCCCAACCCCAGTCAACCTGC	ATP6V0D1
chr16	67450677	67450797	746038_35918822_Marco_095_4	+	ACACTTCAATGAGCGTATGTGCTGGAACATCCATGATATCCCGACCCTTCCGGGAGCTTACAGGTTAAGAGGCAAACAGATCTAGACAAATAAATTACACCACTAAAAATGCAGGTACCC	ATP6V0D1
chr16	67450797	67450917	746038_35918822_Marco_095_5	+	CAGAATATAAAGCGAGAAGCGTAAGAGCTTAAAATAAGCAGCACAAAATATCTCATTTATTTATTGCCTTTAAATCAAGCAAAAATCAAGCCCCAATCTTCCAGGCTGATGGGAAATTCA	ATP6V0D1
chr17	3819150	3819270	746038_35918823_CellFi_063_1	+	CTCTGCCTCCTGTTCACCGAAGGCCCCCGGGCAGGGCTTCCCCTCCGGCCTCGTCCCCATCTCAACAGCGAGTTGGCAGGATTTTCTATTCTCGCACAGTGGCTTGCCAGGAAGGCCTTC	NCBP3
chr17	5341905	5342025	746038_35918824_Marco_098_1	+	AAAGGTCCACTTTCGATAGAATAAGACTAAGGAAAAAGGTACCCTAGTATTTAATTTTATTCACCCCCTACCAAAAGAAAACGAAACTGCTGGATAGGGGAGGTGGGGGAAATATGATCA	RABEP1
chr17	5342025	5342145	746038_35918824_Marco_098_2	+	TACGTGGGTTTAGCCCGCTGGTTGCCAATCAATGGAAAAATGTCCCAGACCTCAGAGGTCGGTTGCAGGCCCTATTCCTGGTCTACGTTTTCCCTCTGTTGAACGCAAACCACACCCCCG	RABEP1
chr17	5342145	5342265	746038_35918824_Marco_098_3	+	GCCCGCTAAACCTCACCGTCGGTGTGCAGCGAGCCGCAGCCACAGCCACAGGCGCAGGGTCCGCGAGGCCGCAGGAGGCCCGGCCGCCGCTCGGAACCTGCGCGCACGCTGAGCAGCCCG	RABEP1
chr17	5342457	5342577	746038_35918826_Marco_100_1	+	TGAGGCGCCGCCGGAAGCCCCGCCCCTGCCCGGAAGCGCTTCCCGCGCCGGCGCTCTGACGACCTAAGGCCAGCGGGCGGAATCGCGCCCTCTGCTGGAGACTCCGGTGCAGCCCGGGAA	RABEP1
chr17	5342577	5342697	746038_35918826_Marco_100_2	+	GCCTCGAATCCGGATTCCGGAGCTTTCTTGCTGCGCTGCCGAGTCCGCTGTCCGAAGCTGTTTAATTCCCTCTAGTGGCCGCTTACCCACTTTCCACCTGCTGTTCTCAAAGCACGCAAG	RABEP1
chr17	5342697	5342817	746038_35918826_Marco_100_3	+	GCTTTTGGGCTGCGTGGAATGCACTCTTGTCTCCCGCCAGCTCTCACCAGACCCTTCCACGGTCACTTTCCTCTAGGAGGCTGTGGTGTTATGATATATATATGTATTGGTTTTCATCCA	RABEP1
chr17	33426232	33426352	746038_35918827_CellFi_064_1	+	CTACATAATGGGAACAGGGCAGAGACGGCAACCAGACTCCACCTTGAATACCAACTCCAACTGACTGGTAGTGGCCCCCTGGAGTGCTATATTGAGAAAAACTTCTAAAAACACTTTGAC	ASIC2
chr17	33426352	33426472	746038_35918827_CellFi_064_2	+	TTCCACAAAAAAGAGTGCTTGTGCCCGATTGGTCATGTCTGCTGTGGGCTGAAGATGCCCAAATAGTACCTTGAGTGGCAAGAATTTGCAATTTCCAGCTTCATGTATTGCATCTTACTG	ASIC2
chr17	33426472	33426592	746038_35918827_CellFi_064_3	+	TGGTTGCAGGAATGTGCCAATCACCCATGGTATAAAGATACTGAAGATTAATTTCTCCTGAGGTCTTCTGTGAAAGCAAGCGCTAGGATTCCCCCAGGCTTAGGCTTACCAACCCTGTCC	ASIC2
chr17	33426592	33426712	746038_35918827_CellFi_064_4	+	TGAATCCAACACCCTGGTGCCAGTTTGCCACTCCTTCCCAATCCTCCATGATTCTATCCCTGTTGCATTCATCACCTCTAAATGTCATTACTTTCTGAGTGTAACTCGGACCCTCCTTTC	ASIC2
chr17	33426712	33426832	746038_35918827_CellFi_064_5	+	CTGCAGCCAAGACATAACTGATTAATTACACAACAGGCTCTCTAACCAAGAAAGATGACCTTCCTTTAAAAGATGTGGCCAGTAACCAATCCTGATCATTTCTGTACTTTTCCTTTTATT	ASIC2
chr17	33426832	33426952	746038_35918827_CellFi_064_6	+	TTCCATTCCCTGGTGTCTTCGTCCCCTCCCAGCCAGGGTCATGGCTCTCAGACGGATGGCCACAGTGCTGGTGAAAGACAGAGGGATTATTTCATACACTAGGGCACTAGCTGTGGTACA	ASIC2
chr17	33426952	33427072	746038_35918827_CellFi_064_7	+	GCTGGCAGGAAGAGAGGTGTAATTATATTGCATCTTGGAGCCACCAGCAATGAATTTCTGCATAAAGGACTAGATTTGCCATGTATTATTTACGTCAGCATCAATTTTCCCAGCTGGCTC	ASIC2
chr17	40264568	40264688	746038_35918828_Marco_096_1	+	CTGCTGTGGCCAAAAGGTGGGGGTGGGGGGGGGTGGGAGTAACACAGGCTACACCTGCGCCTTGCCCAGCCTGGGTCTCGCCTGCACCACCACGTAGGCCTGCCCAAGGCGGCCCTGCTT	WIPF2
chr17	40264808	40264928	746038_35918828_Marco_096_3	+	GAACCACGTGTGCTAACAGGGAAGCACTCTTTCAGTGCTACAGGATCCTCTACGCTCTGGCCCTTCTGCAGTCAGTTGTAACCACATCCACCCAGGTTAAGGTGAAGGCAGGAGGTTCTG	WIPF2
chr17	40265678	40265798	746038_35918829_Marco_097_1	+	GAGGCCTCCCTCCTTGAGCTTGAAGTAGAAGAACTTCTCCAGGGCGCTGGCACAGCGGCAGTACTCGCTGTCCGGGGGGTTGTACTCGCGACAGTTGGCGATGACCCGCTGCAGGTCGGC	WIPF2
chr17	40265798	40265918	746038_35918829_Marco_097_2	+	CACAAAGAGCTTCCGGGTCACGTAGTAGCGGCTTCGCAGCCGCTCAGTCATGGTCTTCAGGTCTGGGGCAGCAGGAGACGGAGCACAGCTTTAAGAGGCTGAAGACCACGGCAGGGCTGT	WIPF2
chr17	75084100	75084220	746038_35918833_Marco_102_2	+	AACGCCTCTGAGACAAGGTCCAGCAATTCTTCCTTGGTTGTGGGATTAGACTCAGAGCAAGATTCCTGTTCGTTGCTTCCTGTGCCCACAGACAGTGAACTGTCGGGAATCTACCAGGTC	NA
chr17	75084220	75084340	746038_35918833_Marco_102_3	+	TTTTGGAGCAATAGGCTTTTCAGGGGGTATCCCAATAGGCCAGGACGGCCTGCATCTTCACGTAGCCCCTCTGCTCTTGAGCTTTCTCCTTCCTGCCACCTGGGGTGGTGGAAAGGGCAT	NA
chr17	75084340	75084460	746038_35918833_Marco_102_4	+	TGGGTTTGGAGCAGAAATGACTTAGGTGTGAACCCAGCTCTGCCACTTCCTGGCCGGCTGTGCTTGGAAAAGTAACCAAGCATCTCCGGAGCGCCCCACTTCTCATCTACAAGACAGGAG	NA
chr17	75084455	75084575	746038_35918834_Marco_103_1	+	AGGAGTGGTCTTTGCACTTAATTCAGAGGGTTGCATGAGGAGTAGAGAGATAATGCTTTCACGGCTCCAGGAACCCAGCGGGCTTTCAAGAAATGGGATGTTCCTTCTGATTCCCTCGCT	NA
chr17	75084471	75084591	746038_35918835_Marco_104_1	+	CTTAATTCAGAGGGTTGCATGAGGAGTAGAGAGATAATGCTTTCACGGCTCCAGGAACCCAGCGGGCTTTCAAGAAATGGGATGTTCCTTCTGATTCCCTCGCTCCAGGGCCCTCCCCTC	NA
chr17	75084591	75084711	746038_35918835_Marco_104_2	+	TGGCCCAGGCTCTAGTCCCCATTAATCACACCGCGCGGGCTGCGACCCCTTTAAGTCCGGCTTGGATGACCCAGATCCAAAGTCATCGACTCTCTAGCTGCTATCTCTATGGTAAGTTAT	NA
chr17	75084711	75084831	746038_35918835_Marco_104_3	+	CACTTCCGGCCGGAAGTTGCTGACGGAGCTACTTCCGCCCAGGGGAGTGGGAAGTAAGTGGAGACACGTGCTTTGGCCTGTTGGAGGGGAAACCCGCTCTCGCCTCCTGGTGGTCGCCGA	NA
chr17	75084831	75084951	746038_35918835_Marco_104_4	+	CTCGCAGTCCGCAGGATGACTCAGGGCAGCCCTGACCACAGTTCCGCCGCCATCGGCCCTAGCCTGCGGAATTGGGCTCGCCCCGGGACGATAACAGAGCTCTGCCGGGGGCTGGAGGCA	NA
chr17	75084951	75085071	746038_35918835_Marco_104_5	+	CTGACCGGGTGACCAGAGACCCAGAGACCAGACCCCCTCCACGGCGCCCGGGATTTCGGGGACGGCTTCTCCCATCGCAAGTAGGGCTTGGACGGGAGGCGACAAAAGAGAACTTGGTCC	NA
chr17	75085071	75085191	746038_35918835_Marco_104_6	+	GCACACAGCCACCGAAATTGGAATGAGGAGCTGTAGGGAGGCCCCGTAGCCAGCAGAAAAGCATTGGGGTCCCTGGCTGGGTTAGCCCAGGTTTCTAGGAGTGTGGTAAGCGTCGAATGA	NA
chr17	75085191	75085311	746038_35918835_Marco_104_7	+	CTTTTGTCCTTTTAAAGCACATTATGTTACTTTTTCCCCCAAGGTTTCAACAGAAAATGAGAAATATCCCCCGACGATTGGCTGAAAACATGCAGCAACCACTATTTTCTTCCTGCCCCT	NA
chr17	75085311	75085431	746038_35918835_Marco_104_8	+	CGTTGATGAGAGCATTCGAAGTGACCTCAGCAGGGCATCCAGGTATGTCAAGCATGGTGACAAAGTGTTCAGGTCAGACGGTCTGGGGAAAGGCTCCTGTGTTGTTGAGCCTGCCAAGTT	NA
chr17	75136223	75136343	746038_35918836_Marco_105_1	+	GGACCCCAAAATGTCTCAGTGGTACCGGATTGAAAATTGGGGCTGGACGGTGCTCTCCTGCTGAAATTCGGGAGCTACTTAGCAGCCCCACCTTGGCACCCTCGTTTCCGAGGGGCAGGC	JPT1
chr17	75136343	75136463	746038_35918836_Marco_105_2	+	CCTGGGCGCGCGTCTCAGTTTCAAGCCCGCGGCCCGACACTAGAGCCGTCTGGATGTGTTGACAAGGATGCCGCTGGGCTCCACCCGGGCTCACCCGGGCCCTCCCGAGCCCTGGGCCGC	JPT1
chr17	75136478	75136598	746038_35918837_Marco_106_1	+	GCCTCCTCCCCATTACTCGGCGAGAATGCGGTCGGGGCACTGGCGCGAGCAGCCTGGTGCTCCTGAACAGTCAACAAGAAATGAGGAAGCACGGGGGCAGCCGCCAGGGCGACCAGAGGC	JPT1
chr17	75136598	75136718	746038_35918837_Marco_106_2	+	AGGCCTCAGAGCAGCAGCCATACGGGAGGGCCCCGGTGGTTTTGACCTCCCGCAAACTTCCCTTTTCCCGCTCAGCCGAACCCCTCCCCTGCACGCCGGCAGCCCCTTGGGGCTTCACTC	JPT1
chr17	75136718	75136838	746038_35918837_Marco_106_3	+	CGCCTCCGCCCGCTACTCGCGAAGCCCAGCCCGGCCCCGCCCCCAACAAGTGACGCAAAACTGGGAGGGGCCACGAGGACCTCGGGCACATCCAGCAGTGCGACGGGGCCGGCGCCTTCT	JPT1
chr17	75136838	75136958	746038_35918837_Marco_106_4	+	CCGAGCTCCTCCCACGCTCGCGGGTCGGAGCTCGCGCCTGCGCAGTTCGGGCCCCGGGTGTCCTCCCCCCTCCCCTTTCTTAGCAACCATCGCCCGCTCCCGCCCCCGCTCCCTCGGCCG	JPT1
chr17	75136911	75137031	746038_35918838_Marco_107_1	+	CCTTTCTTAGCAACCATCGCCCGCTCCCGCCCCCGCTCCCTCGGCCGCGGCCGCGCACGCGCGCCCCTCCCGGCGCCCGGCCCCGCCCACCCCGTCACCCGTAACAACCACAAGTGCCGT	JPT1
chr17	75136925	75137045	746038_35918839_Marco_108_1	+	CATCGCCCGCTCCCGCCCCCGCTCCCTCGGCCGCGGCCGCGCACGCGCGCCCCTCCCGGCGCCCGGCCCCGCCCACCCCGTCACCCGTAACAACCACAAGTGCCGTCGCCGCGCCCCTTC	JPT1
chr17	75137081	75137201	746038_35918840_Marco_109_1	+	CGGTCGAGCTACGGTCGCGGAGCAGTGGAACCGAGACTGCCCCGCGGAGCCGCCGGTATGAGCGCCCCTCGCCACCCCGTGTCCCAGGCCCGGCCTTTCTGACAAGAGGTAGGCGCGTCG	JPT1
chr17	75137201	75137321	746038_35918840_Marco_109_2	+	TCGCGGCGGGTCCGAGTGCGCCCTCGCCCCGGTCCCGGTCTCCGTGGAGTCCGGCGCCTCTCGGGCGGGCCCCCCGGAACTCCCGGCCGCCCGCTTGCTGAGCCTGTCCCTCCCCAGCCC	JPT1
chr17	75180174	75180294	746038_35918841_Marco_110_2	+	CCCATGATTAGCTAAGGGTCAGCCATCTTTGTCCTGAGGGCCGCAGAAGCCTGTGGTGTTTGTGTCTGCTTCCGCTGCATCACGCCAGGCTCTGTGGCTGTCCTGTTGCTGGGGCTCAGT	SUMO2
chr17	75180294	75180414	746038_35918841_Marco_110_3	+	TCAGTCATTTGGTGAAGGTGGTGCCCATGAGATCTTTCCATTGTAAAGGTACCCACCTTTGTTCCTTTGTTAAATTTATCTGTAACCTGCAGGATGATAATTTGAGGCCCTGTCTCTTCT	SUMO2
chr17	75181042	75181162	746038_35918842_Marco_111_1	+	GTCTTTTCATTTCCAGAACCCTCCACAGTTAGAATTGTGTATGCTGACAGTATGCAGAATCTACTGACCTTAACATATCTCTGAAAGACGGGTCAGGGTAAGAGAGTGCAGAAACAAAAG	SUMO2
chr17	75181162	75181282	746038_35918842_Marco_111_2	+	GCAGGACTTATCTTTTTATTGAGTAAGATTGTATTGTATGCTTCAAAACATGTTTTTTGGACAAGGACTTTGTTTTAGGCATTGAAGTCCTCGTTCTCCTGAGGATAAAAAGTCTCTGCC	SUMO2
chr17	75181282	75181402	746038_35918842_Marco_111_3	+	CTGCAGCCTAGCAGTGCATTTGGTGGCAGAGTGACAGGCTTGGAAGAGAATGTGGAGGGAGTAAGGGAGGCGCTTGCTAACTGCCCCTGACGCTGACAGAGCTCTGGAGAGGTCAGTGCA	SUMO2
chr17	75181402	75181522	746038_35918842_Marco_111_4	+	GCTTCTGAGTTAGCTGCTCCTTAGCCTGGATACCTTAAATGCCATCTGGTTGGGCATGCCAAGGTAAAGTGAACGTCTGTGCAAATATGAGTCTACGTGGATGGAGAATTTTACAGGGAA	SUMO2
chr17	79533521	79533641	746038_35918843_Marco_112_1	+	GGCAGCAGCTGAACCTCGGAGCAGGAGGTGCAGTTCCCTGGGCTGACTAGGGAAGGCACAGGCAGGGAAGAGGCACAGGGTGCCTGATGTCAAATACCCGAGTGAGTGGTTTTGAGACAA	RBFOX3
chr17	79533641	79533761	746038_35918843_Marco_112_2	+	AATACAGACACAAAATAAACTAGCAGGATACAAGAACAGCTATAGGCTTCCTGACAGAGAAAGGCCGGGGGAGGAGGAGCCTCTCTATTCTGTCTCCTTCAGGGAAAAGTTCTGAGTCAG	RBFOX3
chr17	79533761	79533881	746038_35918843_Marco_112_3	+	TGGCGGAGCAGCTCAGAAAGAATTTGCTCCTTTCTCTTTGGCATTTCCTGTTGGCTTGAACAGTGAAGAAAAAGCCAAAGTCGGACCCCTACACACGGCAAGAACCTCCTGGGGGCTGCT	RBFOX3
chr17	79533881	79534001	746038_35918843_Marco_112_4	+	GCCCACTGGCCCCCACTACCCAGAGCAGCCACTTCTGCAAAGCACTCGCCCTCTTCTCCCCCAACGGTGTCTCTTAAAAATGCCAACTGTGCAGCTGTGAGCTTGGGGTCTGGAAGCTGG	RBFOX3
chr17	79534114	79534234	746038_35918844_Marco_113_1	+	TGTCTAACTCTAATGCTGGAGGCAGAGCTAAATCACCTCTGCTTCCCATTCGATTGTAACAGATGAAACCGTACTTCCTCACAGAGGTGCAGACACTCAATGGAAATGCTAAAGGTGAAA	RBFOX3
chr17	79534333	79534453	746038_35918845_Marco_114_1	+	CCCAGTTTCCCAATCATGCTCTGGTCTGGGAGGAAAGAAAGCAAGACACAGGCGTCTCTTTGCAGCCAAAGCCCACTTGCTCAAGTGGACACCACACTTGGACACGCACCTGCAGAGGCA	RBFOX3
chr17	79534358	79534478	746038_35918846_Marco_115_1	+	CTGGGAGGAAAGAAAGCAAGACACAGGCGTCTCTTTGCAGCCAAAGCCCACTTGCTCAAGTGGACACCACACTTGGACACGCACCTGCAGAGGCATAACTTCATTGGTGACCAGGAACAG	RBFOX3
chr17	79534478	79534598	746038_35918846_Marco_115_2	+	CAAGAGGTGGAAATCTGAGATGGTATCCAAGAACACAGATGAGGTATTCTGAGACAAATAGGTGGCCAAGCTATGGAAGTCCTAGAGGAATGGGAATAAACATGAATGTTCCATACAGTT	RBFOX3
chr17	79534573	79534693	746038_35918847_Marco_116_1	+	ATAAACATGAATGTTCCATACAGTTCCCCAGTGCCAGACCCCGAAACAGAGCTGTTTCCTACTAAGACGCAACTCAATACACTGAATGCTGAGACACCTCTCCCTCTGCCTCTGCAACCA	RBFOX3
chr17	79534693	79534813	746038_35918847_Marco_116_2	+	CGAACAGGGTCCAAGAAAGAGGAGCAGGCAGCTGCAAAGCAAGCTCTTGCTCTCTTCTCCCAAGAAGATGCTCTCAGCACACCTGACTACCCAGATGTGCAAGGAGACATGCTTATAAAG	RBFOX3
chr17	79544252	79544372	746038_35918848_Marco_117_1	+	CGCCCCACCCCATCACTGTGTAGTCCTCGCCAGACTGCCTGTCCGCACAGCTCTCCAGACAGAGGACCCCAGCACTGTCCCTTGGCACCAGGACATCACCCTCCCACCTCTCCCAGACCC	RBFOX3
chr17	79544612	79544732	746038_35918848_Marco_117_4	+	ATAGTCTGAAAAGGGAACTATTGGCCTGTATCTCTTGCCTGAGCTTCCAGACCTGAGTCCTGGCAACCGTCTGTCCTGCTCCATCTTCAAACTCTGCGTGCTGGCACCTGGACTCACCAT	RBFOX3
chr17	79604023	79604143	746038_35918850_Marco_119_1	+	GACCCGGCCGCGGCCTCAGCCCCGGCCCCGGCCTCCCTACGCCGCCGCCACCGCCGCTCCAGCTTCGCCCGCCCGGCTCCGCCAGCCGCCGACGTCCCGGTGCCTCGCTCAATACGCTCC	RBFOX3
chr17	79604143	79604263	746038_35918850_Marco_119_2	+	CCTCGGGCGCGAGGCCGGGAAACCAGGTTCCGGCCCCACCAACGGCTCGACGCATGCGCAGGGCGGCGCCGCTGACCCGCCCCCGCCATCCCTGCAACTGGAGGAGGGGATTTTGGAAAG	RBFOX3
chr17	79604263	79604383	746038_35918850_Marco_119_3	+	TTGCGTCTGAGATTACTTCTGCTCGTCCTCGGAAACCCAAGCGGCACAGGAAAGTCCAAAAAGGAAGCAAAGACGAGCATCCGAAGTCTCACCCAAAAATAACTACTGCTGCGTATTATA	RBFOX3
chr17	79604383	79604503	746038_35918850_Marco_119_4	+	GCGTATTATAATTGGGGAAACAGCATTCCAAACTTCTCTCCATGCACAGGTAAGTAGAGAAACAATTTCAGGAAGGCAGGATCACACCTTCATGTTTTTTTTTTTAAGTATTTTTTAAAT	RBFOX3
chr17	80829293	80829413	746038_35918851_CellFi_067_1	+	GGGTGTGTGAGCCCACGGCTGAATCATCACAAGGTTTCACACCCGCACTTCACCTGACAACTTTTACTAGGAAAATGAACTAGGGAAACTGACTTCAGAATTATGCCCAAGTCTTAGAAG	RPTOR
chr17	80829413	80829533	746038_35918851_CellFi_067_2	+	CTCCTCCTGCAGCTGTTCAGGAGCCGAGCGTCCCCTGCTCACTACAAGACGCCTGAAGGGGTCATGGGATGCAGCGTCTGAAGCTTCCACCTGGAAGTGCACTGCTCCTTTTGGTCTGGG	RPTOR
chr18	2967397	2967517	746038_35918852_CellFi_068_1	+	TGGATGGTAAAAACTTCCCCCCAAAAGTAAGTGATGAAACGCAAAGGTACCCACGCAGCAGCTGCCGCAAGCTTCTCCCCGGTCAGGGAGGGCAGGGGGTGACAGTCCCCCAGGGGCTTG	LPIN2
chr18	11885789	11885909	746038_35918853_CellFi_069_1	+	AGGCGCGGCTGGAGCCACCACAGCAGCTGACAGTGGCCGAGAAGACAGCAAAGCAGGCTGTTAGCTCATCCTCAACCAGGCTCTCACCGCTCAGCAGACGGCCGCTGGCCATCGCTTCTT	MPPE1
chr18	21032141	21032261	746038_35918854_Marco_120_1	+	CAAGCACACATCTGCACCCTATCATATGGCTATAGTTTGCCTTATTGCAGTAGGGGTATTTGGAGGATTCAGAACATGTTTTCACCTGGAATGGAAAGGAGGCAAAGATTGTGTGCTAAT	ROCK1
chr18	21032261	21032381	746038_35918854_Marco_120_2	+	GGAAATCATTAAGATCAGTAACCCAGGGCTCTCAAGTATGGACAGTTAGAGATACTGACTCGGAACTGAGATTTAGGGAAAACAGTTATTCAGTACCTATTTCTAGAATGTTTGAATATA	ROCK1
chr18	21032381	21032501	746038_35918854_Marco_120_3	+	CAACATATAGACAGTGTATAGTTTATAGTCAAAATATAATGTACAGCCAGTCCAGTTCCCAAACCGATTGTCTGGGTTCACCCCTTATTAGCTTTGCCACTTGTTATCTGTGTGACCTCA	ROCK1
chr18	21032709	21032829	746038_35918855_Marco_121_1	+	TTATTATGCAGTCTTATTTTTGTTCACTGTTACGTAACACATTTTACACATTTTCCGCATTCCACGCCCCGCCCTTCAACAACAACCACCACAAACTCCGACCGTCCTTTCCAGGCCCTT	ROCK1
chr18	21033153	21033273	746038_35918856_Marco_122_1	+	GCCCGGGGGCGGGGAAAGGTGCCTTAAGGAGGAGCTAGGGGCGTGCGGCCAATTGCAAGCGACTGTCCTAGCGAAGAGGGCGGAAGAGGAGAGATCCAGTTCCGGACGCGGCCGCCGCCG	ROCK1
chr18	21033273	21033393	746038_35918856_Marco_122_2	+	TCGCCGCCATCTGTCACCTCCACTCCGGCATCAGCAGCCAGTCGCCCGTGTCCCGCCTGTCTCCTCGGCGGAGCCTGCTGCCCGTCCTGCCACCTCTCTGCTCTGTTCTTGTCTCTGCCT	ROCK1
chr18	21033393	21033513	746038_35918856_Marco_122_3	+	TCATTCCCGAATGGATCTGGTAGGAGTGGCATCGCCTGAGCCCGGGACGGCAGCGGCCTGGGGACCCAGCAAGGTAAGTGGCAGACGAGACTGGAGTACTAGCCTTGGTCACACGGGCTG	ROCK1
chr18	29598068	29598188	746038_35918857_Marco_123_1	+	GAATTACAGGCGTGGGCCACCGCGCCTGGCTGATCATGTTTAAAGGGCGGGGTGGGGAGCGTACAAACAACAGAGGAAATCCTGAGCCGCAGAGGAAACTGGAGATGGCAGGGTTTAGCA	NA
chr18	29598188	29598308	746038_35918857_Marco_123_2	+	CTAGAATCTCTGTAGGAGAGGTAAGATTGGAATCCTAATCTCCAGGACTCTTTCCACTACCCAGGCTATCTCTCCATTAATGGACTATTGATTGGATGACAGAGTAGCGATAGCACCGTC	NA
chr18	29598308	29598428	746038_35918857_Marco_123_3	+	TTAGGAGACGCCCAATCATAGGTCATAGGTCATTTTTGCAGCTTATTGTGATGACAACAGTGGAGGATGGTCTTCCACTTCACCTTAAAAGCGGCTGTTCTCTGATTATCATTAAGCATG	NA
chr18	29598428	29598548	746038_35918857_Marco_123_4	+	GCCACGCCCGCACTTAACTTCTGACAGTGGGGAAAGCAGCTGTGTGTGATAGCTTGGAAGGTTTACTGCTGCCTCAAGTCCTCTTCTCTGCAGTTGAGGTTTCAGGTTTCAATCCTCCCA	NA
chr18	29598548	29598668	746038_35918857_Marco_123_5	+	ATACCACAAGACAGAGCACGGGGCGGCTGCCGCCTCCGCCTCCGCGCCTTAACCTAGGCGGCTTGCCGAAGATCTCAGCCCCGCGGCCGCGCGCTCGCCCTGCCCTAGACCAGGGTTGGG	NA
chr18	29598668	29598788	746038_35918857_Marco_123_6	+	CGCAGCGGCGGAGGTGGCTTCTGGGCTGCGCGAGCTGGGAGAGCTGGGAGGCGGCGATCGCAGCTGGGCCGGGACTTCCTTCCTCCACCGCACGGCAACAAAACAACCCTGCGGCAGGCA	NA
chr18	29598788	29598908	746038_35918857_Marco_123_7	+	CTGAGTGCTTCGCAGCTGTCTGGGCGAGAGGCACAGCGATGGGCTCCGTGCTGAGCACCGACAGCGGCAAATCGGCGCCCGCCTCTGCCACCGCGCGGGCCCTGGAGCGCAGGAGGGACC	NA
chr18	29598908	29599028	746038_35918857_Marco_123_8	+	CGGAGTTGCCCGTCACGTCCTTCGACTGCGCCGTGTGCCTTGAGGTGTTACACCAGCCTGTCCGGACCCGCTGTGGCCACGTGTAAGTTCCAGGGGAGCTCGGTTTGCGCCCACCCCTAA	NA
chr18	46316953	46317073	746038_35918858_Dennis_07_1	+	CTAAGAAAGCACTGGGAGCTGGACGGGCGGCCTCAACGGCCAGAGGCTTGAGGCCAGGTCTCTCATGGAGGAGCAGACGAAGGGAGGACGTGACCGGCAGCCTTCATTCTCACAGGCCAG	NA
chr18	77276514	77276634	746038_35918859_CellFi_070_1	+	ACCGCCCTTGTTCTTACCCCGTTTCTCAGCCGAGCGCCGGGCGCCCAGCAGTGTCGGACAGTTTAGGGTGGACCGAGGAGGCCGTGGTGGAGGCTTCATGTAGGAGGTTATGGAAAATCC	GALR1
chr18	77276634	77276754	746038_35918859_CellFi_070_2	+	AGATATTTGCTTGTGAAGGAGGAAACATTTATGGTAGACTTTCTAAGAGGTTGCTTCTTCTCAAAAAATTAAAAAACCCACATGAGAGGCGGCCTCTTCAGTTACCTTGGCGCACACACC	GALR1
chr18	77276754	77276874	746038_35918859_CellFi_070_3	+	GAAGCCACCTCTGCATCAGACACGATATACGTACAGTGGAACAAAAGCGTTTTCCTCTTCGCTTCCTATTTTCTGATCTCTAATTTGTGGCTTTAACCATATTTTTATGTACTTAGCTCA	GALR1
chr18	77276874	77276994	746038_35918859_CellFi_070_4	+	TATCTACTGTAATACCTTAAATGAGAGCCATACAAGTCTAAATGTGTATGTCAGATGGAAAAATTGAAAGCTGTGTATTCAGCAATTCAATGAAACCATAAAACAGTCAGTAAACACATC	GALR1
chr18	77276994	77277114	746038_35918859_CellFi_070_5	+	TATCATGCCCCTTTGTAATGAACGCCACAGCCATGAAAATCCATATGTTCATTAAGGTTTTCAACCACCATCAAATGGCGTTCTTACTCCAAGAATTATTAGATATTGTCAAAGCTGAGT	GALR1
chr18	77277114	77277234	746038_35918859_CellFi_070_6	+	ACAGCAAATGTCATTGGGAGACATCTTAGAAGTTAGTTATTTAAGAATAGGATTTGGCCTGAGATATTTCTGGTTCTATCTGTGTCCTACCCAAATTATTACCCTCTTAGGTTACAAGAC	GALR1
chr18	77277234	77277354	746038_35918859_CellFi_070_7	+	TAACTTTAGCTAAAGGTGTATTTTCTGGGAAGGTTAGCAAATACTTTTTATAATTATCTCTTAGTTATAGGAATGGAGGAGAATGTCTTTCCTGTTTTGTTTTGCTCTTTTTAAAAAGTT	GALR1
chr18	77277354	77277474	746038_35918859_CellFi_070_8	+	ATTTTTGATGACTTGTCCTCTGAAGAATATGCACTTTTCTGTCCCTCAGAGGATGGTGGAGTAAGCTGGGGACAATTGCGTTCCTGCTGCAGGTTTAATTACGCTGTGTCCAGTGGGACG	GALR1
chr19	13147190	13147310	746038_35918861_Dennis_04_1	+	GTCCTCTCCAGGCCAGGGGTGGGGCTGTGGAAATGAGAAACCGGACGAGACAGAGAGGGAATCCAGAGAGGGCTTTGCGGTTGAGTCTGCCAGTCTGGAGAAGGCTGCTCTCCAGACAGC	STX10
chr19	13352247	13352367	746038_35918862_CellFi_071_1	+	GCAGGGTGTGGCATGCAATGCCGACGCGAGGAGATGCGTTCACAGTTAATGTAAGGCATTTAGACTTCAGAAAGAAGTAAGACCAACCGGATTCTAGATGCAGATGTTGAAGATGAGGGG	CACNA1A
chr19	13352367	13352487	746038_35918862_CellFi_071_2	+	GAGCGGGCGGGCGGGGGCAGTTGGGGAGGCGTGTTCAGCATTTTTTAGGTTGATTTGTAACCAGTGCCAAAAAACCAATGGGTTTCGGTTCCCGGGCGGGGAGTGGGGGTGGTGGTGGCG	CACNA1A
chr19	13980429	13980549	746038_35918863_CellFi_072_1	+	AGACAGCCTGGGCCATCACCGTGACCCCACGGAGACCCCCACAGGGCTCTTGGTGTCGCTGGAACCCCCATAATGGGCTCTTTGTCTGCCAGGTCCTGACGACCTCCCCCACCCCGTGTC	RFX1
chr19	18197630	18197750	746038_35918865_Marco_124_1	+	CATCGGATCCACGTAGAGCCCCACAGCCCCAGGGGAGCCTCTCTGCCACCTGCGAGGTTCAGCCACCCCGTCCCCACTCCGGAACACATTGAAGCTGAGCAAGGAGAAAAGACTGAAAAA	RAB3A
chr19	18197775	18197895	746038_35918866_Marco_125_1	+	GTCACAGCCCATCCCTAAGGCAAGTCAAAGTGAAAGAGAAACCCAGGAAGTCAGCTCCGTGGTGGTGGTGATGGTGGCGGCCACAGACTCTGGAGCAAGTCTGACTTTGGAGCAAGTCAG	RAB3A
chr19	18197792	18197912	746038_35918867_Marco_126_1	+	AGGCAAGTCAAAGTGAAAGAGAAACCCAGGAAGTCAGCTCCGTGGTGGTGGTGATGGTGGCGGCCACAGACTCTGGAGCAAGTCTGACTTTGGAGCAAGTCAGGGTTCTAGGGGGTTCTG	RAB3A
chr19	18198636	18198756	746038_35918868_Marco_127_2	+	GCCAGCTTCTGAATCTGAGACTCAAGAGCTGAAGGAGGGCAGTGTTCTTGGATGGCCTAATTTCATCCTTCCAACAAATTGTTACAAAGAGCTTGCAGCATGCTGGCCCTCCACAATGCC	RAB3A
chr19	18209378	18209498	746038_35918869_Marco_128_1	+	GTTTGAAGCCACACAGGGACTACATGACCCCGGGCAGCCACCCTTTGACTTCTCTGGGCCTCAGTGTCCCCATTATAAGAAAAGAAAAACAGGAATTAAGATTTGGCCATTTTCCTCTGG	PDE4C
chr19	18209498	18209618	746038_35918869_Marco_128_2	+	GACTTAGACCACACCCTTAAGAAGCCACCAAGTTTTCAGGTAGGGAACCTGGGATTCAGCACTTACCCAACGAACATTTATGGAGCGCCTGCTGTGTGCCTGGCTCTGGAGAGGCAGCGG	PDE4C
chr19	18209618	18209738	746038_35918869_Marco_128_3	+	AGTGTTCTGCAACCTCTGGAGCTGCCCTCCTAGAAACCCCAACCTGTTGGGGGAGGTAGACGCCAGAGCAGCGGTGACCCCACGGAGTGATCAGTTGTGATAAGGGACTCACAGCAAGTG	PDE4C
chr19	18209682	18209802	746038_35918870_Marco_129_1	+	AGAGCAGCGGTGACCCCACGGAGTGATCAGTTGTGATAAGGGACTCACAGCAAGTGAAGGAGGCGCCTGACCCAGTCATTGCTGGGAGCCCTGGGGTAGAGGAGGCAGCCAAGGGTGGCG	PDE4C
chr19	18209802	18209922	746038_35918870_Marco_129_2	+	AGGCATTGCAGCGGGGGGCGGTATTTAGGGAAATGAAAGAGGTTGACAGAAGCTGGAACCTAGGGAGGACTGAGCAGGTGGGGTGGGGGTCGGGGACTGAGGTTAGCTCCGGGCGGGTTG	PDE4C
chr19	18209922	18210042	746038_35918870_Marco_129_3	+	AGGGGGTGAGAGGAATGGGGCCGGCGGGTCTCCAACCTGGAGCCGCACCGGTAGCTGCGGGACTGCGAACTCAGCAGGTGATGGGAAGCCAGGTCGGGAGTGGTCAGGGAAGGCACGGGC	PDE4C
chr19	18210042	18210162	746038_35918870_Marco_129_4	+	TGAGCTGCAGATCAGAGACACCCGGTCTCTGGCCGCGCGGGGGTGGGGCAGAACTGGAGGCGCTGAGGCCAGAGGCAAGAGTGGGGGACTTGGGCGGAAAGGAGGGGGCGGGGCGGGATT	PDE4C
chr19	18210162	18210282	746038_35918870_Marco_129_5	+	GGCGAGCAGCGTGGTGTTGGTGGGGGGGCAGTCCCGCCTCCAGCCCCAGTTAGATGCCAACCCGCCCGCAGCCTCTTAAAATAGAGAAACCGCCTCCGGGTAGGCGAATGGGGGTGCTGC	PDE4C
chr19	18210282	18210402	746038_35918870_Marco_129_6	+	TGACGTCAAGAAGTGGGGCCTGTTCCATGGTGGGGGGGTCAAACATTTCCTGATGGTAAGTTCTATGTTACAAAAGGGGAAACTGAGGTTCAGAGAAGCATAGCCACTGTCCGGGTTTCA	PDE4C
chr19	41269993	41270113	746038_35918871_CellFi_074_1	+	TCTTGTGCCTGGCGTCAGGGTGGAGGCCGGTGCAGCCGATGTGTAGAGGGGCTGTTCACCATTGTTGAGTGAAGTCGTGGGTGTGGGTGAGTTCATCTGGTGGTTCTGTTTCAGGGGCTG	HNRNPUL1
chr19	41270113	41270233	746038_35918871_CellFi_074_2	+	TGAGTGGGGCATTCGTCAGTGTTTGTGGTGGGGAGTTGGAGGGTGTCTGGGAGAAGGGATGGCTACATGCAGCATCTCACCATGCTGCACTGCGTGGCACTTAGAAGAACAGAAAGCGCA	HNRNPUL1
chr19	48248557	48248677	746038_35918872_Marco_130_2	+	CGAAAGCTAAGAACCTGCAACCTTCCCGTCTCTTTCCTACCACCCGCCGCCGTTAGGAATCTTCAGATCCCGCTGTAAAGAATGGAGGAAGGAGGAGCCATTTATCCTTTACCAAGATGG	CARD8
chr19	48248677	48248797	746038_35918872_Marco_130_3	+	CAGCCTCCTGGCAACTCCAGTCACTTTATAAATATGGCTGCCACAGGAAGTACGTCACGGAAGAGGGTGGGAAATCTGCGCGCGCACGCTGCAAAGGGGCTTTTTGGGACGCCAGTGGCT	CARD8
chr19	48249037	48249157	746038_35918872_Marco_130_6	+	CGGGTACGTTGGGCGGGACTTCCGGGAGGTGGGACGGTTCCTGCGCCCAGGTGCAAGGCCAGGCGTGCTTGCGTGGACTCGTCGGGGGTCGGGGGTCGGGGGTCGGGGGTTGGGGGCTCC	CARD8
chr19	55383943	55384063	746038_35918876_CellFi_075_1	+	AACGTAGTATTTCCAAATTTCCCGAACGTAAATATGTATGTGGAAATTAACAAAATGTGGCAAAACAAAAGGTCACTTAAATTTGCACAAATGAAACAGTCAACATGGAAGCTGATCGGC	TMEM238
chr2	3258171	3258291	746038_35918877_CellFi_076_1	+	ATCGCCAAAAACAAGGAAAAACCCAGATGAGCTTCAACAGGCAAGTGCTTAACAAACCGTGGTGCGTCATGCCATGGGATATCCCGCCGCAGCAAAGAGGAACCAGCCACTGACCAGCAC	EIPR1
chr2	3258291	3258411	746038_35918877_CellFi_076_2	+	GCATGGTGGCTGGAACCCAAACTTGAAAATGAAGCAGCAACTCAACCTCCAGGGAATCAAGCCGAGTAAAGAACATCAGTTATTAAAGGTTACACTGTGGGTGATTCCATTTATAGAACC	EIPR1
chr2	8610325	8610445	746038_35918878_CellFi_077_1	+	TTCCAATTTGAAGGCGTCCTAACATCACGTGAACTCATTTCTATGGCAAGGCATTGCTGGCAGCTACAGTGGACCCACCTCTAGGCCGGGAGCCCTCCCTGTACCGGGAGGACACTGTGT	NA
chr2	20527625	20527745	746038_35918879_Marco_141_2	+	GAGAGGACACGCCATGTCCCGTGTATAAATTACACTGGGATTTTCAGATGACGCCTGAACTGCACATATGTGAGACAGACTCCAAGGAGCTCAATTAAGGCTAAAAGAATTGAGCAGAAA	NA
chr2	20550156	20550276	746038_35918880_Marco_142_1	+	CGCACGCGCACACCCCCTTCCGGCACCCCTCCCCCTGCATTGTGCGAGCGGGCCCCAGGCCGCACCGGCCCGGGCACTCAGCAGGCCCTATCCGCCCTCCCGCTGGCGATCGGCTCCCGC	NA
chr2	20550276	20550396	746038_35918880_Marco_142_2	+	CGAGGCCGCCGCACAAAGCCTGGGGAGCCATCCTCGACGGCGCCAAAGGACCGGAGAAAGAGCGAACGCGGACTGACTTACAGGGCTGCTGCGGCCGCGCTGCCTCAGCCGGGGACACCG	NA
chr2	20550396	20550516	746038_35918880_Marco_142_3	+	ACCGTTGGGCACACGGCGGCGTCGCTCTTGGCGGTCCTCCCCCTCCTCCGCCTTCGGTGGCGGCAATGTCTTCTTTCTCCACCTACCACCCTCCCCCCCCACCCCACCTCCTCCTTCTCC	NA
chr2	20550516	20550636	746038_35918880_Marco_142_4	+	TCCCCCTCCTCCTCCGAACCACCGAAGTACCGAGGGTGAGACACAGAGACTCACAACAACATGGCTGCCACCGCCGCCTGCCCTCCCCTCCCCCCCGCCCACCGGGCGCGCGCAGTGCAC	NA
chr2	20550636	20550756	746038_35918880_Marco_142_5	+	CCCGGGAGAAAGGGGAGGGGGAGCGCTCACCAAGGCGCGGCTCCTTTTAATGCCTTGCGTCCCTGCTCCCGCGCTGCCGCCGCGCGGGCCGGGGGCGCCCTGCGCGTGCGCACGTTCTCC	NA
chr2	20550756	20550876	746038_35918880_Marco_142_6	+	GCGCTCTCACGTGTTTGGCCGCCTCTCCGGCGTGCCCTCCCCCGCCCTCACCTTGCGGGCTCGCGCTTCCCTCCTGGGCTCCGCCGCGGCGGGCTCGGAGAGCGCAGGCGTACTGTTGCC	NA
chr2	20550876	20550996	746038_35918880_Marco_142_7	+	AAACGCTGTGTTCGACTGTCTTCCCGCGTGGGGCCTCGCCTTCTGAATCTTCTTACCCTCGGCTTCCTACCCGGTTGCTCACTGTTTTCCCCCAACTGGGTGTGCGGGTGTCTGCGCCCG	NA
chr2	20550996	20551116	746038_35918880_Marco_142_8	+	CGCCGCCCACCGTGGGGTACTCCTGGCATTTCGCTTCCAGAGTGCTGGCGCCCACAAGAGCCGGACGTTAATTCAGGCCTTTAACTTTCACTCTGTACCTCCCCACAACCAGACGAGGGA	NA
chr2	20551389	20551509	746038_35918881_Marco_143_1	+	CAAAGCAGTGGTGATTCCAGGATTCTAACCTAACCGGCTCCAGGTCACACAGCTGTAACAGGCACCGTGTCCGATTTGTTCTTGATGGTTTGTTTGCACAGCTCCTGGCTCTCCTGACAT	NA
chr2	20551509	20551629	746038_35918881_Marco_143_2	+	GCTGCACTTCGTAAATATTCAGGGCCTCCCGTATAGTTTGCTTAATATATGTCTTCCCTAGGCGACTGTGAGCTCCACGAGGGCAAGGACCTTGTGTTTTGTTTCACACTGTGCCCGCAA	NA
chr2	20551629	20551749	746038_35918881_Marco_143_3	+	GTGCCTGTTGAATACACATGGGCTCTTCGGTTTTTAACTATTACTGAAAAATGTCTGACATTGAAATCCATCCCAAGCCCCTACCTTAGGCTCATATTTCAGGCTTCTAGATATTTTCAC	NA
chr2	20552028	20552148	746038_35918882_Marco_144_1	+	GGCTCTTAATCAGCTTTCCTGTCTCCAGTCTCACTCCCTCCAATCAGTTCTGCTCACTGCTATCTAAAATGCAAATCCAATTCCTGGCGCTCAGGCCTCTGCTTCAACCATCTCATTGCT	NA
chr2	20552148	20552268	746038_35918882_Marco_144_2	+	CCCCATCACCCACGACAGCATTTCCCTAGTGTGCTGTGTTCAGTGTTAATAGATGTTCCTTTAAGAAATGTCTCACGATCAAGTAAGAATGGGAGATGCTGGGGTGTACACATTTTGCCT	NA
chr2	44394704	44394824	746038_35918883_Marco_150_2	+	TCTACATACAGTACCTGGCAAACAGTAGGCGCTCAATAACTGCGAAATGAACAAGTCCATGTCAAGAGACTAGGCTGGGAGTTTTAATATCAATGCCGACTGAGAAACAAAATACGGAAA	CAMKMT
chr2	44394824	44394944	746038_35918883_Marco_150_3	+	TGTCAAGGGCTGGTATAAAAATAATCTCTAATAGCACAAAATCCTCCTGAAGGGAACACCTGTCCCACTTTCTCACGTTGCTTTCCAGGTTCTTCCGACACCCCAATTTCCCGCCCACTC	CAMKMT
chr2	44395424	44395544	746038_35918883_Marco_150_8	+	CAATCGCTTTCCAGATACTTCCCCGCCTTTTGCGCGTTCATTTGAAAAAAGCCGGTGTGACGGACTTGGAAATTGGCTCAGTGACTGACCCGCAAGAAAGCCAGTGACTGGGGGTTCGGA	CAMKMT
chr2	44395664	44395784	746038_35918883_Marco_150_10	+	CCCTGACGTTCGGGAGGTAGGACCTAGCGGAGGCGGGGCCGAATAAAGTAAATGGTAATAAAGGGTTGGGTCTCACTTAGTGGGCGGTGTTTGATGGACAGCTGACCTTGCCTATTGAAA	CAMKMT
chr2	44395784	44395904	746038_35918883_Marco_150_11	+	GTAGCCACTGATGCCCAATGGGAAATTAGAAACCCAGAGGCGGGGCCGGGTGGGCGGGGTAAACGAAGTACGGAGGTGCCGAGGGAGCAGCACGGGGAGGGGGAGCGGTGATTGACAAGA	CAMKMT
chr2	44395904	44396024	746038_35918883_Marco_150_12	+	CTCCCAGCAAACCGGGGGCCGTGAGAGGGCGCGCGGCATCCCAGTGGGTGGCAGCTGGAGGCGGGGCACCCTGAGGGGCGGGGAAGGACTAGGGTGCGGGGAGGGGGTTGCAAAAGGAGC	CAMKMT
chr2	44396024	44396144	746038_35918883_Marco_150_13	+	CGAGCGGCTTCTGCTCAATGGCGGAAAAGCCGCCGGTGCTCTGACGGCCTCGTTCCCCTAGCAGTTGCGGGGGAGTTTCCTGCCGGCGCGGCTGGAGTCTCTGATTCTCAGGGTTCGGTG	CAMKMT
chr2	44396144	44396264	746038_35918883_Marco_150_14	+	GTTGGAAGATGCTCCAGAGAGACGAGGCTGCGGCGGAGGAGGTGGCGGCGGCCGAATCGGCAACGGCGCTAGGGTGGAGAGAAGGCGGCATCGGCGGCGGCGGCGGCGTGAGGGGCCGGG	CAMKMT
chr2	47299309	47299429	746038_35918884_CellFi_078_1	+	GCAGCCCTGAGTCAGCACCGCTCCCATCTGGCGAGAGCGTAAGACCCTGCCTGAGGCTCCACCCCGCCTGCAGCCACCCTGTCCTCCCCTGGCCTCTGCACGCCTCATCCGTGTGTGTGG	EPCAM-DT
chr2	87014336	87014456	746038_35918886_CellFi_080_2	+	CCCGGATTATAGGCATGCACCACAATACCCGGCTCATTTTCAAAGTCTTTATCCCCTTGGTATATCACCTGTAACATATGCATTGGAAATCCATTGCATTTCCATTGCTAAAAACAACAA	PLGLB1
chr2	87014456	87014576	746038_35918886_CellFi_080_3	+	TGTGTAAAGTCCTGAACTTGGATTCCCTCAGAAAAATGTAAAGGAGTATAAAATGCAAACTCCAGGTATAAAATGTAAAATATTTCATCTACTGAAAAGAACTGGTGTACACAGTCGGTT	PLGLB1
chr2	87014576	87014696	746038_35918886_CellFi_080_4	+	ATCCTTAACACTTCAGCCTGCAGCCATGGGGAAGGTGTCTGAGCTTTGGATGGAAGTTGCAGCTCCCGGGCAGTATGACCTTGGACAAATCACTAAATGTTCTAAGCCTCAGTTTCCTTA	PLGLB1
chr2	106754947	106755067	746038_35918888_CellFi_082_1	+	TTCAGGATTTCCAGGCGGGCCTGGAAACCTTCCATTTACAACAAATACCCCTCCACGGTGCTCTGGCCCAGGCCAGTTTGGGAACAGGGCTCCACAAAAGTTAGCTGAGAGAAGAGATGA	NA
chr2	106755067	106755187	746038_35918888_CellFi_082_2	+	GCGTAAACTGGGGTTTTTCCATCCCCAAAGGCCATTCCATCTGGTTCAGTGTTTCTTCCTCACTGGACAGGTCAGTCCCACTGCTGCTCCGGAAGGCTGAGGGCCGCCCCATCAGACTGT	NA
chr2	113594012	113594132	746038_35918889_Marco_134_1	+	GCTAGGAGAGCTGGAGCAGAGGCTTTGACACTAACCTTTAGGGTGTCAGCTGTTAGATAAGCAGTATCCATTCCCAGAATATTTCCCGAGTCATAAGCATTATATTACACCTGGCATTTT	WASH2P
chr2	113594231	113594351	746038_35918890_Marco_135_1	+	AGAGACAGAGAGACTCCCTTAGCACCTAGTTGTAAGGAAGATTAAAGTCATACTTGAGCAATGAAGATTGGCTGAAGAGAATCCCAGAGCAGCCTGTTGTGCCTTGTGCCTCGAAGAGGT	WASH2P
chr2	113594351	113594471	746038_35918890_Marco_135_2	+	TTGGTATCTGCCAGTTTCTCCCTCGCTGTTTTTATGGCTTTCAAAAGCAGAAGTAGGAGGCTGAGAAATTTCTCTGTTGAATACCTGATTTCACAATCAAGTTAAAGGAAAGGGGAAAAG	WASH2P
chr2	113594509	113594629	746038_35918891_Marco_136_1	+	ACTGAGATAATTCTCTGGTTCATGGAAGGGCAAGGAGTAGCAAACTATGACACATTTTGCAAATGTATCACCATGCAAATATGCATTGTTTTCCTGACAATCGTTGTGCAGTTGATGTCC	WASH2P
chr2	113594629	113594749	746038_35918891_Marco_136_2	+	ACATTAAAATACTGGATTTTCCCACGTTAGAAGAATGTTTAAATTTAGTATATGTGGGACAAAGTGGAAGACACACAGATTTATACATGCACATACTTTTCTTCATTCACTTCTTTGTAC	WASH2P
chr2	152628052	152628172	746038_35918892_CellFi_083_1	+	TATGAAGCATTCCCATGATCTAAGCCAACAAGCCATTGTCATTGCCGTATTACATTTACATTTAGACCTTGCCATTGTTTTGGTTTTTTTCTTTTCTCAGATCTCTATTTCTGGACTAAA	FMNL2
chr2	152628172	152628292	746038_35918892_CellFi_083_2	+	TAGAGAAGTGACATGAAACAGTTCAGCAAACACAGCTGTCTGGGGCAGCCCCATGCCTCTGGGAATGCAGTTGCTTCTCCTCCAGTAACACCAAGGAGCCAGCTCGCACTGAAAGATCAT	FMNL2
chr2	152628292	152628412	746038_35918892_CellFi_083_3	+	TGGCTACCAAGCTGGCTCTGAGGTGTCTGAAATGCGACAGTTGTTTGGCGTCCACTAATGCTGGTTTTACTCATGAGTTTGGCTTGTTTCTGGAAGCAACCACGGATTATTATGACTACC	FMNL2
chr2	152628412	152628532	746038_35918892_CellFi_083_4	+	GAGGCATACTATTTATTGAGTGCTTACGGTGTAAACAAAAAAGGGAATATGCCTGCTTCAAAAAGAAGCTAGCGAAGGCAATGCACATGTCTTGGGAAGAGAAATACATTTCATTTTGGC	FMNL2
chr2	162930355	162930475	746038_35918893_Marco_137_1	+	GAGGGTGGCCTTGGGGCTTCCGCCTAAGGGGAGTCCCTGGTCCGGTTTCGCCAGCTTTTGGGCCATTTGGGGAGTTTGGCGAAGAGGTCCCCACAGCTCGCCCCGGGGACGTACGTGGCG	NA
chr2	162930475	162930595	746038_35918893_Marco_137_2	+	CGGCACTCACCTTCATCGTCGGCGTCTCCTCGGAAGTGAGCGTTCAGAGAAGGAGCGCAGGCAGAAGTCACCGCGGGCGGCGGAGACGCGCGTCCTGCACCGCTGCTCCGGGCGGTGGAG	NA
chr2	162930595	162930715	746038_35918893_Marco_137_3	+	TCACTCGCCGCTGGCAAGTTTCGGCCCCGAGTTAAACATTAGTGAGCGCCGAGCCCGCTGGGTATAAAGGCGCCGCGGGCAGGCTGCAGGGCAGGCGGCGCGGGAGCAGGCGCGCGTGGC	NA
chr2	162930715	162930835	746038_35918893_Marco_137_4	+	GCGGGGCACTGGCATCCCGGCCGGGGGGAGCCCGCGAGGGCCCCCTGAGGGCGGTGTAGGGCGCTGGGCGGCAGCCGGGGCGCAGAGTGCGGGGCCCGGAGGAGCCGTGGGGGAGGGGAA	NA
chr2	162930895	162931015	746038_35918894_Marco_138_1	+	TTAGCTAAAAATGACGTCGGCGTTCAGCTCCTCCAACCTCACGTGGACAGGCGAGGGAACCGAGACCCAGAGAGGGCAGGGGACTTTGGCAAACTCACACAGCCCACCGCAGGCAACTGG	NA
chr2	162931015	162931135	746038_35918894_Marco_138_2	+	AACTGAAACCCAGGACTCCGTCTCTTGCCAGTGAAAGTTATGTTAGGAAGCAGTGAGGGGTCTAAAGCAGTATGAAAGGCAAAGAGAAAAGGTGATTGTTCCCTCTTGAATGGCCCTTGG	NA
chr2	162931115	162931235	746038_35918895_Marco_139_1	+	CCCTCTTGAATGGCCCTTGGAAGCTGAGTATCTGGATTCACCCTCCCTAGGGAATTTCCCGATTGTCTTGCAGGCTTACACACTCATCAAGATGACAAAAATAATGACAGTAACACTTAT	NA
chr2	191878593	191878713	746038_35918896_Marco_140_1	+	TTGGAATACTCAGGACGCGTTCTTCCTCTGGGATCACTATTCGCGGGTCAGCACAGACGGCCCGTCCTCGCCCGGCGTCCAACTGCACGGCCCGAGGACTCTGTCCCTGCGCGTCCCACC	CAVIN2-AS1
chr2	191878713	191878833	746038_35918896_Marco_140_2	+	CCCGGCACCCGGAACCTCACGGCCACTCACTCTGCGCGCAGGATCCGGAAGGGCTAGGCGGGGGCGCGGCGGTGCAGCCTCTCCCGAGCGCGCTGGGTCGCCTCTGCTCGGTCTGGGGTC	CAVIN2-AS1
chr2	191878833	191878953	746038_35918896_Marco_140_3	+	TGCCAGGCGCGATCCCCCCGGTGCAGCCGAGCCCCTCCGCAGACTCTGCGCAGGAAAGCGAAACTACCCGGCAGGAGAAAAGGCAGCGCTGGCGCCCGGCCCCCTTCCGCCCCCACCAAT	CAVIN2-AS1
chr2	191878953	191879073	746038_35918896_Marco_140_4	+	CACCGGGCGGCTCCGCGCTCAGCCAATTAGACGCGGCTGTTCCGTGGGCGCCACCGCCTCCCTCTGCGGGCCGCTGCTCCGCCCACGCGCTGGGGTATTTCCGCCGGCTTCCGGCGGGGG	CAVIN2-AS1
chr2	191879073	191879193	746038_35918896_Marco_140_5	+	CCGCCGGCTGGGTGAGCTGCAGCCCAGTCCCGTGTTGCCACGCTGGGAACTGGCGTTCTGTTTACATATCTTAGAGAACGATCAGAAGGACGTGCTGTGTTTGCAGAAGCCCAAACTTGG	CAVIN2-AS1
chr2	191879193	191879313	746038_35918896_Marco_140_6	+	AGGTCTCTGTAGTAGTTTCATCGCCGAGAATCCAGGCAGAGGACAGATTTGGCGACGTCGTCATTCTAGAAGCTCCCTTTAGCAACTGACCTCCGTGTTGCTAAACCCAGGGAACGCTTT	CAVIN2-AS1
chr2	191879313	191879433	746038_35918896_Marco_140_7	+	TCTGTTTTTCTCACTTTACTTGACAGCTCGGAAGCATGGGGCAGAGTTGACGCCTTTGTTCTTGAAACACGTTTCTTCCTTGGTCATGATGATAACACATCCTTCTTGCTTTTTCCTGCC	CAVIN2-AS1
chr2	191879433	191879553	746038_35918896_Marco_140_8	+	TCTGGCATTCTTTCTACATTGCCTCCACCTCCACTATCAAACCATTATATGTTAAGGTTGTCAGGGTCCAGACATTCGTCAGCTTCTTTACCTGGGCTTCTCCTAAACGCTGTGCTGTGA	CAVIN2-AS1
chr2	219267044	219267164	746038_35918898_Marco_145_1	+	ACTCCAGCAGCTCTTTTCCCCCCACAGCCAGTGAACAACGCGGACTTCATCATCCCTGTGGAGATTGATGGGGTGGTCCACCAGGTGAGGGCCAGGAAGAGGCAGTGGTGGGCTTGGCAT	TUBA4A,TUBA4B
chr2	219267164	219267284	746038_35918898_Marco_145_2	+	CTGCCTCCAGACCCTAGGCTCTTCCCACCAATCCGGAGCGCCTCGGATGGGAATTGGATACATGTGGAATGTCAGAGGCCCAGAGAGGGTGTGAGACTTGTCCCAAAGTCACACAGAACC	TUBA4A,TUBA4B
chr2	219267284	219267404	746038_35918898_Marco_145_3	+	TCAAGGGCTTGTGCTGACTCCAAGCCTGCAGAGTGGGCTCCTCCTCTAGGCTCCCCCGTGCTGTGCTCCCTCGCCCCACCCTGCCCGGGACCCAGTTCAAGTAATTCAGGATAGGTTGTG	TUBA4A,TUBA4B
chr2	232393526	232393646	746038_35918899_CellFi_085_2	+	GCAGGTATGTGGCACAGATGGGCATGAACAGCTCTGTCTGCTGGGGCCCCAGGTACTTGAGTCTCAGTGCCTCGTCAGTCAGGTTCAAGTCCTCAGGGTCAAAGTGCCCCCTGGCCGCAC	NA
chr2	232531028	232531148	746038_35918900_CellFi_086_1	+	AGGGGAGATGATTTCCGGCCAGCACAGGCAAAGCCAGGCAGGGAGTCCCCTGAGGCGGCGCAGCAGGAGGACCACCAAGTGTGGCCCATACGCCCGGCATCCGGCCCTCTCCCTGCCTTG	CHRND
chr2	232531148	232531268	746038_35918900_CellFi_086_2	+	TCCTCAGCTGAGGCCTGAGGTGAATTGTAGGCTGGGCCGATTCCCCACCCCTGGCCTCAGGGCGGTTCCTCCTGGGTCCAACTGCCCCAGCCCAGGCCATCTGGGAGGCAGGCTGGGCGG	CHRND
chr2	239228532	239228652	746038_35918901_Marco_146_1	+	TCACGGACACCTAGTAGGACAACTAGGCATGGCTTTGTCCCGGTTTCAGAGCACCGACACAGCATTTAGTCACCATTTACCTTCTTGGGAGGTGGGTTAGGCAGCGGGCACACTAGTCCT	HDAC4
chr2	239228652	239228772	746038_35918901_Marco_146_2	+	GCTTTGTGGGAGCAGAAGTGAAGTCTCAGAGAAAACAGGTGACTTGCCCAAGAAGCCTTATTAATTACCAGCCAGGACAGCGTATTTTCTATTCCGTGTGTTTTGGGATAACTTAGTGCC	HDAC4
chr2	239228772	239228892	746038_35918901_Marco_146_3	+	GTCCCCTCCGATGAACCAGTGCCTTCGAAAGCCCTTGAGATTTGGGAAACAGGCGGCACAGATCTTGGAGGTTACCTTGTTCTTAATCAGTCCTCAGGCAGTCGCCTCTAACGCGAGCGA	HDAC4
chr2	239228892	239229012	746038_35918901_Marco_146_4	+	ACACCGGCTTCCCGAGGCCGTCGCTCGGCAGAGGAGGGGCCAGGCGCCCGATCCCAGATCCCCTTTCCCCGCCCCGCCGCGCCCCGCCTGCTCTGGCACAGCCGCACTCCCGCAAATCCC	HDAC4
chr2	239229012	239229132	746038_35918901_Marco_146_5	+	TCCCGCGGAACCCCCACTCCTGCCTGCGCGGGCGCTGGAAGGCGGGCAGGGGGCGGGGCGCCGCGGCGCGTCCGTTGCTAAGGCCGCGCAGCCCTAGTGACCGAACGCCCTGCGGCGGCC	HDAC4
chr2	239229132	239229252	746038_35918901_Marco_146_6	+	GCGCAGGCGCTGTGGTGGGCTCCGGTGCACTGTGGGATGGAAACCGGAGCGGCGCGTCCTGGCAGGACCGGGCGGCGGCGGCGGCGGGGCCGGCGGCGGCCAGGGACCCGGGCTTAGGCT	HDAC4
chr2	239229297	239229417	746038_35918902_Marco_147_1	+	GCCGTCATGAACGCGGCGGTGGTGAGGCGGACGCAGGAGGCGCTGGGGAAAGTGATTCGGAGGCCGCCGCTGACCGAGAAGCTGCTGAGCAAGCCCCCGTTCCGCTACCTGCACGACATC	HDAC4
chr2	239229303	239229423	746038_35918903_Marco_148_1	+	ATGAACGCGGCGGTGGTGAGGCGGACGCAGGAGGCGCTGGGGAAAGTGATTCGGAGGCCGCCGCTGACCGAGAAGCTGCTGAGCAAGCCCCCGTTCCGCTACCTGCACGACATCATCACG	HDAC4
chr2	239229330	239229450	746038_35918904_Marco_149_1	+	CAGGAGGCGCTGGGGAAAGTGATTCGGAGGCCGCCGCTGACCGAGAAGCTGCTGAGCAAGCCCCCGTTCCGCTACCTGCACGACATCATCACGGAGGTGGGCGCCGGGGACCGGGCCCGG	HDAC4
chr2	240470203	240470323	746038_35918905_CellFi_087_1	+	GGCTCCCAGTGTGGGTGGACAGAGACACACTGCCGTTGTTTTCTTTGAAAGTCACTTTACCCAACGACAAGCCGTCAAGGGCGACGGCACGGCTCTACCTCCCCCCTACTCCTCCCGCAC	NA
chr2	241644063	241644183	746038_35918906_CellFi_088_1	+	TGGGGTCTGTGTGGGGCCGTGGCGACTTCTGTGAGAAACACCGAGCTGCCCCCAGGCGGCTCTGCCATGTGGCGCTCCCGCCGGACGCAGGCGCGGGGCTGCCGCTGCTCCCGGGCCTCC	ATG4B
chr20	277464	277584	746038_35918907_Marco_151_1	+	GCTTAACACAGTACTGGGAACTTAAGCAGCACTCACACTTCATCCTAAATACGACGAAAGTCTTTTCAAAAAAATAAAAATTAATGCAATATGACTTACTTGGAAATGTATCAAAAAATA	C20orf96
chr20	277584	277704	746038_35918907_Marco_151_2	+	AAGACCGATGAATGGATCGAGGCGTAGTGTGACAGAGTAAAATTTTAATGATAAAAAGTTAATGGTAAAATGTTCACTGTAAAACTTTCAACTTTTCTTCTTGAAAACGTGCATAATCCG	C20orf96
chr20	277704	277824	746038_35918907_Marco_151_3	+	ACGTGGGAAAAAAAATAACGCATTGCAGTCAGTTCTGGGGAAACGGAAAGCTAAGTTTTAATTTTGCTATTGCTTTTGCTTTTTTAACAGAAAAGGTACAAAAAAGAAAAAATGGGAGAG	C20orf96
chr20	277824	277944	746038_35918907_Marco_151_4	+	ATGTTGCCGAACTCCGTCCCGCCTGTGGGCTGTGGGCCGTTAGCAAAGCTGCTAGCATGAAATCGTCGAGCACCGCTTGCGAAACGCCAAATCCTCGAGAGCGAGGCCGGAGGCTGCCAA	C20orf96
chr20	277944	278064	746038_35918907_Marco_151_5	+	ACCCGCGCTGGGGAAAGGGCCGCCTCCGGGCGCCCCATCCCGCTGCGGACGGAGGTGAGGTTGGAGCGAGCGCTGGCGGAAGAGAGGCTCAGCGCAGGGGGCGCAGAGCCGGCGCTGGCC	C20orf96
chr20	278064	278184	746038_35918907_Marco_151_6	+	AATATGCGCCGCATGTGATACCTTTGAGGGCGCGGCGGGGGAGGGTAGCGTCAAATTTCAAAAAAAAAAAAAAACCAAACCCACACAGCCCCGGCGGGCGGGCGCGCGCGATGGGCGCCC	C20orf96
chr20	3827110	3827230	746038_35918908_Marco_154_1	+	GCCAGGCCATGGGGGTGCCGGAGAGAACGACACGAAGACCCTCACCCCTCAAAGTTCCCAGGGGGAGGAGGGGCTGCTTCACTTGGGAAGCGTGGGGATGGAATTCTCAGCCCCCCGATG	AP5S1
chr20	3827230	3827350	746038_35918908_Marco_154_2	+	ACTCCGAGGCCGGCCACCTGCCTGGTTTCTGGCCGGACACCGGACTTCCCCTGGAAGTTGCTCGAGACTGCGCGCCCCCAGCAAAAAATCAGGTCGGTTCTCCGAGCCCAGTCTAGCGCT	AP5S1
chr20	3827350	3827470	746038_35918908_Marco_154_3	+	TCCCGACCCGCAAACCAAGGCCCAGTGACCGTCCCCGCTGCGCAGCCGCCTGCGTCGCCAGCCAACCACGCGCGGCCGAGTAGCCCCGCCCCTCCACATGGCCAATGGCCGCGCGCTCTG	AP5S1
chr20	3827470	3827590	746038_35918908_Marco_154_4	+	CCCGCCCCGCCTCCTCGCTGCGGGAAGGGTCCTGGGCCCCGGGCGGCGGTCGCCAGGTCTCAGGGCCGGGGGTACCCGAGGTAAGATCGCTTCCCGGGCGTTGGGTCCTTTCGGCTCAGC	AP5S1
chr20	3827560	3827680	746038_35918909_Marco_155_1	+	TTCCCGGGCGTTGGGTCCTTTCGGCTCAGCACGCACGGACGCCTTTAGGGAAGGTGGCTGCAGCGGCAGGACGGAGTCCGCCGGGACGCCCTGGGTCTGGGGTGCGCGGGGGGCCCAGGA	AP5S1
chr20	3827680	3827800	746038_35918909_Marco_155_2	+	GGGGACAGGACGCGCGGGGATCCGGAAGAGCGGGCCCTGTCGCAAGAGTTTCGGGAACACTGAGGGCTCCAGGCGCCGCATCCAGCATCCGGGGAAAAGGGGGTAGGTGGCGCTGGGCGT	AP5S1
chr20	4850250	4850370	746038_35918910_CellFi_089_1	+	TTGAATTTAAGGCTTACAGTGGTTTCGCAGAGAGTGTGTTATTTGATGTCACTGCAATTAAGGAAGGGTAGGAATTCCGTTCCACGTCATGGACGAGGAAAATGAAAGTAAACAAAGGCA	NA
chr20	20243631	20243751	746038_35918911_CellFi_090_1	+	ACACCTGACAAACAGGGAGGTTCCCAACAGCAGTCAGCGGCGGTACACGGGGAAAGTTCCTTGCAACCATTTCACTCTCAACGAGGAAGAGGATTGCTTTAAGGCACTGATTTGGATAAG	CFAP61
chr20	31190803	31190923	746038_35918912_CellFi_091_1	+	GCTCTGTCCGGCTCAGGCTGGCATGGGCTGGGAGCAGGACCTCTGAGCTGGCGTGTGGCAGGGGCCCTGCCAGGTGCCCTGCGGTTGGTACCCTCCCTGAGGGGCCATGGCGGGCTGGGC	NA
chr20	32950771	32950891	746038_35918913_Marco_152_1	+	GGTCAGCAGTGTAAGTTTTAATAAGCTCTCTAGGTGATTCTGATGCACACCATAGTTTGAGAATCACAGTCCTTATAGGCTCTGGTGGGCGGGGTGTTAAAAAAAAAAAAAAGCCTGGAG	EFCAB8
chr20	32950891	32951011	746038_35918913_Marco_152_2	+	GTGCTGGGAGCCGCTCGCGCCCATCTCACCTGGAGCTGAGGAAAACTGGGATTTAACTGATTTACCACCGCAGCCAGCTCTTCAAGCCAGGGGCGGGCCGGACGGCTGGCGCGCAAGGCC	EFCAB8
chr20	32951011	32951131	746038_35918913_Marco_152_3	+	TGCTGGGGCTTGTAGTCTAGACCACTTCCGCGCTCAGGCGCCTGCGCTTTAGCTGCTAACTCGCTCTAGTAGCTGTGGTCGGGGCTCGGGACCGGCTGCCATCTTAGTCTAGGGACTGAG	EFCAB8
chr20	32951131	32951251	746038_35918913_Marco_152_4	+	GAGTCGCCGCCGCCCCGAGTCCCGGTAAACCCCCGTGGGCGAACTCGGGGCAGTTCTCGGGAGAGGGAGGGAGTCCGGATGAGAATGTTCGGGGAGAACAAGGGTAGAGGAGTGGGACGC	EFCAB8
chr20	32951262	32951382	746038_35918914_Marco_153_1	+	CCCCAGAGCCGCGGCTGCTCCTTCTTCCAGAGCCGGTGTCTGTCGGGGGCGCGGGGAGCTCGGGCTACTGGCCCGGGCCGGGCGGTGGGGGTGGGCTGTCTGGACGTTCGGAGGGATCAG	EFCAB8
chr20	32951382	32951502	746038_35918914_Marco_153_2	+	TGTCTGGCACAGGCTTCCGGAGGCCTTCGCCTCGCGGGCTCCAAGTTGTGAAAGGGCTGGGCCACGACGGGCGTGGGTACCGTCCGGCCCCTCGCCCCTCAGCCCCGCCTGGGGCCACTC	EFCAB8
chr20	49435911	49436031	746038_35918916_CellFi_093_1	+	CAGGCCCTGTGTCTCCCCAGAGTGGAGGAAGCCTGGCCACCTGGGCCCAGTGGTGTGCGTTTATGTCCCTGAGAAGCACCGTGTCCGGACCCTGAGAGTGTTTGTGAGAACCCAAGGGAG	KCNB1
chr20	49436031	49436151	746038_35918916_CellFi_093_2	+	TAACAGTAACAGCAGCCCCAGATGTTCATTGAACGCCTTTCTTTGTGCCCGGCACAAAGCCACCCTAGACAGCAGGCACTGAGTCATCCCTACCTATTCAGCGGACCTCGGCCCAGCCTC	KCNB1
chr20	49436151	49436271	746038_35918916_CellFi_093_3	+	TAGGGTCACAGCAGAAATCCCAAGAGGACCTATATGGTTTCTTCTCTTGAGTCAATTTTTACGTTCAGATGTGGGTCCAGGTGGGAGCTAGGTAACAAGACAGGCTTTTAACAGCCTGGA	KCNB1
chr20	61328314	61328434	746038_35918917_CellFi_094_1	+	TGAGGCTTCTGGAATTGGTTGTGGTGCTCAAGTTTTTAACTGGCCTGCGTGTACTTTAATGTCCAAACATGACCTGCCCTTTCTGGGGTTTGCCTTAAGTGTCACTGAGGGGAAGAGAAA	CDH4
chr20	61328434	61328554	746038_35918917_CellFi_094_2	+	CTGACCGATGGTGCAGCGAACGGTTCTCCTTTCCCTGAGAAAGTCCTGGCCACTTCTCTCCTCACGGGAGGCGGCCTCTGAGCCCTGGCCTGTCCTGCCTGATAAGACAGTCCTGGTTAC	CDH4
chr21	42878541	42878661	746038_35918918_TMPRSS2_CpGisland_1	+	GCTACTTGCGTCCCCAAGGCCCTTTGCGCTGGTAAACTCTCCCTGCCACACTCCCAACCCCCATCCTTCCTTCAGGGGAGGCTGGCTGCATCCCCACTTCCTGGAGTACCTTCCCAGATC	WDR4
chr21	42878661	42878781	746038_35918918_TMPRSS2_CpGisland_2	+	TCCTGGGACAGGTCAACAAACTTAGTCTCACTTTAGGTTTTCCAAATGCCTTGTAACTGGGCTGCGTAGCCTTTGTAATTTTCCATGATTCGGGAGGTTCTCGCGGCTGGGAGCTCCGTG	WDR4
chr21	42878781	42878901	746038_35918918_TMPRSS2_CpGisland_3	+	AGGTCAGGCATTGCCTTGGGCGCGATGCGCTCATCTTTCCCGCGGGACCACTGCACAGGTTCGCACGGAGGGAAGGGCTGCGCAGCCTCGAAGGCGAGCCCTGGGTGCTCCCTGCCCACA	WDR4
chr21	42878901	42879021	746038_35918918_TMPRSS2_CpGisland_4	+	GGGCTCACCTCGGGCCGCCGTGCTATCCTTTCCTTCCCAAACAAGCCACCAGGATTCCTCGTGATTAGGGCTGCCACCAGGGCGTTCTGAACAGGATTCAGGGCCACCGCGCTGTGCTCT	WDR4
chr21	42879021	42879141	746038_35918918_TMPRSS2_CpGisland_5	+	ACGGCGGAGCGGGCGAAGGCCCTCCTCTGCCACAAGCGCTCAGGGCTCTCGGCGCACAAACTTTCTGGACATGGGGCAGTTTTTCAGCTGGACCCGTGCTCGAGCAGAGCGCCCACTGCC	WDR4
chr21	42879141	42879261	746038_35918918_TMPRSS2_CpGisland_6	+	AGACTGGAGCACTTGACCACTCAGGGTGCCACTGTGCCGAGCCGGGCAGGACAGGATGAGGTGGACCGAAGCGCCCAGGTGCCCCGCCTTCCCCCCAACCCGGCACGGAGCGCAAGCGGA	WDR4
chr21	42879261	42879381	746038_35918918_TMPRSS2_CpGisland_7	+	GGAGCCAGACCGGCTCCTCCCGGGCGGGTTCCTGCCGGTGCCGGGTGTCCAGGAGGCCCCGGCCCTGATCGCCGCCAGCGGGTCGCCGCAACGGGGCCTGAGTCGCGAGCAGTCCCTCCC	WDR4
chr21	42879381	42879501	746038_35918918_TMPRSS2_CpGisland_8	+	CGAGACTGACTGGCCGTTCGCACCTCGCCCGGGGGCCCTCCAGCAGCCTGGCCCAGCGGTCCCCGCCGCGCCGGCCGTATCGTTCCCGGCATCTCAGCGAGTTTCCAGTTTCTCCCTACC	WDR4
chr21	42879501	42879621	746038_35918918_TMPRSS2_CpGisland_9	+	TCAGTAGGGAACCAAGAAGCAGAAGGAGTTCAGGTAACACTGCGGGACTGCAGAGATTTCCCCCAAACAAAGAAGCCAACCGACAGCACTCCCAGTCCTCCTCCCCAAAGAGAAAAGGCG	WDR4
chr21	42879621	42879741	746038_35918918_TMPRSS2_CpGisland_10	+	CACCGGTGCTCCCAGGCGGGGGCCGTGGAGGGCAGGCGGACTAGGAGCCAGCTTTGGGGACCCCGGGGGACTCTCTTCCACCAACTGGCTAGGGACTCGCAGGACCACCTGCCCCAACCT	NDUFV3
chr21	42880520	42880640	746038_35918919_Marco_156_1	+	CTGCTGGCCCAAGCACGAGTGGCGGGGACACAGCGCCGGACGCCCAAGACCCTCCCCAGTCCGCCTAGGCTGGCATTTCTTGGCCCCCACCAGCGTCCGGTGGAAAGTGCTCCCCCGGAT	NDUFV3
chr21	42880604	42880724	746038_35918920_Marco_157_1	+	CCCCACCAGCGTCCGGTGGAAAGTGCTCCCCCGGATGGTCCCAGGTCTCTCGGCACCACCGGCCAGGGCGGGAGTGAGGAAGTGGTGGGACACACCTCAGCCAGGAAGACGTGGCTGTTC	NDUFV3
chr21	43825311	43825431	746038_35918921_CellFi_095_1	+	GGCCTTTGAATGGGGAGTGGGGTCAGGCATGTGCAGGGCGGCCACCGGGCACCGTCCAGGCATTACAGACAAGGCAGCTTTTGTCCACTGCTCACCACCCAGTGCAGGCAGGACACTGGG	NA
chr21	43825431	43825551	746038_35918921_CellFi_095_2	+	CCCAGAGAGTGCATTAGTGGCGGAGGTGGAACCCGAACCAGCTTTCCATGCCTTTGAAGGAGTCCACGCTGGATTTTACTACTAAACGTATAGCATGGACTTCTACTCAAAATTCCTTCC	NA
chr22	19466239	19466359	746038_35918922_Marco_158_1	+	GGAGCGCCCTGATTCTGTTCCCATCCCCAGCAACCTTGCAACTAACTTTGGGTTTATGGAAACCTGTTGCGCGTCCAGCACTTGGGAAACCCGTGAATGGACACAAACCTTCCTTTCTTT	UFD1
chr22	19466359	19466479	746038_35918922_Marco_158_2	+	CGTCAAGGAGGGCAAGTCCGGCTGAGACAGAATGCGAGCCACGTTCAGGACCGGCGGACGCGACCACAGGCGGTTAGTGGTCAAGGGTCCTGCTTGTGCCCGGTGCGGCCGATGAGCCTG	UFD1
chr22	19466544	19466664	746038_35918923_Marco_159_1	+	GGGCCCTACCTCAGGCCCCGGGCCAAGGCCCAGCCCCCGCCCGCTGCCCGTCAGCGCTTACCATGATGGACACCACCTGGCAGACTCCGCTCCTCTCAGGCAATGCAACGAAGAAACCCC	UFD1
chr22	19466664	19466784	746038_35918923_Marco_159_2	+	GCCGACCGCTCTCCCAGCCGCCGCTGCCGCTGCCGCCGCGCCAAGCCGGTACGCCCCAGAGGCTCACCGGAAGTGCCGGACCCGAGACCCGGAGGGGGGGTGCCCGGGACAAAGCGTCGG	UFD1
chr22	19466784	19466904	746038_35918923_Marco_159_3	+	CTGCAAAAGAGAAAAGGCCAGGCGAAGACGCTAGGCTCTAAAACACCCTCAGTAGAAGCATTAAAATGCCCTTTCGTGATTTATTTCCCCTTTTATAGGTATTTTTAAACGTTATTTTAA	UFD1
chr22	19466904	19467024	746038_35918923_Marco_159_4	+	ATTACGTGTTGACAGTATTCCCCTCCAGACGAATTTAGTAGGGCCCATTGTCCTTACGACTACACTACCCACAATGCACTACCCAGACTGCCTCTGCTTCAGCCATCGAGGACTCGGGCG	UFD1
chr22	19467024	19467144	746038_35918923_Marco_159_5	+	GAACTAAGCTACAAATCCTTCTTCAAACCACACCAAAAACCTATTGCAAACGTAAATGCTGCCCCATTGGGTATGTGACTGAGTTTAATGTATGGTTAGAAGTATACTTTCCCTGAGGGT	UFD1
chr22	19467144	19467264	746038_35918923_Marco_159_6	+	TCCCAGTGGGAGGCAGTAGGCTTCTCTTCCCAAAGTAAAGATGTCCGCCCAGCGTCGCTTTTCTGGGTAAAAGCGAGTCAGAGTTGAAGGGGGCAACAGTGTTTGCGTTCGGCCTCAGAG	UFD1
chr22	19467264	19467384	746038_35918923_Marco_159_7	+	GTGACGCTTCTTTGGGGGCGGGCTGGAGTTTTCTGGCCGTGAATGGCAGAGCGCTAATGGCCGCCTCCAATGTGGCCCAATCAGAAAGAAAGGAAGGCTGGGAACTAAGAAGCTATTGGT	UFD1
chr22	19467384	19467504	746038_35918923_Marco_159_8	+	TGGTGATCCCTGGACCAATCGGAGGAGCCGTGATTTGGCGGGAGTCTTGACCGCCGCCGGGCTCTTGGTACCTCAGCGCGAGCGCCAGGCGTCCGGCCGCCGTGGCTATGTTCGTGTCCG	UFD1
chr22	19467504	19467624	746038_35918923_Marco_159_9	+	ATTTCCGCAAAGAGTTCTACGAGGTGGTCCAGAGCCAGGTGACGCCCAGTCCGGGACCCCCGCCGAGGCCTTGCCGGTGGGGAAGGGATGAGGGGGAGCGACCGTGGGTGACCGGGAGGC	UFD1
chr22	19467624	19467744	746038_35918923_Marco_159_10	+	AGGGGAGGGCCGGGGTTCGGGTCGCCGTGTTCAGCCGGTCTGCTCTTCCCCGATAGAGGGTCCTTCTCTTCGTGGCCTCGGACGTGGATGCTCTGTGTGCGTGCAAGATCCTTCAGGTGA	UFD1
chr22	19467744	19467864	746038_35918923_Marco_159_11	+	GTTCTGCGGACCCTAGGAGGGCGGGGCCGGCGCGCGAGGTGAGGGTGCTGCGTGGGGGCGCAGGGCGGGCAGAGTGTCAGGATGGGTGCTGAGGGCTTAGGGTGGGAGAGGGAGCAGGGC	UFD1
chr22	22035475	22035595	746038_35918924_CellFi_096_1	+	CCTCCCATCGCTGACTTTGGAGTTCTGTCCTGCCCTGGCCCTCTGCGGTCCTCACTGGGATGTTCACAGCCCACAGAGGTGACTGGCCTCCCTGTGTGTGCCTTCTCTCTAGGGAAGTAC	PRAMENP
chr22	22035595	22035715	746038_35918924_CellFi_096_2	+	CACTGCCCAGTGCTGTTTACCGTGTTCACCAACAACACCCACATCGTGGCTGTGAGGACGACCGGCAACGTCTACGCCTATGAGGTGTGTCCTCGCTCCGGGGCGTGGAGACAGCGGTGG	PRAMENP
chr22	24462970	24463090	746038_35918925_CellFi_097_1	+	CAGTCCCTGGAGGAGATTCAGCGGCTGTATGAAGCAGGCGACTACAAGGCTGTTGTGCATCTGCTCCGCCCCACTTTGTGCACCAGTGGGTTTGACCGGGCCAAACACCTGGAGTTTATG	ADORA2A-AS1
chr22	40300445	40300565	746038_35918932_CellFi_098_4	+	AAAACATAAAGAAAAGTTGAAATATTAGTACTCACTACCTAGGTTCAACAATTGCTAACTCTTTGCCGTATTTGCTCCATCTATACCTATTTCTTTCTGAATTACTTGTAAGTTGCAGAT	TNRC6B
chr22	40300685	40300805	746038_35918932_CellFi_098_6	+	GATAGCTAGTGCAGATTTAACCTTCCCCATTTGTCCCCCAAATGTCTTCTATACCATTTTTTAAAAAAAGAATCTAATTTTTAAAAATAAGAACATATTTTGCAGTTGGGTCTCATGCTT	TNRC6B
chr22	40300805	40300925	746038_35918932_CellFi_098_7	+	CTTTCTTCAACATTGGATGTTTTTAAAGATTACGCCAGTTCTCTTGTACCAGGTCCCACTTTCTGAATTCGTTGTTGCCTCATGGTTAATTTGTTCCTCTACCCACTTTATTTCTCATAA	TNRC6B
chr22	40300925	40301045	746038_35918932_CellFi_098_8	+	GCTCCAAGTTAGGACTAAAAGCATGATTTGATTTTGATTGAACGTTTTTTGCAAGGTGCCACTGGGTGCTCCATATTGCATCTTATCAGGAGGTACAGAATGCCAGGTTGTTCCACTGTG	TNRC6B
chr22	40301045	40301165	746038_35918932_CellFi_098_9	+	CATGATGCCAAGTTTGATCAGGGCTTGAGGTAGTGATCTTGCTCAGAGGATCTCTTGTTGTACAGGCACTTTTTCACCCTTTGCAATTAGCGAGTACTCTCAGGGGGTATCTCAAAGTGT	TNRC6B
chr22	40320215	40320335	746038_35918933_CellFi_099_1	+	CATGTAAAATACTGTTTATAAATCGCGGGAGAAATGTTTCACATTCTTATTACTCCCAAGTAATCATACCAAGCCTCTCTCTCCAAGATTCGCTTTTTTTCCTAGAAGAGGGAAAAAGAA	TNRC6B
chr22	47135410	47135530	746038_35918935_CellFi_101_1	+	CGAGGCCTGCCCAGCCTCCTCCCTCCCTCAGCTGCCGCTCTGAGGCCTGGGAAATGTGGATCTGAAACTTACTTGGAAAGAAAAGCTCATGCCAGTGGCAGGAGGGTGCCGCTGCATGCG	TBC1D22A
chr22	47329526	47329646	746038_35918936_CellFi_102_1	+	GGGGTTGGCCCCCTGTGCCAGGGTGGCACTGGCCGGCAGCCTCTGCACTCAGATGCGTGTGTTCTCTCTCTGCACTGCCCGGGGCGGGTGTTGACTGCAGCCACGTGGCCCCTGAGCACG	NA
chr3	15492658	15492778	746038_35918937_CellFi_103_1	+	CTTTGTGGTTCATAGGCCTAGAGAGACCCGACAGCGGGCTGCCCAGTGTGAGTGAGAATGCCTGCACGTTTCGGTGGTCAGGGGCGGAGAGGCCTGTACTCCAGATTCCCCAAAGAGATC	COLQ
chr3	36933029	36933149	746038_35918940_CellFi_106_1	+	GGGTGAATGTCCCACAGTGCTGCTACGTGTGCTTGGAAAGAAAAACAAACTTCTATCTAAAGTGTGAGTGTGTGCATATGTGTGTGTTAATGATAAAATAAAAATATTTTTAAAGTTAAA	TRANK1
chr3	36933149	36933269	746038_35918940_CellFi_106_2	+	GCCTATAACCAGATGGCAAAGCTTAAAAAAGAATTTCATGAAAATAGCAGTCCTTTAAAAGAAGCACAGCCAAACTGTATCAGCAACAGCTCATGTCTCCCTTGGGATACCCCCAGCCAA	TRANK1
chr3	36933269	36933389	746038_35918940_CellFi_106_3	+	GGGACTATGTTCTGTGTCCCACAACACAGCCGTCAACCCTAGAGTGAAAATGAACCGAGAGAAATAGACCAAAGCTGCCTATGCCGGAAGGAGGAAACTCTGCAGGTCTCCTGGGAGTGT	TRANK1
chr3	36933389	36933509	746038_35918940_CellFi_106_4	+	TGCCCAGCAACAGCTGTCTGTCCTAAGTCCCTTCCATGGGTCCCAGGGCTCCATCCTCCTGCCAGGATCTGCCTAGAGTCACAGAATCCTTTCCGTTTGGACCTCCTGCAGCTACTAGGT	TRANK1
chr3	38051632	38051752	746038_35918941_CellFi_107_1	+	AGTCCCGGATGGCCCTGAGCACATCGCAGAAGAGGATCTTGGAAGTGAAAGTATAGCCGTGGTAGATGATTGGTTCCTGGTTGGGCCCGTCCCAGCAGTCAAGCTCCAGGCATCGGCAGC	DLEC1
chr3	53925581	53925701	746038_35918943_Marco_170_1	+	GAGGCCGGCGGGACCTCGGCCCCCGACTGCCGGCTCAGAGACCATCGGCTGACGCGCCGCAAGCCGAGGCGACTTCGGTCCAGCTCCGCCCGGCCGCGGGGCGCTAAGCCCGGGGAAGCC	NA
chr3	53925701	53925821	746038_35918943_Marco_170_2	+	GCACCGGGCTCAAGACTCAGCGAGCGACGATGAAAGGAACCTGGAGTCCGATCTTACAAGTCACCGGTCGAAGCCACAGCCCGCTCTCAACTTACCGTTCGAGATGTAAACCATCTTGTC	NA
chr3	53925821	53925941	746038_35918943_Marco_170_3	+	CCACTTCCCCGCTTCGGAGCCACCGGGCGCCTGGCCCCTGTCGGTTTCTGTATCTCCCTCTGCTCCCCGCCCTTCGAGCGTCACAGGCCGCGATTAGACAAAATGCTGACGAGGACGAAG	NA
chr3	53925941	53926061	746038_35918943_Marco_170_4	+	GTGGGCAGAGCCCATTGGCTGCTGAAAGAGACGCGCCCCCGACGGGCGTTTTTGCATCGTCACATCTGCGACTTCTGGTTAGGCGGAGGCGGCCGAGCTGACAACCGGATATGACGTTAA	NA
chr3	53926061	53926181	746038_35918943_Marco_170_5	+	GGACTGCCCTGTAGTGCCCGCGGTTGCCAGTCCTCTATCCGACTTGATCGTGCAGAGTTGGTTCGCACCGCCCAGTGAGGGGAAGCTGTTTTCTCGTCGATTGATAGGCTCCGGGTCTGG	NA
chr3	53926181	53926301	746038_35918943_Marco_170_6	+	GTAGGAGAGGCTGCCCTGTATGAGGTAGCTTGAAGGGCCGCTGACAGGAGGAAACGCTTCCGAATTTTCCAGACGTGTTGACGTTTGAGGGTGCTGACTACACGTTAAGGAACTTTATTG	NA
chr3	53926301	53926421	746038_35918943_Marco_170_7	+	TCACGCCTTTGGGAATATACTGCCAGGCTCTTCCTAGATATATTCATTCTCTTTAAAATGAGCATGTCTACCTGGGTTCACCAGAAACTAAGTTTTTCTTAGCCTTTTGTGAGGCAACTG	NA
chr3	71209234	71209354	746038_35918944_CellFi_109_1	+	CCACTGTGTCCCAATCAACCAAAGGGCCGAAGGCAGCTCCATCCTCACCACGCTGTTCTTGCCACCCGGCTGGTTTTCAATTGACACTGCCGTGTATGTATTTCTTTTTTTTTTCCCCAA	FOXP1
chr3	122282836	122282956	746038_35918945_Marco_166_1	+	CAAATTTTCAAAAATGGGTAAGTTTAACATGGATTCAGAATGTGAATTACTTTTTAGGATCAAATAATAGTGGTAACAGCAGTAAGAGTTACAAAGAATAAGAAACACAGGAGAAACTTA	CASR
chr3	122282956	122283076	746038_35918945_Marco_166_2	+	CTTTCTTTGCATAGTCTACTCACAAGGGAGGCCTGGCCCTGGGACCCGGGTCCGCGCCCGTCCCCCTTCTCCCCGCCCACCTCGAGCCTGCAGGAGAGGGGACCCCGAGGGCCCAGAGGC	CASR
chr3	122283076	122283196	746038_35918945_Marco_166_3	+	ACCGGACCTACTCACCCGGCAGGCCGCTCTCCTCGGTGCAGACAGCACAGGGAGGAGGGGGAAGCGGCTCTGCCGGGAACAGGGAGGGACCTCCAGGGAAGCGAAACTGAAACTTTGCGC	CASR
chr3	122283196	122283316	746038_35918945_Marco_166_4	+	CCAGTCCGCAGGGCGGGCCGCGCCTTTACCGCCCAGCTGCCTCCCGGAGCCCCCGCGCCCTCCCGACGCGCAGAGCCATGGCCTCCCACCTGCGCCCGCCGTCCCCGCTCCTCGTGCGGG	CASR
chr3	122283316	122283436	746038_35918945_Marco_166_5	+	TGTACAAGTCCGGCCCCCGAGTACGAAGGAAGCTGGAGAGCTACTTCCAGAGCTCTAAGTCCTCGGGCGGCGGGGAGTGCACGGTCAGCACCCAGGAACACGAAGCCCCGGGCACCTTCC	CASR
chr3	122283436	122283556	746038_35918945_Marco_166_6	+	GGGTGGAGTTCAGTGAAAGGGCAGGTGAGCTTCGGGCGGCCAGGCTGCGAAAGCCCTCTGGGGGCCCGGCCCCCGGGTTTCCAGGCGGACCCAGTTCCAGCTGACCTAGGGGAGAGGGCG	CASR
chr3	122283556	122283676	746038_35918945_Marco_166_7	+	GGAGAAAGTATGTCACTGTGCGGTGGCGGACAGGGACGGGGCCCTACTGCCAAGAGACTCACTGAGACAGTGAACACTCGGTGGAGGATGGGGCCTCACATGTGCCTGGTGCGGGTCTGG	CASR
chr3	122283676	122283796	746038_35918945_Marco_166_8	+	CTGACGGCGCCTTAGTGTGGATGCTTTCCATATCCTCATTCTAACTTAATTTCTCAGCTGTCATCTTCCTTCCCCCAGATGCCTGCCAGCTGCTGTCCTTGTCATTCAGGGATTCCACTT	CASR
chr3	122283796	122283916	746038_35918945_Marco_166_9	+	TTATGTTTTAAATAATGGTTCCATTGTTCCATCCATGAACAAAAGGATGTTCCATTTTGTGTTTTTGAGGATTACAAAAGTGATATATGCTCACTATAGAAATAAAAGAGTAAAAAAGAA	CASR
chr3	185367279	185367399	746038_35918946_CellFi_110_2	+	AGAAGTTTTCCTCTTTCAGTTTCCCAAAGATCCGTCCCTGGGCCTGAGAGAGCAAGACATGACTAATGACTCTCAGTCAGCCAGCAGCCGGCCACTTCATCAGTGCTGCGAAGGGCACTG	MAP3K13
chr3	186648094	186648214	746038_35918947_Marco_167_1	+	CCCTCGATCCACCCTCCTTGAGAGCAGGCAGGATTCTAGCATCACCCAGTGCCTTCATCAAGAGTCTTTAACCCCAAGCCCGCTCGCTAGCGACCTCCAGGCCGGTTTGGGGCGCGGTGT	FETUB,HRG-AS1
chr3	186648214	186648334	746038_35918947_Marco_167_2	+	GGCCGGTGGCGAGAGGTGGAGTGGGGGCGGAGACCGACCCAGTCTTCGCAACTCTATTTGCATACGGAGGCGACTCGCTTCCTTCCCGCCCCTCCGCCGCGCTCTTCTTCCTTCCTTCTC	FETUB,HRG-AS1
chr3	186648334	186648454	746038_35918947_Marco_167_3	+	CAGTCCCTTCCACTGTGCGTCTTCTGTCCCCCGTTCTTCCCCAGCGGACCCCTCTTTCGAGACTCCCTAGTGGGGTCCCCAGCTCCCGGGCGATCCTGCCCTTGCCGAGCGCGTTTTCTG	FETUB,HRG-AS1
chr3	186648454	186648574	746038_35918947_Marco_167_4	+	GAGTCACCTGGGGGAGGGGAGTCCTGGGCAGGGCCGGGCTGGGGAAGACGCCTGGGGCACTGCCCGGCGTTAACAAAGGGAGCCGATACCGACCGGCGTGGGCGCGGAGCGGGCGGCCGC	FETUB,HRG-AS1
chr4	2697813	2697933	746038_35918950_CellFi_111_3	+	TTTTCAGTTTAAAAAATCCACTTATGTGCATAGCTATACATGCTTTATCAGGTTTTTCATGAATATGTAAAATTTGAGAGTAGGTATCAAAATGCCACTTTTGGGTGACTTGCTGATAGG	FAM193A
chr4	2697933	2698053	746038_35918950_CellFi_111_4	+	TTTTTCTCTTTTTCTGCTGGTTGTTGTATTTCCTTATTTTTCACAACAAATATATACTACTTGAGTAATAAAACAGTTTATTTTTGGAGGTGTGGTCTGAAATTTATTATATTCAAAATT	FAM193A
chr4	2698053	2698173	746038_35918950_CellFi_111_5	+	TTTAAAACTTAAGCATAACTTTGTTGTTTTTCTCAGCCTCCAGCTGCACCAACAAGTAGAAATTATGCAGAAATGAGGGAAAAGCTTCGCTTACGGCTGACCAAGAGGAAAGAGGAGCAA	FAM193A
chr4	2698173	2698293	746038_35918950_CellFi_111_6	+	CCTAAAAAAATGGACCAGATCTCAGAAAGGGAAAGCGTCGTTGACCATCGGAGGGTGGAGGATTTGTTGCAGTTTATAAATAGCTCCGAAACCAAACCAGTGAGCAGCACGCGTGCAGCG	FAM193A
chr4	8397393	8397513	746038_35918951_CellFi_112_1	+	TTGGTGGTAAGGCCAGGCATGGTGGCCCCAGTGCGCTCTCTTGACCGCCGAGCTGCCCTTGGCACCCAGAGTGCTGTGACCACACACGGGAGGGGATGGGTGCCACACAGGCATGAATGG	ACOX3
chr4	40227134	40227254	746038_35918952_CellFi_113_1	+	GAGGAGAGAGGTTGATAGATGATCAGTTGTGGGTGTCAAATACACGAAGGACGCCGCTGGATTCTGTTCAAGTGCGCTCTGCAAAGATGGTGGTCTTCTGCTCATCAAATGGTGTGTGAG	RHOH
chr4	74088944	74089064	746038_35918953_Marco_175_1	+	TCCAAAGCAAACTTCTGTCAAGTAATTTTAACAGACAAAATAAAGTCTCTTATTTTACCACTTCAATTTTTAAAATCCTAAAATTTCAAAAAAGAAATAACATATTTTTTAAAAAGCTAT	NA
chr4	74089064	74089184	746038_35918953_Marco_175_2	+	TTAACACGTCTGGCTTCCTGGTTGAACAAAAGAGGTTGAAGTGGGTTACGCAGCAATTTATCCTTAGTAAAGCCTTGTAGTGAGATTAATGGTTGTATTAAAGACGCAAAGAAGGAGGCA	NA
chr4	74089184	74089304	746038_35918953_Marco_175_3	+	TGATAATGCCAAGTTAGAAATTTGCTACATCAGGCAAATGTATTATATAACATACATATTACAGTTGACTTCAGGGTTTCAAAAATAATTATCCTAATGTAGATTTTTTAATAGTAAATT	NA
chr4	74124368	74124488	746038_35918954_Marco_176_1	+	ACCGTCGCCTTCTCCATCCCCAGGGAAAGAGGGAGGGCGCGGACGGGGGAGGGGCGTGGGGCTACGCTCTACCGCGACTTCGGCCGCACTGGGGCCGACACAGCAATCGGTGCCGCCTCC	MTHFD2L
chr4	74124488	74124608	746038_35918954_Marco_176_2	+	GCCGCCACCGCCTCGGTCACCTCTACTGCCGCCGCCGCCGCCGCCGCTCCGCCAGCTCTCACCTCGTCTCGCGATACTAAGGGCGGGGAGCCTGACGATGGGAGGGAGGGAGGGAGGGAG	MTHFD2L
chr4	74124645	74124765	746038_35918955_Marco_177_1	+	GGAGACCGGGTGTCGGGAGAACCAGAGGAGAGGAGACTGGAAAGAAGCGGGGAAGTGTGCCTGGGGCAGCTTCCGAAGGGGAACGGCGGGGACAGATGAGGGGGGCGCGATTGCAACCAG	MTHFD2L
chr4	74124765	74124885	746038_35918955_Marco_177_2	+	AGCGCCCGCGAGCTCCCGGATTTCTTCTCTTTCCTCGCTATTTCCCGCACACACAGCCCTGCAGCCCTCCCTTCTTCCTTCCTGGCTTGTGATTAGAACGCAGCCGCAGGCGGAAGTGCA	MTHFD2L
chr4	74124885	74125005	746038_35918955_Marco_177_3	+	GTGACGCCATCAGCCGTCGCCTGAGCCGTGGCGCGCGGGTGGCCGAAAGGCGAAAGTGAGATTTCAAGGGCCGGGTCTGGGGCCCCGCGGGCGCGCAGTGCTGCGGCGTGTGGGGAGTAC	MTHFD2L
chr4	74125005	74125125	746038_35918955_Marco_177_4	+	GGGGAGGCTGGAGAGGAGCCGGCCCCGGGCAGTGTGAGGTGCGGAAGCGCGGTCCAGACACTTTGCTGACGGGAGGCCGGTCCGCCAGATCCGGGAGGTGGGGCCTCGTTCTGGACTGCT	MTHFD2L
chr4	74125091	74125211	746038_35918956_Marco_178_1	+	AGATCCGGGAGGTGGGGCCTCGTTCTGGACTGCTGTACGTAGTTTTATTCCTGGTCATTTTTTTCCACCGCCAAATCGAGAGATAGAGCTTTGGATCATGAGAGATGGCGTCGTGTTGGG	MTHFD2L
chr4	74125211	74125331	746038_35918956_Marco_178_2	+	AAAAGAGCCTTCTTTACCTGAGTTTAAGCTCGGCTCATAGACATCCTCTACCTGAGTTTACACGTGTGTAATATGAAGGCAGTCGATTAGGAGATGTCTAAGATCATTACTTACACCTCA	MTHFD2L
chr4	74125331	74125451	746038_35918956_Marco_178_3	+	AGTTTCCAAGGGGAGGAAGACACGGGAAGGATGCGTGGTCTGTGCCAGACTTTGTAGACGATTCACTGAATGACCCTGATTTAGCTCTTCCGGCCCTCTTCGATTCAGCTTGGAAGCAAG	MTHFD2L
chr4	89377424	89377544	746038_35918958_Marco_179_3	+	CTTAGATATGGTTCCGTTTGTATGCATTCTAAAAAAGGCCTAAAGCACATCACTGTTGCCAGGCACCCGGGAATACGGGAATACGTAGCGGAGCGGGCACGAGGGGGGTGGGGGTGGGGG	NA
chr4	89377530	89377650	746038_35918959_Marco_180_1	+	GGTGGGGGTGGGGGTAGGGGTGGGGGGGAGGGTAGCTGCCTGCATAGCTCTGCCCAGTTTTATGCCGGTTTCAGCCCGGCGCACAACGCATTTTTTTTTTTGATACATAGTCTCGCTCTG	NA
chr4	89377903	89378023	746038_35918960_Marco_181_2	+	ACCGCGCCCGGCCGCGGCGCACAACGCTTAACAAACTTTGGCTTCCGTTATCCCTCCCTCTGGAAATGCGTGTGTCAGGGTGCCTCCTAGTGGAACTGCAGCGTTTCCTCGAAAGCCATT	NA
chr4	89378023	89378143	746038_35918960_Marco_181_3	+	CCGTCCAGGAGTTAAGGTGGCCGCTGCCCGCCCGGGACACTTTCTCAGTCCAGCCCATCGGCCTTTACCCCAGCCAACGACCTGTTGCCTTTGGCCGCCTGCCAAGTCACTCTCATTACA	NA
chr4	89378143	89378263	746038_35918960_Marco_181_4	+	GTTTCCTTTTCCTTTTCGATTCCGCCCCCTAAAAACAACAACAAACATTATGTTTCGTTTTCCACTGGAGCTGCAGGCCCCGCCCCCAAACAGCACGTGGGGGGCGTGGCGTCCCGGCAG	NA
chr4	89378263	89378383	746038_35918960_Marco_181_5	+	GGGCTCAGTAGCTGAGGCTGCGGTTCCCCGACGCCACGCAGCTGCGCGCAGCTGGTTCCCGCTCTGCAGCGCAACGCCTGAGGCAGTGGGCGCGCTCAGTCCCGGGACCAGGCGTTCTCT	NA
chr4	89378383	89378503	746038_35918960_Marco_181_6	+	CCTCTCGCCTCTGGGCCTGGGACCCCGCAAAGCGGCGATGGAGCGGAGGTCGCGGAGGAAGTCGCGGCGCAACGGGCGCTCGACCGCGGGCAAGGCCGCCGCGACCCAGCCCGCGAAGTC	NA
chr4	89378503	89378623	746038_35918960_Marco_181_7	+	TCCGGGCGCACAGCTCTGGCTCTTTCCCAGCGCCGCGGGCCTCCACCGCGCGCTGCTCCGGAGGGTGGAGGTGACGCGCCAACTCTGCTGCTCGCCGGGGCGCCTCGCGGTCTTGGAACG	NA
chr4	141444820	141444940	746038_35918961_Marco_171_1	+	AGGATAAAGTCCAAACTTCGTTTCTCAACACATGGACTTTCCTCATCTGCCACGTATTGGCCACAGTCAAGTAGCCGGTTCCCTTTTCTCGTGCATAAAGTGGAGTTATTCATAATTACT	NA
chr4	141444940	141445060	746038_35918961_Marco_171_2	+	TCACAGAATTAAGATTCAATGCAGATGAAAGCGCTTTTGTAACTAAGGCACTATAAGTTACCGTAAGCACAGGGTTTCTTCCGCGCTTGGAGCCTAGGAATAGTACAAGGTGTCAACCCG	NA
chr4	141445060	141445180	746038_35918961_Marco_171_3	+	CGCTAAGGACCTGAGGTTCAAGGAGGGAAAAGTCTCCAGCGCAGCGCTAGGAGGCGCTACTCCGGCGCGGGGCGGGGCTCCTGGCCGCCGTTGCCAGGGAAACCGTCTGGGCGTCCCTAG	NA
chr4	141445180	141445300	746038_35918961_Marco_171_4	+	TATCTGAGCCCTCGCGCCTGGGCCACTCAGCTCGACCTCTCTCCAGCGTTAGCAATAGGTGGAGCGCGGGCCAATCGGAAGAGGCCGGAGGGGCGGGGCGGGCAGTGGCCCTGGGAAGGC	NA
chr4	141445300	141445420	746038_35918961_Marco_171_5	+	GGGTCCGCGGCCTCGCTCCCTGACTTCCGGGTCGCGGTGCTTGAAGGGAGTGTTCCGTCGTTTCCGTTGCCGGCTGTTTGCAGTGGGGAAACCGAGGCAGCTCCTGCTCCCCCTAGTTCT	NA
chr4	141445420	141445540	746038_35918961_Marco_171_6	+	TCCGCTCCTGTGAGGTGGCTGCTGTTTCTTTTCCTCTTGCCCCGGATGCCTCGGTGCGGCTGCACTGAGAGCGCGCGGGCTCGCGAGCCCCGCGGGGTTCTGCGGGAACCCGGGGGCGCC	NA
chr4	141445540	141445660	746038_35918961_Marco_171_7	+	TGGGCCGGCGGGTCTTTGTGCGAGCCCTGCCCTCCCATTCGCGGGCGGCGCGCGAGGGGGGTCGGCGCAGAGACGCCCAGAGCCCTGGGGTGCTCAGGCGCCGCTACGCGTGCATCCCCT	NA
chr4	141445660	141445780	746038_35918961_Marco_171_8	+	CTGCTCGGCAGTTCTGCGCTTTTGTCCTAATGAGCGCGGACTAGATGGCTTGATTTTCAAGATAATGATCAACCCAGCTGTGCTATGCGCTCTTTCTGCACTGACCTGCGGGTACTTCGA	NA
chr4	141445780	141445900	746038_35918961_Marco_171_9	+	ACTTCGACAGTCCCTCCTCAGGCCCTAGTCCAGAGGTGACGTGTCTGTGGGAATGTTTAAGGCAGGAAGGAGACGAGCAATTTTGTTTTTAAGTATCTCCCTCTCACTAGTATCTCCCTG	NA
chr4	142557268	142557388	746038_35918962_Marco_172_1	+	CTAGTTGGACTTCAAAGTTTCCTTCTTGCAGCCTGTGCGGGGACCAAGAGGCCGGTCTAGAGTAGCCGCCCAGCATCCAGATCCGACATCCTTTTCCCTTTCCTCAGGAAGACTTGGATG	INPP4B
chr4	142557388	142557508	746038_35918962_Marco_172_2	+	CGCGCCAGCCCAGCCCGGGTCTCCAGGTTCAGCTGCGGAAGCTTCCCACATGGTGCCCGTCGCTTGGGATGCGGCTATCCTTGTGCCTTCTCTGCAGGTGTCCCGGCAGGTAGAGGAGGA	INPP4B
chr4	142557508	142557628	746038_35918962_Marco_172_3	+	GACCGGTGGCTGGTGTTCCTGCAGGGCGGGGCTGGGGCTCCTCGATGTCCTTGCGCTTGCCCTGCAAGTTCTGCGCCCCAGGCCCCGGCAGGGACGGAAACAGGCCGGGAAGCAGTGACA	INPP4B
chr4	142557649	142557769	746038_35918963_Marco_173_1	+	GGAGCCGCCGCCACCCGCCCCACCCCCAGTCTCCGCGGGAGGTGTTTGTCTTCGCCTATGCTCCCGGCTCTTTCTCTTTCACTTTTCTTTTCGCCAGGGGTTGGGACTCCGGGTGGCAGG	INPP4B
chr4	142557769	142557889	746038_35918963_Marco_173_2	+	CGCCCGGGGGAATCCCAGCTGACTCGCTCACTGCCTTCGAAGTCCGGCGCCCCCCGGGAGGGAACTGGGTGGCCGCACCCTCCCGGCTGCGGTGGCTGTCGCCCCCCACCCTGCAGCCAG	INPP4B
chr4	142557889	142558009	746038_35918963_Marco_173_3	+	GACTCGATGGAGGTACAGAGCTCGGCTTCTTTGCCTTGGGAGGGGAGTGGTGGTGGTTGAAAGGGCGATGGAATTTTCCCCGAAAGCCTACGCCCAGGGCCCCTCCCAGCTCCAGCGTTA	INPP4B
chr4	142558009	142558129	746038_35918963_Marco_173_4	+	CCCTCCGGTCTATCCTACTGGCCGAGCTGCCCCGCCTTCTCATGGGGAAAACTTAGCCGCAACTTCAATTTTTGGTTTTTCCTTTAATGACACTTCTGAGGCTCTCCTAGCCATCCTCCC	INPP4B
chr4	142558129	142558249	746038_35918963_Marco_173_5	+	GCTTCCGGAGGAGCGCAGATCGCAGGTCCCTTTGCCCCTGGCGTGCGACTCCCTACTGCGCTGCGCTCTTACGGCGTTCCAGGCTGCTGGCTAGCGCAAGGCGGGCCGGGCACCCCGCGC	INPP4B
chr4	142558249	142558369	746038_35918963_Marco_173_6	+	TCCGCTGGGAGGGTGAGGGACGCGCGTCTGGCGGCCCCAGCCAAGCTGCGGGTTTCTGAGAAGACGCTGTCCCGCAGCCCTGAGGGCTGAGTTCTGCACCCAGTCAAGCTCAGGAAGGCC	INPP4B
chr4	142558369	142558489	746038_35918963_Marco_173_7	+	AAGAAAAGGTACCGCAGCTCCCCACTTCCTAACTGCTCCCGTCCCAAACTCATTGTGGGCCGGTGCAGATGTCTGTGCGTGCGCGTCTATCCCTACCTTTGCAAAATCAAATTATCGCCC	INPP4B
chr4	169239468	169239588	746038_35918964_Marco_174_1	+	CATTACCCAGCTCCCACCTTTGACGGGGACTCCTTAAATGCCTAACTAAGCACTCCTCTCTGTCTCAGACTTCAGGCCTTTCGCGGTTGTCCCTTTCCTCCGCCCCTCCCCACGCCCGGC	SH3RF1
chr4	169239588	169239708	746038_35918964_Marco_174_2	+	CTTCCGGGCCAGCAGGGGGCCCGTGCGCCACGGCCTTGCGATCCCAGGAGGTTCCCCAGATTCCCGCGCCCCGAGCCCAGCACTCCTGGGCCACCTCCCTGTCCGGTCCGTTGAAGAAGA	SH3RF1
chr4	169239708	169239828	746038_35918964_Marco_174_3	+	CCTAGAACTCCCGCTAGACAGCTCCGCCCCAGGCTCTTCCCAAGGGACATCCCCGGCTCCTCACCGCGGACTCAGGACCGGTGGTGTCCAAAGACCCGCGAGCTGCGCGCCCCGCGGGGA	SH3RF1
chr4	169239828	169239948	746038_35918964_Marco_174_4	+	GGGAGTGAAACAGAGACCTAGCGCAGAGCCCAGGTGGAAGTTCCAGGTTACCCCAGACCTGGCCTAGGACTCGGCGCTCTGAGCCACCGCAGCCAGTCTTTTATGCATCCGGCGGGAGTT	SH3RF1
chr4	169239948	169240068	746038_35918964_Marco_174_5	+	TCGGTTTCCTTTCTCCTCTCAGAAGCACTTAGGTTTCAGTTTCCCTTCAGCACGAATTAGGCGAGGCACTTTCGTGGAAAGTTTAGCATCCTTCCCTTCAATCAGAATCTTAAGAAGGGG	SH3RF1
chr5	1297446	1297566	746038_35918965_CellFi_115_1	+	GCACACACTGAGACATTGAGATTCAGGACAGTGTCCACACTCGCGCCCTGATTCTACATCAGGTTTCTACTGGCAGATGGCAACCCCACTGGGACCTGAAGCCTGCAGCCTCCCAGCTGC	NA
chr5	1297566	1297686	746038_35918965_CellFi_115_2	+	CCCTGCAGTGGGTCCCATGGGATAACAGGTGGTCACAGAAACTGTGAATATGTCAAGAGACGGTGTATCCCCAGTCTACGAAGAATTACAGAAAATATCAAAGGAGGGTAACTCCTGAGT	NA
chr5	34039688	34039808	746038_35918966_CellFi_116_1	+	GTGTAAGCATGCATACCACATTGGGCTATTGGGAAATCATCCCCATGCGGTATGTGTGTTTCTCCTATTGATCTGCCTTTGGACAGTTAATTTTCAGAGAATCTTCAGAGGATGAAACAA	C1QTNF3-AMACR,C1QTNF3
chr5	34039808	34039928	746038_35918966_CellFi_116_2	+	GAGAAGATTTCCCACTTTTCCACTACAGTCGTCTCGCATTTTTTTCCAGCTCTACAATGCAAAGATACTAAAGTATTTTCCAAAGCCTCAAATAATAATTTAGAAACATTTTGTTTTTAG	C1QTNF3-AMACR,C1QTNF3
chr5	34039928	34040048	746038_35918966_CellFi_116_3	+	TATCTAGGCACAAGAATTCAGCTCCAGGAGATGAAGTTGCTCAATGCTAGAGCCAACTAGGATTGGAAGTGCAAGACCAAGCTACTTGAGGGCACTTTGAGGGCACAGAGCTGCCACCAG	C1QTNF3-AMACR,C1QTNF3
chr5	34040048	34040168	746038_35918966_CellFi_116_4	+	AACAGTGAGAGACTTCTGGTTACTACTAGTCGAGCACCTCGTGAGAACCCTTCAGCAGCATTGCATTACACGTTCCTTCCTCTGGCCTTGTCTTTCAAAGTTCAGTTGAATGGAGCAATG	C1QTNF3-AMACR,C1QTNF3
chr5	39197719	39197839	746038_35918967_CellFi_117_1	+	AACAATGACCTTCGAAAACTGCCTTTGATAATACCAGTGTCTTGGGATAACAGCCATCTATACTGGCTTTGCAGCCTCTCCACCTCTGCTTGGCTGAGTCAGATGCCTTCGCTTGGCTTC	FYB1
chr5	39197839	39197959	746038_35918967_CellFi_117_2	+	AGCCAGTAGGAGATGGCAAAATCTGGGGGCACTTGTGACCTAGTGCCACTTGGGTGCCGCCTACTGCTCTCTACCAGCCTTTGCTGTAGGGAAGGAGGCATCTGAGCGCAGAAATTTCAT	FYB1
chr5	55398242	55398362	746038_35918968_CellFi_118_2	+	TAAACGGAAATAACATTTAGTTGTGTGTAGATATGTTAACACTTGCAAAGGAAGCTGCGGAAGATTCATAATACTTACATTTTTGATCTGGTAGGGGAGCTAGGTTGTTCCGAGTGAAAG	MTREX
chr5	115176862	115176982	746038_35918969_Marco_182_1	+	GGCAGCCAAGTATCAGGCCCTACACCGATAGACAGAGATGGTATTTTAACACTCAACTTAAAGGCCTTAAAAATCAAAAAGTACACTTCTTTTCTTCTGATGACTGGTCAAAATGCAGGT	TRIM36
chr5	115176982	115177102	746038_35918969_Marco_182_2	+	CTAGGACAGGCGCTCCTCTAAATTTTGCTTCTTTACTGGCCGCCACCCCTACTCGGATGCAATCTGAACCTCCCGCCTCTCTGCCCGGAAATAAATTCAGTTACTTTTTTTCTTGGTGTC	TRIM36
chr5	115177222	115177342	746038_35918969_Marco_182_4	+	CAACACAGACTGCGGCTCCTCCGCCATCTTGCTTGGAGACACTCGAGAGCGGAAGTAGCGACTGAGCGCGTGCAGTGGGCGTGCTTTTCTCCAGGGAGCGTCGCAAAGGAGGCGCCGGAG	TRIM36
chr5	115177342	115177462	746038_35918969_Marco_182_5	+	TAGGGGGACGCAATTACACAGTGAAACTTGGTGTTCCCGGCTAGTCATTCAAATCGAAGCTGTCGCAGACCTCTGAACGTTAGTAACGCAACATGTGTTTCTCCGCGACTACAGACCTCG	TRIM36
chr5	115177423	115177543	746038_35918970_Marco_183_1	+	AGTAACGCAACATGTGTTTCTCCGCGACTACAGACCTCGGGAGAGGAGCGGTGGGCAACGTGTCTGTGCTCGGTCGAATGCGCACACTCCAGTTAGGCCGCTGGCTCGGACCTAGAAATG	TRIM36
chr5	115177543	115177663	746038_35918970_Marco_183_2	+	TTTCCGCTTTCCTTAGTGCCTGCCCCGCCCAGGCCCCGCCCCTTGGGCCCCGCCCGACGGCTCGGGAGCGCGCGCGGTCGCGTGCGGGAGGGGGCGGGTGGGGAAGGATCGCAGGCGAGA	TRIM36
chr5	115177783	115177903	746038_35918970_Marco_183_4	+	CCAAGTTCTACCAGCCCTACGTGAGTATCCAGCCGCCGCTGATCCGGGCGAGGGGGAGTCGTTGGCGACGGGCAGCGCCCAGCGCGGCTTTCTCAGAGCGACCCCCTCCGGCGCGCTGCG	TRIM36
chr5	115178011	115178131	746038_35918971_Marco_184_1	+	GCCCGGGCGGTTCCTCCGCCCGTCGGTGGGCTGCATGCTTTCCTGGCTGCGCGGGCGAGGCCCTGGAGACTTCCCGGGGCCCGGCCCTCGCCGATCGGGCAGCCGCAGCCCAGCCGCGCC	TRIM36
chr5	115178131	115178251	746038_35918971_Marco_184_2	+	GCGGAGCCCTGCGCCCAGTCCCCAAGAGCCCACCCCGCGCGGCTGCCTTCCTGCCGCCCGCGGCTGCAGTTAGCCCGGGAGGAGGAAGACGGCGTGGAACTCGTTCTTCTCGCCCCCCTC	TRIM36
chr5	115178251	115178371	746038_35918971_Marco_184_3	+	CGCCGACTCCCATCCTTTCCAGGTGGACTTCTTTCTGTTCTTTGGACAGATGGGCTACCGTTTTTCACTGTGGTCCTCTCATAGCACAGGAACTTTGGCTTCCTGCGTTTGATAACTGCA	TRIM36
chr5	132009581	132009701	746038_35918972_Marco_185_1	+	CTGACAATCTGGTGTAACGAAAATTTCCAATGTAAACTCATTTTCCCTCGGTTTCAGCAATTTTAAATCTATATATAGAGATATCTTTGTCAGCATTGCATCGTTAGCTTCTCCTGATAA	ACSL6
chr5	132009701	132009821	746038_35918972_Marco_185_2	+	ACTAATTGCCTCACATTGTCACTGCAAATCGACACCTATTAATGGGTCTCACCTCCCAACTGCTTCCCCCTCTGTTCTTCCTGCTAGCATGTGCCGGCAACTTTGTCCACGGACACAAGT	ACSL6
chr5	132009821	132009941	746038_35918972_Marco_185_3	+	GCGATATCACCTTACAGGAGATCATCAAAACTTTGAACAGCCTCACAGAGCAGAAGGTGAGTACCTATCTGGCACCATCTCTCCAGATGTTCTGGTGATGCTCTCAGTATTTCTAGGCAT	ACSL6
chr5	132009941	132010061	746038_35918972_Marco_185_4	+	GAAAACGTTAACAGCTGCTAGAGAAGTTGGAACTGGTGGTTGGTGGCAGTCCAGGGCACACAGCGAGGCTTCTCCCCTGCCACTCTTTTTTCTGAGGGTTTGTAGGAAGTTTCCTCAGTT	ACSL6
chr5	138861640	138861760	746038_35918973_Marco_186_1	+	CCTGTCCCCGGAACCCACCCCAGGGAGGACCTTAGTCAACAAAGTGGAAAACAGAGCTCAGGGAGTGGGGACAGGGCAGCCAGCAGGCACCCCCTCGCCTCTGGGTGCCAGGGGCCCTAG	CTNNA1
chr5	138861760	138861880	746038_35918973_Marco_186_2	+	GTTTGGCGTTCTGCCAGGCTGATCTTGAGCCTACCTTCTGCCTCCCGGACACTGGCTGCTCTGGATGATGACGAGGAGAGAAGGCCCGGCGCTACGAGCAGCCAAGGGCAGCTTCTCTGA	CTNNA1
chr5	138861880	138862000	746038_35918973_Marco_186_3	+	GTGCAGCCTGAAAATGAGATGTTAACAACGATTGGTTTCTCCACAACACTCTAGCCCTGGCGTTTCTCCAAACCGCAGCTTTACTGGTGCTGGGAAGGAGGGTATTTCCTGTTCCTCAGG	CTNNA1
chr5	138862000	138862120	746038_35918973_Marco_186_4	+	AAGGGAGGTAGGAACCTTCCCTCAAAGCCCTGATGAGCTGGGCCTGAGTCCTGGGGTCAGGGGTGAGGTTTGAGAAAGCCTCCATTCCATTGCCCTTTGCTACCCCCAAACCAAGGGTGT	CTNNA1
chr5	138862120	138862240	746038_35918973_Marco_186_5	+	TTAGAAACACTCACCGCAGTCACAGCTCTGAACAGCGGGTTCCCCTCAAGCCACCACGATCAAACACACTGTACCTAACACCTGAGCAGGACTCCACACACTCAGCCAAAGGCAGCACAC	CTNNA1
chr5	138862240	138862360	746038_35918973_Marco_186_6	+	ACATCACACGATGATTCCCCGTCTCATATTTTTCTTCTGGTTTCCAGGATGCAGATTCTTTTTCTGAAAAGTGTGACCTAGGAGGGAGGAGTGAAAAATGAACAGTTATTTCCGGTAACA	CTNNA1
chr5	138862360	138862480	746038_35918973_Marco_186_7	+	AGAGCTATTTTTATAAAGCACTTGGTGGGAGAGGAGGGGCACAGAGGAATGGGGGTTTGGCTCTTTGCAGGAAATGGCCACGCCTGTGACTTCTCCAAGAGAGCCTGCCGGTTTCTGCCC	CTNNA1
chr5	156747572	156747692	746038_35918974_CellFi_119_1	+	CTGGGACACCACGGGCCCTAGAAACACAAGCTTGTAGTGACGTTTTCCCATGGTGAAACCTGGTCTAAGTCTTAGTTCTTCCTTCCCCAGCGTCCTACAGGCAATTCGAAAGACCATCTG	SGCD
chr5	158757362	158757482	746038_35918975_Marco_187_1	+	ACACTAACGGTTTCTACACCTGGACAGCTGCAGGCCCACAGGGAGGGGAGGGAGGTAGGGGCTTGGGAAGTGCTTACCTTGCTCTGGGCAGGACGGAGAGTCCAATGGCCCTGAAACAGA	EBF1
chr5	158757482	158757602	746038_35918975_Marco_187_2	+	TGTTGTTTCTTCTGCTGCTGTTGCTGGTACTGGAACTTATATACTCTACTCCTTTCTGATGGAAACTTAAACTAGAAACTGACTTGTTGCAACATTGAAAACAACTCTCAAAACCTTCTG	EBF1
chr5	158757935	158758055	746038_35918976_Marco_188_1	+	GAGGATGAGATGAAGGGCAAAGGGTTTAGTACATCTGGGGCGCCTTCCTCCACATTAGTCCTTTAATTTCAGAAACATACTATTTACCACCCATCTTGGCTCCATGCACCTCTCCCCACA	EBF1
chr5	158758055	158758175	746038_35918976_Marco_188_2	+	TTCCCCGAGTGGGAACACACGCGTGCACACACACACCCATGCACATTTCATACAGACACAGACCTGGGGAGATGATAAAACTGCGTGTACCACTAATAAGACTCAAATATGTGCACATCC	EBF1
chr5	158758175	158758295	746038_35918976_Marco_188_3	+	TGTGCTCATAGGTACTCGCTCATAGGGGCGGATGGGAGCAGAAAGTGAAATACCCTCAGGGAGGCATACAGACAACCACACTCAAGGCACCCCCCCTTGGGCACCCAGACTACATCCTCA	EBF1
chr5	158758291	158758411	746038_35918977_Marco_189_1	+	CTCATTTCATTTGCACACAAATCTATGGCCCTAGGGGCTCCGTGCAGATGCACAGGAATAGCGGAATAAAGATATCTCTCGTGGTGGAATTTCAAGTTGCTAAGAGGTATGCAAAGGTGT	EBF1
chr5	158758331	158758451	746038_35918978_Marco_190_1	+	CGTGCAGATGCACAGGAATAGCGGAATAAAGATATCTCTCGTGGTGGAATTTCAAGTTGCTAAGAGGTATGCAAAGGTGTACACCGGTGTGGACCCCCCCATCCCCCGCCCAGTCTGCAC	EBF1
chr5	158758451	158758571	746038_35918978_Marco_190_2	+	GTGAACAGGAACATGTACCTGCACGTATACCAGGTACACGCAGACAGATGCGGGCCATCCCCAGAGCCGCCGACAGAGGTCGCTGCGAGACGGTACCCGCGCCCCACAGTCCACCCGCTC	EBF1
chr5	158758571	158758691	746038_35918978_Marco_190_3	+	CTCGGAGTCCCCCCGCGCCCCGGAGTCCACCCGCGCCCCGGAGTCCACCCGCGCAGGTCCACTTCTCCATCCCTGCTCTCGACCTCCGCCCCTGCGGTGGGGGAAGTTCCTGGGGCGGTG	EBF1
chr6	11771050	11771170	746038_35918979_CellFi_120_1	+	TCACTTCCAGCCGCTCAGGCCGCAGCAGGCCAGGCTGCTGCTGTAGTTAGGAAGAGCAGGCACAGGCTTGGGCCCAGGGGAAGAGGCCTGCGCTGTTCTATCAGCAGGGCAATTAATCCC	ADTRP
chr6	11771170	11771290	746038_35918979_CellFi_120_2	+	ATCCTGAGCCTGGGCCAGGCCTTCCCTCTCTGGGGAGAGGCCGCCTCCGCCCGGCGTGTGAAGTCCATGTGACCTGCTTTCCTCAGGCTGGAGCTTCCTAGAGTCATCGTGAGTCAAGCT	ADTRP
chr6	25962430	25962550	746038_35918980_Marco_204_1	+	TCCCACACAGCTCTAAGCTGGGGGCACTCACTGCTGGGCCACTAGTGACTCCCATTTTCTATCCTGGCTGACCCTCGCTATTGAAGAAGATCTGAGTCCTGCAGAAGGACAGCAAGGAGA	NA
chr6	25962550	25962670	746038_35918980_Marco_204_2	+	AAAACAAGACACAGAACGGGACAGAGAAGAATAGAAAGCTGACTCAGATGAATTTTGTGATGCCAATGAGTCCTACTGCTGTTACCACCCCTTTTTCCACCACACCCTTCAGAGCAGTTA	NA
chr6	25962766	25962886	746038_35918981_Marco_205_1	+	TCAAATCAGAGTCTGTGAACTGAACCTCTGCAGGCTTCCTGTTTTTAGATACTCTGTGTTGGGGTCACATGATAGTTTACAGGGTTATTAATTGGTTCCTTCTTTTTATTGCTGTAAAAG	TRIM38
chr6	25962886	25963006	746038_35918981_Marco_205_2	+	AAGGATATTTTCTTCCTACGTTTCCCCCTCCTTTACCGGAGAGGCGGAGTGCAAATGATATGAACAACGTCACTAGTTTTCTCCTAAATCTTATGAGCCCCGCCTCCCACAGTAGTTTCA	TRIM38
chr6	25963006	25963126	746038_35918981_Marco_205_3	+	CTTCTCAGTTTAATCCGGTCTGAGTTAACTTCCTGACCCAGGAAGTGGCAGCAACAGAGGGGACTAGCAGCGAATATGTAAGTGTCTGAGCAGTGAAGGTTACGGAAAAGGTCCAGGCTA	TRIM38
chr6	25963126	25963246	746038_35918981_Marco_205_4	+	AGGTTTTCTCAGTGGATATGTGAGTGTGTACTGATGGCAAGTGGGGTGGGGAATATATTTCGTGACAGCAGGGCCCCTCCAACTCTGAAAATGGTCAGGACTTTCTTTGTTTTACAGCTC	TRIM38
chr6	25963246	25963366	746038_35918981_Marco_205_5	+	TCACCTCTTTCCTGCTCTTTCTTTCACCAGACTTTACACCAAATCTCAGAAGATTCAGAACTTAGATGAGTGGGGCCCAGGACAGGAACCCTGGAGCCTTGGAAGGAGGGGAGCCCCATC	TRIM38
chr6	30130803	30130923	746038_35918982_Marco_206_2	+	TGGGGGATTTGGGACCGTAGGAGGGGCCACCATGGGCAGATGTGGTGAGGGAGGAAAGGAGAGCAGAAGAGGGGACCCGATGAGCAATCCTTACACCCTACCTGCAGTGTCGAAACAGCG	NA
chr6	30130923	30131043	746038_35918982_Marco_206_3	+	TCCCGCCCACACACTTCCGGCAGAATCTCCCGAAGTCCACACCTCTCACTCCAGCCTGGACTTTGATGCTGTGGGCACGCCTCAGAGCCAGAAGTTTATGGCTCCCACCTGCTCAATCTG	NA
chr6	30131043	30131163	746038_35918982_Marco_206_4	+	ACAGGAAGCTTCTGCTCCCCAGTTCTCCCCAGCCACTGTGGTCTACAGATTCCAGGAAACCCATCCCCCTGTGACCTCATGGTGTGCTCTGTTCTCCACCCTAGGGACCAGAAGGAGCCA	NA
chr6	30131163	30131283	746038_35918982_Marco_206_5	+	GGAGTAAAGAACTGGCTTACTTGGCCGCCACTGGGAAATTCTGGGTAATTCGAGACGCCCTGGAATTTGGACCCACTCCGCTGATAGGTGGTGGCCAGGGTTCTAGGGAACACAAGAGGC	NA
chr6	30131283	30131403	746038_35918982_Marco_206_6	+	GGAGCCAGGTGGCTTCCCTGTGCTGGCATTCTTGCCTCTCTCTCTCTTTCTCTCTCTCTGTCTCTTAGCCTTGCAGCCGTTTCCCTCTGCGATTCATGTAAGTGTGACTCGATTTCAGGG	NA
chr6	30131403	30131523	746038_35918982_Marco_206_7	+	AAAGGGAACTCGCGTGGGCTGAGGAGACCGGAGTGGACGGGCTGGGGAAGGCACCGTGATGCCCGCAACCCCGTCCCTGAAGGTGGTCCATGAGCTGCCTGCCTGTACCCTCTGTGCGGG	NA
chr6	30131523	30131643	746038_35918982_Marco_206_8	+	GCCGCTGGAGGATGCGGTGACCATTCCCTGTGGACACACCTTCTGCCGGCTCTGCCTCCCCGCGCTCTCCCAGATGGGGGCCCAATCCTCGGGCAAGATCCTGCTCTGCCCGCTCTGCCA	NA
chr6	33636834	33636954	746038_35918986_CellFi_121_1	+	TGACAAGAATAACGAGCATCATGAGAAGAGTGTGAGGCAGCTGGCCCAGGAGGCGCGGGCCGGCAACGCCCACGACGAGAATGTGCTCAGCTACTACAGGTGCCCCGCCCCAGCTCCTCC	ITPR3
chr6	33822639	33822759	746038_35918987_CellFi_122_1	+	CCCCTGTCTGGGCTGGAGCCGCTGCCTGCTGTCTGAGGCGGCTGGAAATTTCTCAAATGTCGGTTTGATTTATGGCTCTAGTTAATTCTCGAGGAGGCCCGTGAGATGCCCTGAGCTCTG	NA
chr6	34664056	34664176	746038_35918988_Marco_210_1	+	ATACTCCCTATGCCCACGGGGCTCCCCGACTCGTCCTCCCCGTCCCGGGAAGGGGTGGCCCTCAGTACCCGCCTGGCTCGCCCTGCCGCCAAGCTCAAGTGTCCCTTCCCTTCCCCTCGG	ILRUN
chr6	34664705	34664825	746038_35918989_Marco_211_2	+	CTCTTAGTGTCGTCACAAACTCGTGACGTCCCCGCGTGACCTCACCGCTGCGGGGCGATGGAGCGAAAAGTAGGAAGGAGGAAAGAGATGGTCCAGCCGTGGGGGGCGGGGGAGGCTTCT	ILRUN
chr6	34664825	34664945	746038_35918989_Marco_211_3	+	GGCCAGACCATTACTCCGCCCCGTCCCCACCCTCAAGGAGAGCCGTTAAAGCCTGGGGCTGCGGGAGAAGTTGAGGGATTTTCGTTTATAACAACTCTACCATTTTGCAGGTGAGGAAAC	ILRUN
chr6	74161767	74161887	746038_35918990_Marco_212_1	+	GGCAGGGCGGCCTCGGGGGCAGCCGGAGACTCGGTGGGATCCATCGGGGCGCCCCTGGCATTCCGTGCGGAAGCCTTGGGGGCAGTGGCTCCGGCCTCGGAAGCTCTCTGCATGGCCTTT	NA
chr6	74161887	74162007	746038_35918990_Marco_212_2	+	CCGTGCCAAGGCTGCATGGCTGGCGCTTTCTGTTCCCCGAAAGAAGAATCCGTTTCAGGAAAAGGCCGCAAGAGGAAGAGCCAGCAGCAGCTGTTGGAAACCAAGCACTACTGGCGGGCA	NA
chr6	74162007	74162127	746038_35918990_Marco_212_3	+	CACAAGAGTCTGCGACCCGAAGGGGAACCCCAGGCTGGGAAGTCGCTGGGAGCCACGCCCATGCCGCGAAGAGGCTGGCCGCGGCCTTTCCTGAGGCTACAAAAGTCTCGAAGTTTCTAA	NA
chr6	106763952	106764072	746038_35918991_Marco_191_1	+	TTTGCCACAATCAATGTACTTACATAGTATGGTTCTGCTTCCCTTTCAGTTATCTCATCCTGATATAGCGTGAAACAAGTTGGAATTCGTCCAAACCACACATCTCGAAGCACATCTTTG	LINC02532
chr6	106773078	106773198	746038_35918992_Marco_192_1	+	AACTGTGTTCCACAAACAATTCAGGTCCTGAACTGAACTCTAGAGCCTGCGACTAGACTCTCGCTTTCCTACCTTAGTAAGCAACAGACATGTACCCCAAGAGGGACCCCGCAGGCCACA	LINC02532
chr6	106773198	106773318	746038_35918992_Marco_192_2	+	CCCGCCAACCGGCCCCAGGGCTCCGGGCCGGCGTCTCGCCAACTCCACCTTGCCCGGAGGAACCACCTTCACCCGCCATCGCGGCCGGGCGGGCGCTCCTCCAGGCAACTACTCACCCCT	LINC02532
chr6	106773437	106773557	746038_35918993_Marco_193_1	+	CACTGGTGGGGACGCCCAGATTCCGCGCTCCGGTGGGGCGGCGGGGCAAGCTGCCCGCCTGACACACTGTCCTGCGGGGACGCGGTAGCAGGACTCCAGGAAGCCCGCGCAGCCGCAAAA	LINC02532
chr6	106773502	106773622	746038_35918994_Marco_194_1	+	ACTGTCCTGCGGGGACGCGGTAGCAGGACTCCAGGAAGCCCGCGCAGCCGCAAAAAGCACCGGCGCGGAGGTCGGAGCTGAACCCTGCTGCACTTCCGCCCTCTGGTATCCAGCGAATAC	LINC02532
chr6	106773622	106773742	746038_35918994_Marco_194_2	+	AACCGGCAACGCTGCGGAGCCCTGGCAGCGCACCACAAGTCCAGTCACCCTCGGCGCCCGGAGATGACGTCACGAGACCCCACGTGGTCCGAACTCCGCCCTCCGTGTTCTGCCTAACCC	LINC02532
chr6	106773742	106773862	746038_35918994_Marco_194_3	+	AGCAAGGAGGCCCGAGTCGCTCTTGAGCATGCGCCAACGGGGCAGTACGCTTGAACTCGCGACCAAACCTCTCCAAGTTCATAGCTTCTACCCTCTTCTGAGAATCTTGCGTCAAAGCGT	LINC02532
chr6	106774530	106774650	746038_35918995_Marco_195_2	+	TTTAAGGTTTTTCTCTTAATTACACGTGCCTTAACGCCATGCATGTTAAGTAAGTACTGTGCTGAGACTCAAAACAGGTTCTTGATAATTGGGAACATAAGGAAAATTCTAGTAGTAGCC	LINC02532
chr6	106774650	106774770	746038_35918995_Marco_195_3	+	ACAGGATTCTTTTAAAAAGAAAAATCTTCTTGGAGTTGGACTAAGTACAATGATTTTCAAATGGTAAATTACAGTACATTAGTGGGTATCTAAATCAAGTTAGGGAAGCATGCCCAGCAT	LINC02532
chr6	111888321	111888441	746038_35918996_Marco_196_1	+	CAGCAATCAATTTCGATCTTGTTAAAGCACAACGTGTCCCAGTGGCCGGTATAGATTCTGTCAGTGGAGAACAAATCACGGGGCTGCACGTGGGCACCTCGGGGGTGGTGTGCTGTGCAG	NA
chr6	111888441	111888561	746038_35918996_Marco_196_2	+	CCTGCGAGGCTGCCTAGGAAACCTCTTCAGCCCAATTCTACAAAACACTTGGGGTGGCCTCAGATTAAATTGAATTCTGCTGCTCTCTCCCCACTCTCCGCCTTCATTTCCTTCTTTCCT	NA
chr6	111888561	111888681	746038_35918996_Marco_196_3	+	ATTCTCGTCAAAAGATTGTTTCCTCTGATTGTTATCAACCACCTGTGTCTGGTTTGACCGTTATTTCCTGCCTGTGCATGTCCAAGAGGGCGACTCCGTCCTTCCTTTCCAAGTCTTTGC	NA
chr6	111888681	111888801	746038_35918996_Marco_196_4	+	ACGGCTTCCAACAAGGGAGGCTTTGTTGGGGCTTTCTCAGCTTCAGACTTAGGTGGGTATGCCAGGGTTTCTTTAATAAAACAACTTCATAAGCTCATTGTCTTTCTCACCAGAAAACAA	NA
chr6	111888801	111888921	746038_35918996_Marco_196_5	+	ACTCTGGTTTTTGGAATGTACTTACATCCCTAAGGTAGCGCTCCATCCATTTAATGATATCAATGCCTCGGATTCTATCCTCAAATATGTCAATCTGCAAAAAAAAAGATGTGGGAGTTG	NA
chr6	111888921	111889041	746038_35918996_Marco_196_6	+	GCCCTTAATGAGAGGTTCTCTCAAGATGCAGAGCAGAAGAAAACACAATACTATATACATTTAAAGCTCCAAAACTTAACTAATGCTTTTTGCAAGAAGGAGCACATAGGTCTAAAAAAC	NA
chr6	111926868	111926988	746038_35918997_Marco_197_1	+	AGAGGAAAGTAGAGGCAGAATGTTTCAGTAAAGGAGAAACAGCGTGCTTTGGGAAATAGGTCAGAGGTGAAGAAATAAGACCAGGCAAGTGGCAACTCCGAATAACTTACCTTAGATCCA	NA
chr6	111926988	111927108	746038_35918997_Marco_197_2	+	CCACGGACAGACAGACTGGGCCCGGAGGGTAGTCGGCTCTCGGCGGCTTCTCGTCTCCCTCCACCTTCTCCGGGCCCAGGTAAGTAGAAGAACAGGCTCTGAAGCAGGAAGTGGAAGCTG	NA
chr6	111927108	111927228	746038_35918997_Marco_197_3	+	TATGCAAATTTCTACGGAGCCTAGGAAGCCTCTGCTCAAAATCTCCCTGTGGGCAGTGAATCAACGGCTGAGGAGTCACTTTATTTCTTAAAACAGAAACCTCCTTCATTCATGAGAAAG	NA
chr6	111927228	111927348	746038_35918997_Marco_197_4	+	GGCCAGTGACCAATTAGGCGGCATTTTTGTTTTCGCCACCCAGCTAAGAAGCTGCCCAGGAGTGGGCAGAACCTCAGTGTAGTCGCAGTGCCCTCGCCTGGGAGGGTGTCTCCGGGAGGA	NA
chr6	111927348	111927468	746038_35918997_Marco_197_5	+	GATTGAACTCGAATGTTAAGAATTAGTAATCATTAGCAGCTCCAAAGGAGGGGATTGTGGGCAGATAATGGGGAAGAAGAGGGAGTCGAGCTTCTTCCACCTCCTCTAACTGCTTAAAAC	NA
chr6	111928149	111928269	746038_35918998_Marco_198_1	+	GTCAGTAATGGGAGCAGTGTTAGCTGGAGCTTTGGAGTCAGGAGGACCTGGGTACGAACTCAGCCATGTCACTGGCCAGCTGGGCGCCCTGGGCAGACACACCATGCTCCTGGTGCTGGA	NA
chr6	111928269	111928389	746038_35918998_Marco_198_2	+	CTTGTCTGCCTGTTGAAGGGGTCCAAGTGTCAGTCCACTCAGCCGGCTATCTCTCTACTCTCATCAAGGGGACAGGCCCCAGAGCATCCCTGTTCAGATTGTACCAGGTTCTGCTCAAGC	NA
chr6	134696426	134696546	746038_35918999_CellFi_123_1	+	CTAGTCCTTCCAGGAGACACTGAGATCCCACAACCCTGAGGATGATATATCACGGGAAGCTCATGACAGTGATTTCGTACTACTGTGCTAGGTCTAAAGGGCAGAAGGAATGGGGAAGCC	NA
chr6	138187375	138187495	746038_35919000_Marco_199_1	+	TAAGACTCCTCCCTGCACAGCACCTGCACCCCCACTGCCCAGGGGGCTGCATCCATCTCCACATGACTCACCCTCCCTGTGCAACGCATGGGGGTAGGGAGGGAAGCGCCAGTATTATCA	ARFGEF3
chr6	138187495	138187615	746038_35919000_Marco_199_2	+	GCCATCAGCACCCTGGGGTGAACTGATTATCAGGACAACTAAAAACACACCTAATAAAGCCTTGGAGACACATGGCAAGCACCGTGATGGACTAGAAGCGATTTCTAAGCTGAAATGCTG	ARFGEF3
chr6	138187615	138187735	746038_35919000_Marco_199_3	+	CTTTGAATGCAATGTCAGCTGGATGCTTGGTGAGCAGAAATAGACAAGGGGAAATGGAGCAAGCGCGGCATAGGGGTGAGTGTTGTTCTGATTCCTAAGTTTACCTAAGACTGGGGCCAC	ARFGEF3
chr6	138187790	138187910	746038_35919001_Marco_200_1	+	CAGGAACAATGGAGATGGGGACCAAAGGCTGTCACCGCTGCTTTTTCTCGAAATGCCCGCCCGGGTCCTGTCTGGGGCTCCCGCCTACGCGCTCATCACGTGCACAGCCCAAACTTTTCA	ARFGEF3
chr6	138187851	138187971	746038_35919002_Marco_201_1	+	CGGGTCCTGTCTGGGGCTCCCGCCTACGCGCTCATCACGTGCACAGCCCAAACTTTTCAGAGCCGGCCCGAGGCCTGCGGGCCCGGGCGCCAGGGTGGTTTTTAGGGTTTTCTTTCTTTC	ARFGEF3
chr6	138187971	138188091	746038_35919002_Marco_201_2	+	TTATTTCCCTTCTTCTTCTCCACAGTTGATGATTTTCTGCAGAAAAACAACTGCGAAAAAGAACCTATTTCATTTCCAGTTCCCATCACCGCGATTTCCACATGGATGTGACGTGACCCC	ARFGEF3
chr6	138188091	138188211	746038_35919002_Marco_201_3	+	AGCTTCCGAAATGCCCAGGTGACTCACGCGGGGACACCCCGGGGCGGGGCGAGGGAGTTTCTCCGGGCGCCTGCAGGGACCGGGCGGGGCGGGGCAGCGGGGCGGGGCAGGGAAAGGGGG	ARFGEF3
chr6	138188199	138188319	746038_35919003_Marco_202_1	+	AGGGAAAGGGGGCGGGGCGGGGCCCGCAGGCCCGGTCGGGCGGAGGCCGCGCGCGCCCCTCGCCCCCTGCGCCCTCTGGCGGCCGGCTGGACGCACTTCGCAGCCCGACCCAGAGAGTCA	ARFGEF3
chr6	138188319	138188439	746038_35919003_Marco_202_2	+	CGTGACTTTGGAAAGTCCCGTGGAAATCCCCGGGCCTACAACCCGCATACAACTGAAACGGGGCAAAGCAGACTGCGCAGTCTGCAGTCTTCGTGGCGGGCCAAGCGAGCTTGGAGCCCG	ARFGEF3
chr6	138188439	138188559	746038_35919003_Marco_202_3	+	CGGGGGCGGAGCGGTGAGAGCGGCCGCCAAGAGAGATCACACCCCCAGCCGACCCTGCCAGCGAGCGAGCCCGACCCCAGGCGTCCATGGAGCGTCGCCTCCGCCCGGTCCCTGCCCCGA	ARFGEF3
chr6	138188526	138188646	746038_35919004_Marco_203_1	+	TGGAGCGTCGCCTCCGCCCGGTCCCTGCCCCGACCCCCGCCTGCGGCGCGCTCCTGCCTTGACCAGGACTTGGGACTTTGCGAAAGGATCGCGGGGCCCGGAGAGGTAACCGCCGCGCCT	ARFGEF3
chr6	157981847	157981967	746038_35919005_CellFi_124_1	+	CGGCCTTGCCTGACTCACAGAAGCATTATGAGGAACGGATGCATTAACCTGAAGAAGCTGTGAAAATAGCAGATTGCTTATCCAAGCACAACATTATGAGGCGTGGCGTGTCTAATCACG	SYNJ2
chr6	161796823	161796943	746038_35919006_CellFi_125_2	+	AGCTTTTCACAGCGCAAGGCCGAGCCCGAACGACGCGCTGGCTTTAATGGAGATCTGTCGCAGCCGTTCCATCCCATCTGCACATCCACTTAGGCGGCGGGTCCAGGGTCATGGATTCAA	PRKN
chr6	167365826	167365946	746038_35919007_CellFi_126_1	+	GCAGTCTCTGCAGGAGACACCGCCCACCCGCCAGAGCGATGCCTACCTCCCGCACCAGCAGCGTGGGTGCCCTGGACGGGCACGTGCACACAAACCCCTCTTCACAGGGCTCCCCAGGCC	TCP10L3
chr7	2076974	2077094	746038_35919008_CellFi_127_1	+	AGGAGCCAGCATGGACCCAGGCACGCCTTGCTCTCCTGGACTACACAGATACTGTGCTTCTTACAAATGGAAGGCTTGTGGCCGTCCTGCCTTCGGCGAGGCACCATGTTCCCAACAGCA	MAD1L1
chr7	18606782	18606902	746038_35919010_CellFi_128_1	+	TCGAGGGGAATAAGCCCAAGTGAACCGCCTACGTAAATCTAACCAAGACAGGCCTGATGTGGCGGGTTGAATTTCTATGTTGAACTAAGGAATCGCATGGGGTTCTATGGCTATACTTCT	HDAC9
chr7	36982734	36982854	746038_35919012_CellFi_129_1	+	ATCTGTACACTGGGGACAACGCTGGCCACTGCAGCGGGTCGAGGTGGGTGAACATGCAAATGAGCAGGCGACACATTCATTAAAGTCCTTCCACTGTGTACGTTCAGTATCCCTTATCTA	ELMO1
chr7	76828999	76829119	746038_35919015_Marco_214_1	+	ATCCTTTGCTCTTTCATCTTTAATTTCCTCTGTTTCATTGTTTGCCACAACCAAAAAACCGTAAGTGGCAAGAACAGCTGAGCTCAGCCAGTACCAGTTAGCCAGCTTCATCTTTACAGT	NA
chr7	76829093	76829213	746038_35919016_Marco_215_1	+	CAGTTAGCCAGCTTCATCTTTACAGTGCTGCTCACCCCAGCAGGGAGTGCGCAGGGCTGGAGCTGCTTTAATAGCGGCAGCTGCCTGAGTCAGGCTTTCTGTGTTCCCAGGAAAGGGTGG	NA
chr7	76829213	76829333	746038_35919016_Marco_215_2	+	GAGCGTTTGCATCACAAGTTTTAGAAACGCACAGGAAGAGGAGATAGCCCTCATCAAACGCAGTTTGCCAAAAACTGTAACTTACTCTCAATAGAAATAATATGCATTGAAATTATTATA	NA
chr7	105706425	105706545	746038_35919018_Dennis_08_1	+	GCGGCAGGTGTGCTCACTCTGCCCGGGAGCGTCTCCCCGCCGAGGAGCGCCCATGCTGACTGCGAATTGTTCCACACTGCACGCAGAGCATTCCTTTAGCAGCCTCTTGTTTTCTTAAGT	ATXN7L1
chr7	138676874	138676994	746038_35919019_CellFi_132_1	+	TCCTCTGCCCACATTCTCTATGGTCATTTCCTGCTATAGCCCCAAACCCACGGGCAGCTCTCCCGAGGCATGCCAAAAATCCACATTAGAATCACGGCAACAGTTGGTGAAGGCTATTTT	SVOPL
chr7	138676994	138677114	746038_35919019_CellFi_132_2	+	TAGAGTCACCCTCATTCTCTGGCATTATACTTACTCCAACTCACATATGACTGTGTTCTAAAACTCATCGACTCTGGCTCAAACTCAGAATGAGAAGAATGATAACAATCTAGGTCTTCT	SVOPL
chr7	139574115	139574235	746038_35919020_CellFi_133_1	+	TCCGTGGAATAATTAATTTGGTATTAACATTCTGAGGAAAACGGCGTAGCTGTCGACATGAGGAGAACGCTGTGCTCCCGCCTCTGGAGAGCCTCCACATATGCTCCTTTGCAGCCCGCC	HIPK2
chr7	139620355	139620475	746038_35919021_CellFi_134_1	+	CAGTGTGATCATCCCAAGTCAAGCAGCCTAACGTGAGCCTGTGAGAGAGAAACTGCAATCCACCCGCAACGTGTGGTCATCAAAGGGCGGCAACCCCAGTTACCAGCTTGAGATTAAAAA	HIPK2
chr8	619678	619798	746038_35919022_CellFi_135_1	+	AAACCAGACAATGAAAGCAAGCTCTCTATGTCCACATCACATCGCTTAAAAAAAGAATCAGACTGTGGCTGTTTAGAAGAAATCAAGGAGAACTGAAAACAAGCCCCCGACTTCCCCTGG	ERICH1
chr8	619798	619918	746038_35919022_CellFi_135_2	+	ATCTGGCTGCTGGTCTTGTTTCTCTGGCTGCTGTTCAGCAGTATGACTGCAATTCACTTGCCTCTGGTGGTTTCGGCGTTAACCCTGCTTGGACTTGGCAGGACTTCTTCAACCTGTGAC	ERICH1
chr8	1740171	1740291	746038_35919023_CellFi_136_1	+	CTGATGACGCTGAGTGACCTCACTGGCACCTGGCCCCTTCGTGTGTCTTCCTGAGAGCAACGCCTCTTCACATCCGGTGTCCTTTTGGCCTGGTAGGGTAATTCTTTGATCGTGGAGTTG	NA
chr8	9577860	9577980	746038_35919024_CellFi_137_1	+	GTGCCCACGCAATGATTTTTCAGATGAATGCACTGGACACCCTTGGTCAGACTGCTTTGCATAGAGCCGCCCTAGCAGGTCACCTGCAGACCTGCCGCCTCCTGCTGAGTTACGGCTCTG	TNKS
chr8	11724898	11725018	746038_35919026_Marco_216_1	+	TCCTGTTTATGGATTTAACACCGTGCGGCTTCCTCCCCAGCCCACCCAGTGCCAGATTCCTGTTCTTCAACAGGACCTGTCTTCTGGGGTCCCAGGAATTGCGTGGGATCTTGCGCAGAA	GATA4
chr8	11725018	11725138	746038_35919026_Marco_216_2	+	AGTTGGCCAGGCAAATCCTTCGCAATGAGGGGGAAATAAACCGAAAATAGATGCCGGCAGATGCGATTATGTCGGCAGTTTGGCCCGGAGACACCGAGGCCCAGGCGCTGGGAGCGCGGT	GATA4
chr8	11725138	11725258	746038_35919026_Marco_216_3	+	CCCAGGCAGCAGTCTCCGGACCCGGCCGAGCTCTTCCTCGCAGGCGCCTCCCTCGGCGGTCCTGGCCGCGTCCCCGCTCCGAGGGCCGGGGTCCGGCGCACAGCCCGGGGAGGGGAGCGG	GATA4
chr8	11725258	11725378	746038_35919026_Marco_216_4	+	AGGGCAGAGGGCTGGCGGGCGGAGCTGTTTTCTGCTTTTCTCGCCGACGCTTCGGAGCGCGCGGACTCCCACCCCAGCCCGCCCGTCAGGGACAGTCCCGAGGGTCCCGGCTCCCCGCCG	GATA4
chr8	11725378	11725498	746038_35919026_Marco_216_5	+	GCCCCCAGGGACGCCGCGGGGCCGCGCCTGGGCCCGACTGAGGGCGCAGAGGAACCCGTCTCGGCGGCCGGGTAGCACCGTCCCCGCCAAGGTCACTTACGCTGCGGTGGCCCCGGGTCC	GATA4
chr8	11725498	11725618	746038_35919026_Marco_216_6	+	CCAGCACTCACCCAGCGCTGCAGCCGAGAGCCTGCAGCCCAGCCTGCGCGCAGCGGAGCGGTTGGCGTTGCCGGAGCGGTTGCCGGAGCCCTGCAGCCGCCGTAGCCTGGGCCAGCCCCG	GATA4
chr8	11725618	11725738	746038_35919026_Marco_216_7	+	GCCCTAAGTACCCTCCCGGCCCCGCCCCACGTGACCACCGCGCAGCCCCGCCCGGGCCCTCCCGCCGCCCGCGCACGGTGCTTCCCAGCCCCCACCCCCTCCCGCCACCTTCCGCCGCCC	GATA4
chr8	11725882	11726002	746038_35919027_Marco_217_1	+	GCGAATTGGGGCCAGGGGATGGGGAAAAAGCCCCTAAAGGTGGTCCCAAGGCCCCCACCCCGCCTAGAAAAGTCCCCCCGCCTCGCGGGACCGCCTCCGCCAGAACCCGCGCCTGGGATC	GATA4
chr8	11725899	11726019	746038_35919028_Marco_218_1	+	GATGGGGAAAAAGCCCCTAAAGGTGGTCCCAAGGCCCCCACCCCGCCTAGAAAAGTCCCCCCGCCTCGCGGGACCGCCTCCGCCAGAACCCGCGCCTGGGATCCCTGCCTGCCGAGTTGG	GATA4
chr8	11726019	11726139	746038_35919028_Marco_218_2	+	CGGGGGTGGGGTGGTGGAGAGGGCGCCGTCGCTTATTTCATTCATTCAGAAGCCGCTGCAGAGGCTGGGGGTGGCGAGGCTGTGGACCCCACAGAACAGCCTTTAGAAGGGCCACTTTGT	GATA4
chr8	11726139	11726259	746038_35919028_Marco_218_3	+	TGTTCAGAGAACGTACCCACAAAACACTACAGCTACGTACAAATAGAAAAGAGTGGCTGTCACTGCGAAGGAACCTAGGAGCTGCGTCAGGATTTCTAAGAGGAGAAGGACCTTGGGGGC	GATA4
chr8	11726259	11726379	746038_35919028_Marco_218_4	+	GGAAATCGGTTTGGCACAGGAGTACCCGGAGACCTGCTCCGAGAGGACGGACAAAGTGCACATTTACTTGGGGTTTATTACCGGGAGGCCCTGGAAGGGAGATGCAGGGGTTGGCTCAAG	GATA4
chr8	11736326	11736446	746038_35919031_CellFi_139_1	+	CATGTGGGCCTGAACACCCCATCTTCTTGTGGCTTCCATGGTTCCCGATATGCCTATAGGAAGCAGACGGGCTGGCCAAAGGGGCGCCCAGCAGGGAGATAATGGGCGTGGGGTGGGCCC	GATA4
chr8	11736446	11736566	746038_35919031_CellFi_139_2	+	CTTTTTCTCTGTTGGCCTGGTCTGGTGCTGGTGTCCCATAAGCTCTCCCAGACGAATAACCTTGTTCTACAAACGTACCCACTTAGGCAATTTGCCCTAAAGTTTCATCTTAAAAATGCA	GATA4
chr8	28868914	28869034	746038_35919033_CellFi_140_1	+	ACTTTGCCCCTGGATGAATATCCTTTCCTGCAACAGCTTTCACCGATGACCTTAGCATTCGTTGATGATTCTTGATTGAATCTGTTATTCTGATGGGGATTGCAAAATGGGATAATCAAC	INTS9
chr8	28869034	28869154	746038_35919033_CellFi_140_2	+	TGGTAAGGCCAAATTCCCGCACTGGAGTTTCGGGGCTGGGCTCTAGTCCAGCCCTGAACTAGAAATAGGAAGGACGACTAAGGTGCAGCTCTAGGGCCACAATGGCATTGTTGCAGCTGA	INTS9
chr8	61780341	61780461	746038_35919034_CellFi_141_1	+	CTCCACCTTACAGATCCTGTGATTGCTTTTATTTATCATCGTCGTTGTCTGCTGAAAGTGAATGGGCCGTGCACACTGGAGGAAAGTGCCTTGAAGAGAATATTTTTTGAAAGGGAATTA	NA
chr8	61780461	61780581	746038_35919034_CellFi_141_2	+	TTTGAACACGGGAAAGTGAAACTAGGTCTGCATGAAGTATAGGAAATTTAAGTATTTAAGTAACAAAGATGTTAGCAGGGAGAATTTGCTTAATAAAATGAGTCATTAAAGGGTGTTTTT	NA
chr8	61780581	61780701	746038_35919034_CellFi_141_3	+	TTTAAAGTTCTTTGTAGTATTGGAAATTTTCCTATGAGCCTCTGTAAATAGAGAATATAATGTGACACTGTTAGGATAAAATTCTAAGAGCAATGATGATCTTCAAAGCAAAGCCATCAG	NA
chr8	61780701	61780821	746038_35919034_CellFi_141_4	+	TTGCTCGTGGCCAGAGGACCCCTGAGTTGTTGGGGCTCACTGGCTTGTTATGTGCATCATCCGGTACTCATCTGTTGACGTGGCTTTAATGTCATTCACATTTTCATATTGAAAAATGCA	NA
chr8	123801423	123801543	746038_35919036_CellFi_143_1	+	TATACAATAAAAGAGGATCATTGTAATTGGGAGCCTTTGAATCATAACACGTCTGCCTATGGCTCTCCCCAGCTGCAGAGCCATTTAGTTAAATAGCACACAGAAAACTCCTTTCAGCTG	FAM91A1
chr8	123801543	123801663	746038_35919036_CellFi_143_2	+	ATATTACGTTCCCGCTGTTCTTAAAATATGAGACTGGGCTGAATTGCTCTAAGGACAAAGCCATCTCAGGCGCCACCCCACCAGCCCCTGGGTGTACCCAGAACCCCCCAGGGATCTCCA	FAM91A1
chr8	126503543	126503663	746038_35919037_CellFi_144_1	+	TGACCCGAGGCTCCAACTGTCCTCAGCATCTTCTGTTTGCATTTGTGACAATATCCGTTCTGTGGCCCTTGGGTCTTGGGAAAACATGGCGCAATCATAAATGAGTTAAATGCTATCTGA	NA
chr8	126503663	126503783	746038_35919037_CellFi_144_2	+	TCATAAGCCAGAGGGCCTGTTTTCATTTTCAAAACTCCGTGTGTCAGTGGCTGTAATGCAATGTCCAGCAATGTCTTGAGCAAGTGACCGGCAGGGGACAGAGGATGCTGTTTACTCAAG	NA
chr8	126503783	126503903	746038_35919037_CellFi_144_3	+	ATAGCCCCATCACGCAAAAGCAGCTTGCCTAACCGGGTTTGTAAGCGATTGTTACGAGACCACCGTTGCAACAGGGATTGCCCTGGGTGATGGTCCCAGGAAGGGGCTGGTCCCCTCAGG	NA
chr8	144544525	144544645	746038_35919038_CellFi_145_1	+	CTAAACAAGACCCCGAGCACAAATCACAGGGCAAAGGATGTCAGGACCTTGCCTCATAAAGGACGAAGGATTCGGCCTAACAAAGGGCAGCACTGGCGAAAGCAAGGCACCAACAGAGAA	ARHGAP39
chr8	144544645	144544765	746038_35919038_CellFi_145_2	+	GCGCTGTATGTGAACAAAACCAAGACAGGCGCTGTCCAGAGGACACAGGAGCCCTTGCAAGCCTGGAGGATGAAGGCAGGGTGTGCGTGAGGGGAATCCCAGGTGACTCAGGTCTCAGCT	ARHGAP39
chr8	144544765	144544885	746038_35919038_CellFi_145_3	+	CGCACTTGGGGAGCTGAAACCCAAGGCTCAGCCAGGGCCTTCCCTCTCCCGACAGCTCCCTGCAGACAGGCACCAACCACACACAGGGTGTGGGGAAAACGGCAGCGCGGAGGCTCACGG	ARHGAP39
chr8	144544840	144544960	746038_35919039_CellFi_146_1	+	ACCACACACAGGGTGTGGGGAAAACGGCAGCGCGGAGGCTCACGGAGCAGGCACTGCAGATGCAGGAGGGCCAAGGTGTGCAGGAGCTCTCAATGCAGAGGTGGGGATGGAGTCACTGTC	ARHGAP39
chr8	144544960	144545080	746038_35919039_CellFi_146_2	+	ACCCCTGCACACGTGCACACGATGCTCCCCAGCCCTGTGCACTGGGGGCGCTGGCAGCAGCCAACACCCTAGCTGCAACAAGCACACGCAGCGCCCAGACCCTGAGTCCTAAACACACCC	ARHGAP39
chr9	317395	317515	746038_35919040_CellFi_147_1	+	ACCTACATTAAGAAAAATAGCGCTTAAGTCAGTGGTGTGCTGGAGTCGACTGTACTAACTCGTGAGATCTGACAGTGCATATCTCTTCCTGGGTTCGGTGAAGTCACATTGGTAACTTTA	DOCK8
chr9	317515	317635	746038_35919040_CellFi_147_2	+	AATTGGCCATGGCGAAAGTATTTACAATGTAGAAATCAGCCAATGCTACACGTTTGCACCACCCTCAGCACCCGGAGATTATTTGTAAAACATTTACCAGTATGCCACTGTTGAAACACA	DOCK8
chr9	16179650	16179770	746038_35919041_CellFi_148_1	+	GCTGCACCCAGCAAACAGATGGGGCAGTTTCTGTGCCTGTGCTGCAGAATCCGCAGGCTCAGCTGGGGATCCCCCTTAGGCAGCCAGGCAAGAAGTGATCTCACCTGCTGAGCCCTTCAA	NA
chr9	16179770	16179890	746038_35919041_CellFi_148_2	+	AGCCAGACCACATCCTTCAGCTCTCCTCCCCACCAACCCTTAGTGTCAAAAACATGGCTCAGAAAAGCTACCCTTCATTGGCCCCTCATAGGCACTTCTTCTTAAGAACCCAAAGTCTCA	NA
chr9	16179890	16180010	746038_35919041_CellFi_148_3	+	ACGTATGTAGATGCCCTCGAGGCTCCAACAATAGACCTCGCTCAATCTGCAGGTTTTCTTCTCTAATCGTATTTGAATTGTAAGGTTTCCTATGGCACCATTTAGTGCTAGACAATTCTG	NA
chr9	32526013	32526133	746038_35919042_Marco_222_1	+	TCCTCAATTGTTTTCCGCCGAGAAGGCGCCGCTGGAGACACTCACCCTCCCTAAACCAGGGGGCCATGTAGCTCAGGATGTAGGTAGGGTCCAGGGTCTTCCGGATATAATCCTGGAAGG	RIGI
chr9	32526133	32526253	746038_35919042_Marco_222_2	+	CTTGCAGGCTGCGTCGCTGCTCGGTGGTCATGCCGGCCTCTGCTTGCAGCTAGCTACGTTCCCCGCAGGCTGTGCCTCACTAGCTTTAAAGCCGGGTAGGAGGAGGGCGTGGCGAGCGGG	RIGI
chr9	32526253	32526373	746038_35919042_Marco_222_3	+	GAAAGCAGGGATTTTCCGAGGAAATGAGGCCGGACGCGAGGCGGAGCTGCATAGGAACTTTAATAACTAAAGGGAAAATCGAAAGTGCAACTAGCGGCGGGCGGGGTTCGCGGAGGCTGT	NA
chr9	32526373	32526493	746038_35919042_Marco_222_4	+	TTTGCCTCGGGCTAGTTTCGTTTCCCTCCGCACCGAGGAAGCCCGGGAACGGAGAGGACCCCTAGGAATTGCTTTTATTTTTATGATCTTATATTTTGTTTTGCTTTTATAGCGCTAACG	NA
chr9	32526493	32526613	746038_35919042_Marco_222_5	+	TTTAGACACAGTAAAATGCACACAATCTGAGTGTGCAATTCGATGAGTTTTGTAAAGTGTACACCTGTGTACCCAGTTCTCCCACGTCGGCTGGGTGCCAGGGTAAGTCTATGTTTAGCT	NA
chr9	90340155	90340275	746038_35919043_Marco_223_1	+	CATTCTCTGTATCTTAAATCCTGACATTAAATGTCATTAAATTTCTTAAATCTCAAGAGAACGACTTGGTTACCAAGGAAGATATAATCCATAGCCTAGAGAGTGGGCGAATAAAAGCAG	LINC01508
chr9	90340232	90340352	746038_35919044_Marco_224_1	+	GAAGATATAATCCATAGCCTAGAGAGTGGGCGAATAAAAGCAGCTTCTAATGTTCTCAACTGCTTTTCTCCTGTCAACCAAATGTTTCTGTAAATAACTCATTTCTGTTGGTTTTGGGTA	LINC01508
chr9	90340712	90340832	746038_35919044_Marco_224_5	+	TTGCGGTAAACGTCTTTTCAGGAGCCACTCGCCCAGTGCAGTAAGTCGTGTACTTAGTTGACTCGAGCGCTCCAGGGAGACGCCCGACCCTACTCTGCGCCGCCCCGGGGCACCAGCTCT	LINC01508
chr9	90340832	90340952	746038_35919044_Marco_224_6	+	GCTTCCTCCAGGTCCACTGAGGCAGGCACGCCCAGCTCTGGGACAGTCAGTAAACAAGCCACGAACCGCGCCAGGGATCAGAGCACCCAGAGTCCCCGCCCAGCTGCCGGCACAGCCAAT	LINC01508
chr9	90340952	90341072	746038_35919044_Marco_224_7	+	CGCAGCGCAGCCAGGCGGCGGGGCGGTGCCGGCCGAACCCAGACCCGAGGTTTTAGAAGCAGAGTCAGGCGAAGCTGGGCCAGAACCGCGACCTCCGCAACCTTGAGCGGCATCCGTGGA	LINC01508
chr9	90341072	90341192	746038_35919044_Marco_224_8	+	GTGCGCCTGCGCAGCTACGACCGCAGCAGGAAAGCGCCGCCGGCCAGGCCCAGCTGTGGCCGGACAGGGACTGGAAGAGAGGACGCGGTCGAGTAGGTGTGCACCAGCCCTGGCAACGAG	LINC01508
chr9	90341192	90341312	746038_35919044_Marco_224_9	+	AGCGTCTACCCCGAACTCTGCTGGCCTTGAGGTGGGGAAGCCGGGGAGGGCAGTTGAGGACCCCGCGGAGGCGCGTGACTGGTTGAGCGGGCAGGCCAGCCTCCGAGCCGGGTGGACACA	LINC01508
chr9	110836270	110836390	746038_35919046_CellFi_150_1	+	CAGAGCACTGTTACTGCATTACTTTCATTTCCCTACTTGCGAGAAAACAATGTAATGAACGGATCCTTGAAACCACGGTGCGGTACAGGGCAGGCAGTGAGAGATAAAGATGGGCAGAAG	NA
chr9	111231933	111232053	746038_35919047_CellFi_151_1	+	GTGAGATCAGAGTTCCCTTAACCTTGACCTCCGCAGTAGACCATAAAGCAAGTATATGTTCCCCAGGGCGTCGACGCCTTTATCCTCGGCTCCCTTTCTGTTTCTGCTTTAAGTATTAAC	NA
chr9	128088335	128088455	746038_35919048_CellFi_152_1	+	TTTGGTACGATCCGAAGCTTCAGTTATCCACTGGAGGCCATTGCATAAGTGGAGGAGGAACTTTCATATGAGCTTATGAAAGAAGTTGAACAAATGTCACCTCTTTAGCAAACTTCCTGG	SLC25A25
chrX	15619225	15619345	746038_35919049_Marco_225_1	+	GATATGTAACAGATTTTAGAATAATTTTTTAAAGTGAATCAAATAAGAATACGTTATTCTTTAATCCTAGAGAACCTTACCTCTCCTGTCACTTTATGGCCAAATCAAAACCGGTACTTT	ACE2-DT
chrX	15619345	15619465	746038_35919049_Marco_225_2	+	TGGTTAATATTTTCCTAGAAAGCTGTTAAAGATACACGGAAAATGTTATAATTTTACAGTGACCAAAGAGGTCTAGAACTAGGGATCATGAAGATAATGTTGGTGTTTGTATGGTTTTCA	ACE2-DT
chrX	15620073	15620193	746038_35919050_Marco_226_1	+	CTTACCTATTCAAAACTCAGTCAAGGTCACGTGGAAGTAAGAAAGCCTCCACATGGTATGAAATCCAAAGAGTATCTATGTCAACTCCTGATCCTCTGTAGCCATGGGATCACAACAACA	ACE2-DT
chrX	15620193	15620313	746038_35919050_Marco_226_2	+	TAGAATTCAAAGAGATTTTAGTGGTTATCTTGTCAAATTTCAGAAGCGAGCTCAGTGTCCTCATTGCCAGAGTGTATGTATGAGTGCCACAGATCAAAGAGAGGAGCACTTTAAATGGCA	ACE2-DT
chrX	15620313	15620433	746038_35919050_Marco_226_3	+	GGGTTCAAGGGCCTACCTGACGATGATTGTGAAACTCTGACACAGAGAAAATATTTCTTCACCCAGAAAAACAAGTCTTCCAGGTTCAGGTGACATTGCAATAATCAAGCCTTTAAAAAA	ACE2-DT
chrX	15620922	15621042	746038_35919051_Marco_227_1	+	AAAAAAAAAAAATCAGTGCAGAAATTTCAGAAAAGCTCCTCCCACATTCCAGGAAACCTAGATCCACTCACTCCTTGCACACAATAGGAGAAAAAACAGGCAAGAAAGAGGACAGCACAC	ACE2-DT
chrX	15621042	15621162	746038_35919051_Marco_227_2	+	GAGTATCTGAAGAAAAGGTTGAAATGTTACTGTAATAAAAGCGGAAATAAATTTCTACACAGGTAAGTTCCTAAATGAAACACGTGGGTTTAGTGGAAAAAATGGGAGTAGTCCAAATTC	ACE2-DT
chrX	15621162	15621282	746038_35919051_Marco_227_3	+	AATTCGCTGAGGCAGAAAATACGATTAACTTGATCAAACTGAAATGGAGAAAGCAAGATATAAAATCTGAAAGCTAAGAATAAATGAACAAGGAGCCTGGGACAGCAGTGAGGCAGGCAG	ACE2-DT
chr21	42843722	42843842	TMPRSS2_10.3	-	TGGAGCCGGATACCAAGTAGAAAAAGTGATTTCTCATCCAAATTATGACTCCAAGACCAAGAACAATGACATTGCGCTGATGAAGCTGCAGAAGCCTCTGACTTTCAACGGTACGTGTGG	WDR4
chr21	42843792	42843912	TMPRSS2_10.2	-	CCAGACCTCTTAACAATCCATGGCATTGGACGGCATTTGCGGGGATTTTGAGACAATCTTTCATGTTCTATGGAGCCGGATACCAAGTAGAAAAAGTGATTTCTCATCCAAATTATGACT	WDR4
chr21	42843847	42843967	TMPRSS2_10.1	-	CATCCACTGAGAGCTCTGTGTTTATGGCTCTGAGATACTGAGTCCTTCTTCTCTCCCAGACCTCTTAACAATCCATGGCATTGGACGGCATTTGCGGGGATTTTGAGACAATCTTTCATG	WDR4
chr21	42845169	42845289	TMPRSS2_9.3	-	CCCGAGTGGATCGTGACAGCCGCCCACTGCGTGGAAAAGTATGCCAGGGGCGGCGCGGGCCGGGTGGGGGCTCAGGGCTGGCCTACAGCCACCCTGTGACCTTGAGCAGGTCTCAACCCT	WDR4
chr21	42845332	42845452	TMPRSS2_9.2	-	CCCACTGGCCTCCTGTTTGTCATCCTCAGCCTGCGGGGTCAACTTGAACTCAAGCCGCCAGAGCAGGATTGTGGGCGGCGAGAGCGCGCTCCCGGGGGCCTGGCCCTGGCAGGTCAGCCT	WDR4
chr21	42845345	42845465	TMPRSS2_9.1	-	CTGCTGGTCTCACCCCACTGGCCTCCTGTTTGTCATCCTCAGCCTGCGGGGTCAACTTGAACTCAAGCCGCCAGAGCAGGATTGTGGGCGGCGAGAGCGCGCTCCCGGGGGCCTGGCCCT	WDR4
chr21	42848467	42848587	TMPRSS2_8.1	-	CGCACTATCGTGACCAGAATTTCCCCTGTTCTTTTTGCAGTGATGCCTGTTCTTCAAAAGCAGTGGTTTCTTTACGCTGTATAGGTAAGTTCATCTGGAGTCCCCCTTTTGATACTTCTA	WDR4
chr21	42851063	42851183	TMPRSS2_7.2	-	TAGTGGATGACAGCGGATCCACCAGCTTTATGAAACTGAACACAAGTGCCGGCAATGTCGATATCTATAAAAAACTGTACCACAGGTATGCAGCAATTTCTTCTTGAAAAATTTTGGAAT	WDR4
chr21	42851123	42851243	TMPRSS2_7.1	-	TAACCATTATCACAAATAAGGTTTTCTTTTTTAGGAATAATTTTTACTCTAGCCAAGGAATAGTGGATGACAGCGGATCCACCAGCTTTATGAAACTGAACACAAGTGCCGGCAATGTCG	WDR4
chr21	42852410	42852530	TMPRSS2_6.2	-	GTTCGCCTCTACGGACCAAACTTCATCCTTCAGGTGTACTCATCTCAGAGGAAGTCCTGGCACCCTGTGTGCCAAGACGACTGGAACGAGAACTACGGGCGGGCGGCCTGCAGGGACATG	WDR4
chr21	42852466	42852586	TMPRSS2_6.1	-	CTCAAAAAAAAGAAAAAAAAAGAAAGAAACTCATGGATAATCCTCCCTCTCGTGCAGTTCGCCTCTACGGACCAAACTTCATCCTTCAGGTGTACTCATCTCAGAGGAAGTCCTGGCACC	WDR4
chr21	42860320	42860440	TMPRSS2_5.2	-	TGGGCAGCAAGTGCTCCAACTCTGGGATAGAGTGCGACTCCTCAGGTACCTGCATCAACCCCTCTAACTGGTGTGATGGCGTGTCACACTGCCCCGGCGGGGAGGACGAGAATCGGTGTG	WDR4
chr21	42860377	42860497	TMPRSS2_5.1	-	TGAGGCTCATTGCGTTTCTCAGCCTGAAGGGCACCTCTCTTCTGTTTTCTCTGCAAGTGGGCAGCAAGTGCTCCAACTCTGGGATAGAGTGCGACTCCTCAGGTACCTGCATCAACCCCT	WDR4
chr21	42861374	42861494	TMPRSS2_4.3	-	TTGACCCTGGGGACCTTCCTCGTGGGAGCTGCGCTGGCCGCTGGCCTACTCTGGAAGTTCAGTAAGTGCAGGGAGCCTCGATCCCACCATGTGCTCCTGCAGTCCCCAGTGCTCTGAGCC	WDR4
chr21	42861416	42861536	TMPRSS2_4.2	-	CTCCTCCTTCTTCCAGAGACTAAGAAAGCACTGTGCATCACCTTGACCCTGGGGACCTTCCTCGTGGGAGCTGCGCTGGCCGCTGGCCTACTCTGGAAGTTCAGTAAGTGCAGGGAGCCT	WDR4
chr21	42861441	42861561	TMPRSS2_4.1	-	ACAACTCTGGTCTGAACGTTGCACTCTCCTCCTTCTTCCAGAGACTAAGAAAGCACTGTGCATCACCTTGACCCTGGGGACCTTCCTCGTGGGAGCTGCGCTGGCCGCTGGCCTACTCTG	WDR4
chr21	42866260	42866380	TMPRSS2_3.2	-	CCCCGTGCCCCAGTACGCCCCGAGGGTCCTGACGCAGGCTTCCAACCCCGTCGTCTGCACGCAGCCCAAATCCCCATCCGGGACAGTGTGCACCTCAAGTAGGATTCTCTTTGTGTTTAT	WDR4
chr21	42866384	42866504	TMPRSS2_3.1	-	GGTCACCACCAGCTATTGGACCTTACTATGAAAACCATGGATACCAACCGGAAAACCCCTATCCCGCACAGCCCACTGTGGTCCCCACTGTCTACGAGGTGCATCCGGCTCAGTACTACC	WDR4
chr21	42870022	42870142	TMPRSS2_2.2	-	TACAGTCCTGTAATTCTTTCTTCTAGGTCATATTGAACATTCCAGATACCTATCATTACTCGATGCTGTTGATAACAGCAAGATGGCTTTGAACTCAGTAAGTGGTTAATTATTACCTTC	WDR4
chr21	42870050	42870170	TMPRSS2_2.1	-	TTCTAAAAACTAACTGGTATGGAAATATTACAGTCCTGTAATTCTTTCTTCTAGGTCATATTGAACATTCCAGATACCTATCATTACTCGATGCTGTTGATAACAGCAAGATGGCTTTGA	WDR4
chr21	42879846	42879966	TMPRSS2_1.1	-	CTGGGGAGGGGAACCTGGGCGCCTGGGACCCGCCGATGCCCCCTGCCCCGCCCGGAGGTGAAAGCGGGTGTGAGGAGCGCGGCGCGGCAGGTGAGTGCGCCCGAGGGTCGAGCGCTGGGG	NDUFV3
chrX	15579991	15580111	ACE2_18.2	-	AATCCTTATGCCTCCATCGATATTAGCAAAGGAGAAAATAATCCAGGATTCCAAAACACTGATGATGTTCAGACCTCCTTTTAGAAAAATCTATGTTTTTCCTCTTGAGGTGATTTTGTT	ACE2
chrX	15580051	15580171	ACE2_18.1	-	TAAGTATATTAAGGCAACCTTGCTCTATTTAACAGGAAAAATAAAGCAAGAAGTGGAGAAAATCCTTATGCCTCCATCGATATTAGCAAAGGAGAAAATAATCCAGGATTCCAAAACACT	ACE2
chrX	15582124	15582244	ACE2_17.2	-	CCTGTTTCCATATGGCTGATTGTTTTTGGAGTTGTGATGGGAGTGATAGTGGTTGGCATTGTCATCCTGATCTTCACTGGGATCAGAGATCGGAAGAAGTAAGTGGCCTTTCCTAGACTT	ACE2
chrX	15582243	15582363	ACE2_17.1	-	TGTTTTTTGCTTTTGCAAATAGGATGTCCCGGAGCCGTATCAATGATGCTTTCCGTCTGAATGACAACAGCCTAGAGTTTCTGGGGATACAGCCAACACTTGGACCTCCTAACCAGCCCC	ACE2
chrX	15584351	15584471	ACE2_16.2	-	TAATTTGAAACCAAGAATCTCCTTTAATTTCTTTGTCACTGCACCTAAAAATGTGTCTGATATCATTCCTAGAACTGAAGTTGAAAAGGCCATCAGGTGACATTTTACTTTCATCTAAGG	ACE2
chrX	15584411	15584531	ACE2_16.1	-	TGTGCCACAAGTGAAGATGTTTGTTTTGTTTCTCTACAGGGAGGAGGATGTGCGAGTGGCTAATTTGAAACCAAGAATCTCCTTTAATTTCTTTGTCACTGCACCTAAAAATGTGTCTGA	ACE2
chrX	15585806	15585926	ACE2_15.2	-	GTACCTGTTCCGATCATCTGTTGCATATGCTATGAGGCAGTACTTTTTAAAAGTAAAAAATCAGATGATTCTTTTTGGGTGAGTTGATTTGCTGGGTTCTCAAATTACTCCAACTAGGAT	ACE2
chrX	15585866	15585986	ACE2_15.1	-	AGTCCCTCTGAGCAGTGTCTTTCTTCTGAATTTGCAGTATGAATGGAACGACAATGAAATGTACCTGTTCCGATCATCTGTTGCATATGCTATGAGGCAGTACTTTTTAAAAGTAAAAAA	ACE2
chrX	15588405	15588525	ACE2_14.1	-	GGGCAATCTGTTGTCTGTAACCAGCAGTCTGCTATTTCTCTTTAATCAGATGCAGACCAAAGCATCAAAGTGAGGATAAGCCTAAAATCAGCTCTTGGAGATAAAGCAGTGAGTATTCTG	ACE2
chrX	15589741	15589861	ACE2_13.2	-	GGAGCAAAGAACATGAATGTAAGGCCACTGCTCAACTACTTTGAGCCCTTATTTACCTGGCTGAAAGACCAGAACAAGAATTCTTTTGTGGGATGGAGTACCGACTGGAGTCCATGTGAG	ACE2
chrX	15589812	15589932	ACE2_13.1	-	TTTTTTTGTGTAGCAATATGCTGAGGCTTGGAAAATCAGAACCCTGGACCCTAGCATTGGAAAATGTTGTAGGAGCAAAGAACATGAATGTAAGGCCACTGCTCAACTACTTTGAGCCCT	ACE2
chrX	15590295	15590415	ACE2_12.2	-	TTTCAAGAAGCACTTTGTCAAGCAGCTAAACATGAAGGCCCTCTGCACAAATGTGACATCTCAAACTCTACAGAAGCTGGACAGAAACTGTTGTAAGAAATACCTCAAAATGTTGAACCT	ACE2
chrX	15590355	15590475	ACE2_12.1	-	GCTTTTTTGTTGCTTTGTCTCCTGTGCAGATATTACACAAGGACCCTTTACCAATTCCAGTTTCAAGAAGCACTTTGTCAAGCAGCTAAACATGAAGGCCCTCTGCACAAATGTGACATC	ACE2
chrX	15591478	15591598	ACE2_11.2	-	CTCCCCAAAGGCGAGAGATAGTTGGGGTGGTGGAACCTGTGCCCCATGATGAAACATACTGTGACCCCGCATCTCTGTTCCATGTTTCTAATGATTACTCATTCATTCGGTAAATTACAG	ACE2
chrX	15591526	15591646	ACE2_11.1	-	TGTGATGCTTGTGATGGGTGATCCACAGCTAATGTATTGTTTTCTTTTCTCCCCAAAGGCGAGAGATAGTTGGGGTGGTGGAACCTGTGCCCCATGATGAAACATACTGTGACCCCGCAT	ACE2
chrX	15593753	15593873	ACE2_10.2	-	CTTACATGTTAGAGAAGTGGAGGTGGATGGTCTTTAAAGGGGAAATTCCCAAAGACCAGTGGATGAAAAAGTGGTGGGAGATGAAGTAAGTCAATGAATATGCAATCAGTAAAATGTTTT	ACE2
chrX	15593832	15593952	ACE2_10.1	-	TTTTCTATTTTACTTTCAGAAACAGAAATAAACTTCCTGCTCAAACAAGCACTCACGATTGTTGGGACTCTGCCATTTACTTACATGTTAGAGAAGTGGAGGTGGATGGTCTTTAAAGGG	ACE2
chrX	15596210	15596330	ACE2_9.2	-	AAATGGAGCTAATGAAGGATTCCATGAAGCTGTTGGGGAAATCATGTCACTTTCTGCAGCCACACCTAAGCATTTAAAATCCATTGGTCTTCTGTCACCCGATTTTCAAGAAGACAATGG	ACE2
chrX	15596329	15596449	ACE2_9.1	-	TTTTCATGCAGGATCCTTATGTGCACAAAGGTGACAATGGACGACTTCCTGACAGCTCATCATGAGATGGGGCATATCCAGTATGATATGGCATATGCTGCACAACCTTTTCTGCTAAGA	ACE2
chrX	15599321	15599441	ACE2_8.2	-	CAAGGATTCTGGGAAAATTCCATGCTAACGGACCCAGGAAATGTTCAGAAAGCAGTCTGCCATCCCACAGCTTGGGACCTGGGGAAGGGCGACTTCAGGTAGTGGGGCTGATACTTACAC	ACE2
chrX	15599420	15599540	ACE2_8.1	-	GGAATTAATACTGTTCTCTTTTCCCAGGCCTGGGATGCACAGAGAATATTCAAGGAGGCCGAGAAGTTCTTTGTATCTGTTGGTCTTCCTAATATGACTCAAGGATTCTGGGAAAATTCC	ACE2
chrX	15603558	15603678	ACE2_7.2	-	TTTTGGACAAATCTGTACTCTTTGACAGTTCCCTTTGGACAGAAACCAAACATAGATGTTACTGATGCAATGGTGGACCAGGTAGGAAAAAGAGCCCTTAAAAACTAAATCTAAATTCTC	ACE2-DT,ACE2
chrX	15603618	15603738	ACE2_7.1	-	CTGCTGTGTTGTCATATACTAACAGATTCTTTTTTAAATATAGGTGATATGTGGGGTAGATTTTGGACAAATCTGTACTCTTTGACAGTTCCCTTTGGACAGAAACCAAACATAGATGTT	ACE2-DT,ACE2
chrX	15605863	15605983	ACE2_6.2	-	AGATTAAACCATTATATGAACATCTTCATGCCTATGTGAGGGCAAAGTTGATGAATGCCTATCCTTCCTATATCAGTCCAATTGGATGCCTCCCTGCTCATTTGCTTGGTAAGAAGCCCC	ACE2-DT,ACE2
chrX	15605916	15606036	ACE2_6.1	-	ATGGAAATTAGAATTGGTTACTCTTTGTCTTAAACTTTCTTCCTGGGCTTTTCAGATTAAACCATTATATGAACATCTTCATGCCTATGTGAGGGCAAAGTTGATGAATGCCTATCCTTC	ACE2-DT,ACE2
chrX	15607410	15607530	ACE2_5.3	-	GGTAGATGGCTATGACTACAGCCGCGGCCAGTTGATTGAAGATGTGGAACATACCTTTGAAGAGGTAAGCAAGGAACTGTACACACAAACAGTTGTGGGGCAGTGTATGGGAAAGAGGGA	ACE2-DT
chrX	15607463	15607583	ACE2_5.2	-	ACAGATTATGAGGACTATGGGGATTATTGGAGAGGAGACTATGAAGTAAATGGGGTAGATGGCTATGACTACAGCCGCGGCCAGTTGATTGAAGATGTGGAACATACCTTTGAAGAGGTA	ACE2-DT
chrX	15607501	15607621	ACE2_5.1	-	CCTTATGTTCTTCCCTTTCTCTTTAAAAAAAAAAACAAACAGATTATGAGGACTATGGGGATTATTGGAGAGGAGACTATGAAGTAAATGGGGTAGATGGCTATGACTACAGCCGCGGCC	ACE2-DT
chrX	15609819	15609939	ACE2_4.2	-	GAGGCTCTGGGCTTGGGAAAGCTGGAGATCTGAGGTCGGCAAGCAGCTGAGGCCATTATATGAAGAGTATGTGGTCTTGAAAAATGAGATGGCAAGAGCAAATCGTAAGTTTGCTGATCT	ACE2-DT
chrX	15609891	15610011	ACE2_4.1	-	TTTTCTTGTCTTTGTGTGCTTTGGGATAACAGGTTTGAATGAAATAATGGCAAACAGTTTAGACTACAATGAGAGGCTCTGGGCTTGGGAAAGCTGGAGATCTGAGGTCGGCAAGCAGCT	ACE2-DT
chrX	15610308	15610428	ACE2_3.2	-	TACAATGAGCACCATCTACAGTACTGGAAAAGTTTGTAACCCAGATAATCCACAAGAATGCTTATTACTTGAACCAGGTAGGCTACTAATTTTTAGTAGTGATTATGAAATTTACTTTTC	ACE2-DT
chrX	15610368	15610488	ACE2_3.1	-	AAAATTTCCATTGTTAACATTGTTTATTATCTTTAATTTGCAGTTGAACACAATTCTAAATACAATGAGCACCATCTACAGTACTGGAAAAGTTTGTAACCCAGATAATCCACAAGAATG	ACE2-DT
chrX	15612942	15613062	ACE2_2.2	-	CACTACAAGAAATTCAGAATCTCACAGTCAAGCTTCAGCTGCAGGCTCTTCAGCAAAATGGGTCTTCAGTGCTCTCAGAAGACAAGAGCAAACGGGTACGTTTGTGAACATTTTAGCATT	ACE2-DT
chrX	15613027	15613147	ACE2_2.1	-	TTTTCTTTTCTGTCATTTCAGAATAATGCTGGGGACAAATGGTCTGCCTTTTTAAAGGAACAGTCCACACTTGCCCAAATGTATCCACTACAAGAAATTCAGAATCTCACAGTCAAGCTT	ACE2-DT
chrX	15618847	15618967	ACE2_1.3	-	AACAGGCCAAGACATTTTTGGACAAGTTTAACCACGAAGCCGAAGACCTGTTCTATCAAAGTTCACTTGCTTCTTGGAATTATAACACCAATATTACTGAAGAGAATGTCCAAAACATGG	ACE2-DT
chrX	15618914	15619034	ACE2_1.2	-	ATGTCAAGCTCTTCCTGGCTCCTTCTCAGCCTTGTTGCTGTAACTGCTGCTCAGTCCACCATTGAGGAACAGGCCAAGACATTTTTGGACAAGTTTAACCACGAAGCCGAAGACCTGTTC	ACE2-DT
chrX	15618972	15619092	ACE2_1.1	-	GGAGGTTTTAGTCTAGGGAAAGTCATTCAGTGGATGTGATCTTGGCTCACAGGGGACGATGTCAAGCTCTTCCTGGCTCCTTCTCAGCCTTGTTGCTGTAACTGCTGCTCAGTCCACCAT	ACE2-DT
chrX	14760272	14760392	rs75979613_sen	+	CAGAGAGTTAAAGTGACATGGCCCATATTACTTAGCATGTTAATGTGCCTTTGAGCTCAAAACCAAAGTCCCCTGAATTCTATCCTGATTCCTTTCTAACCATTCCCATGAGCCTTTTTC	FANCB
chrX	15200659	15200779	rs12010448_sen	+	CTTTTGTGTAAATTTTCTCTTATATTCCACATATATTTGTATTCATTATACCTTTTTCTTGTACACAGCATACTTCTTGTTTTTAAATACTCAGTTCTATCTTTTAATAAATAAATTTAT	NA
chrX	15550709	15550829	rs112171234_sen	+	CTCTTTTTTAGCAGCTAGATTGAATGATCGTCTGCCTTGGTGCCTTCCCCATGTGCCCTACCCCACAGTGCATATATGTATATTTATAATAATTAAGTAATAAAAACGTTATTTTATTTT	ACE2,BMX
chrX	15644100	15644220	rs2158082_sen	+	GCACCCACAGGCATGCCTGGCCAATGTGGAAATACAAAGGCCCTGCTCCCTTAACTCAATCAGGAATAGCCCCAGCTCCTGAGCTTCCTGAAAGATTGGCTGAGGCTTCTGTTGTAACCG	CLTRN
chrX	15676297	15676417	rs4830974_sen	+	GCATAAGTGAGGCAGGTATTGTCCTGTACTGGAGTAATACACAAGATATTTAACCCTTCATATAAAATGGCACCTACTAAATGCTCCTCAGCTGCAAACAGCAAGTACAACCTTAGGGTG	CA5BP1
chrX	15686179	15686299	rs6632704_sen	+	ATTGAAAAAAGCAATAGAAATTCTGTATAGACAATATAGAGAAGCAAAAAAAAGTAGAAAACATCCATAATACTACCAGAATGGATGACCAATGCTAATATATTTTCATAGTTAGAATGC	CA5BP1
chrX	15693431	15693551	rs200781818_merge2_rs60174128_sen	+	GAAAAGTGGCCACAGATGGAAAGGCGGGCTGCGGAGTAGTGACCGGCAAGGGAGGTGGCGCGAAAAGGGAAGTAGGGACATGACGTAGTTGGAACGCAGAGACGTGCCTCGAACGTGGGG	CA5B,CA5BP1
chrX	15697926	15698046	rs5936011_sen	+	TTTGCCACCCATTCCCACCTACCCCAACCCCCACCACTACCCCACCATGGCCATACTGCTGAGAGCCCCTCTTTTGGCAAGAGAAGGCAGAATCTGAGGTGGCAAAAAACACCCTGCTGC	CA5B,CA5BP1
chrX	15700940	15701060	rs4830983_sen	+	CCCCAGCAGAAGGCTAGTGTACGCTTGTAACCAAGAATAACCCCAGATTCTTGAGGGTTAGAAGCTCAGTTATGAGGCCGGGCACGGTGGCTCATCCCAGCACTTTTGGGAGACCGAGGA	CA5B,CA5BP1
chrX	14760392	14760512	rs75979613_as	-	ACTGTGCCTTTAGAGCTATGACACTTACCTTCCGGAAGAATGGGCAAATAATCACGTGGAAGTAGAATAACTTAAAGGAGAGGAACTGCCCTTTTAAACTTTCTCTACCTAGAATATATG	FANCB
chrX	15200779	15200899	rs12010448_as	-	CCAAAGCTATTGAAATAAACATTAAAAAAATAAAGAAATGTCAAGGAAGCACTTAAAAATAAACATCATGAAAGGTTATTCATAATCCAATATATTAACTTTATTATTAAATTTAAAATA	NA
chrX	15550829	15550949	rs112171234_as	-	TGTGCAAAATAATATATGAGATACACTGGGGACATGGATTCTGGCATTGGAAAGTGCTGTGGGACAATTCAGGTACATCCTATTATCTCAAGTGTAGGTAGGCACTCTGTAAAAAATTTC	ACE2,BMX
chrX	15643279	15643399	rs6629110_as	-	CTCCAACTAGTTAGAATTAACTATTGCTTTGTAATTTGATTATGTCTACACATTTTTATTTATAATGATTGTAACGCTTCATTTTTTATACTTGTTTATATGTTTGTATCTTCACACTAA	CLTRN
chrX	15644220	15644340	rs2158082_as	-	GACTCTTGACCATGGACACTGTGAGATGATAAATGTGTATTTTTTTAAGCTTTTAAGTTTGTGGCAGCAACAGGTAACAAATAGAGTAGGATTAGGCAGAGGGAGAAACAACCAGAAACA	CLTRN
chrX	15676417	15676537	rs4830974_as	-	GAGAACCTGGGCATGGGTTCCTTTCTCCTTGTGAGGTAGCCATCCCCAAATGATAGCAGACGTCTCTCATGCAACTCTCTAGCTAAGTACAGAACCAGGCCCTGCATGCACAGGTGCATA	CA5BP1
chrX	15686299	15686419	rs6632704_as	-	AAGAAGACAAGGGTGCGTCTTATTCCCATCATTGTATTACTCTGTTCTGATAGTGCCACTGCAGTGAGAAAAAACAACATCCTACAAGAACATATAAAGAGATCCAAGGCTAAGGAAGGC	CA5BP1
chrX	15693551	15693671	rs200781818_merge2_rs60174128_as	-	CTCCTGTCGCTGCCACGCGCCTGCACGCTAACTTGCCGACGCCTCTGCCCTCCGCCTGCTCCACCATCTTTGTTACGCCCCTCAGAGCAACAAGGCACGCCCACACGTAAGGACCGCGCC	CA5B,CA5BP1
chrX	15698046	15698166	rs5936011_as	-	GTGCTATGATGCAAAGATGACCAAGACTTGAACTGTACCTTCCAGGTATGTAATTTCTCCCTTAGGAGCCTCCTGAAATGCACATAGTATGGGTAAGAGAAACACAGAGCAAACCAGTTT	CA5B,CA5BP1

## Sheet: AgeProbes
Chromosome	Start	Stop	Name	Strand	Seq	Gene Symbol
13	43540191	43540311	633749_26979500_cg17116694_1	+	ATTGCAGACGGAGTCTCGTTCACTCAGTGCTCAATGGTGCCCAGGCTGGAGTGCAGTGGCGTGATCTCGGCTCGCTACAACCTACGCCTCCCAGCCGCCTGCCTTGGCCTCCCAAAGTGC	ENOX1
2	105830565	105830685	633749_26980375_cg12977946_1	+	AGCGAGACTCCGTGGGCGTAGGACCGTCTGAGCCATGTGTGGGATATAATCTCCTGGTGCGCCGTTTTTTAAGCCCGTCGGAAAAGCACAGTATTAGGGTGGGAGTGACCCAATTTTCCA	NCK2
11	8999497	8999616	633749_26979156_cg06809342.1_1	+	CCCATCTAGGAAGTGAGGAGCGTCTCTGCCCGGCCGCCCATCGTCTGAGATGTGGGGAGCACCTCTGCCCCGCCGCCCTGTCTGGGATGTGAGGAGCGCCTCTGCTGGGCCGCAACCCT	NRIP3
4	55499624	55499744	633749_26980901_cg26816491_1	+	CCACCAGAAGGAAGAAACTCCGAACACATCCGAACATCAGAAGGAACAAACTCCAGTCACGTGTCCTTTAAGAACTGTAACACTCACCGCCAGGGTCCACGGCTTCATTGTTGAAGTCAG	CLOCK
3	121267673	121267793	633749_26980775_cg06813250_1	+	AACTCATAACTTAGAAACTGATGTTATTCATAGATTCCACACATTGTATAGAAGAACATCGTGAAACTCCTTGCCCTGTTCTGTTTCTTTCTGAATACCAGTGCATGAAACCCCTGTTAC	STXBP5L
9	123257014	123257134	633749_26981604_cg14457452.1_1	+	TGTTGCAGGTAAGAATCATCAGGCGGCGCCGGAGGCCCCAGAAGGGTCGAAGGCGCCGCGGGCTGGGGTCGGTGGCTTAGGGAGCCCGTCTGGCCATGGTGGCCGCGGCTGGTGGTTGGC	STRBP
5	140502858	140502978	633749_26981046_cg17543884_1	+	ACACCCAGGCTGAAAACCCAGCAGAACATAACCGTGCAGGTCTCCGACGTCAATGACAACGCCCCCGCCTTCACCCAAACCTCCTACACCCTGTTCGTCCGCGAGAACAACAGCCCCGCC	ANKHD1,ANKHD1-EIF4EBP3
2	240007571	240007691	633749_26980469_cg19393314_1	+	TCTGACTATCTCTCACGTACAGTCTCCTCCCTGTACACGAAGGAGACTCTGCTCTAACACGCGGATCTGACTATCTCGCACGTACAGTCTCTTCCCTGTACACGAAGGAGACTCTGCTCT	NDUFA10
5	667919	668039	633749_26980964_cg25149516.1_1	+	CCCCATCAGGGAAGTACAGACAAGCACACGGAGAGGGGTCCGCGTGGGCGCCGTCAGGGAAGTACCGACAAGCACACAGAGAGGGGGCCGTGTGGGCGCCGTCAGGGAAGTACCGACAAG	TPPP
18	13262284	13262404	633749_26980097_cg15258649_1	+	GGAAACTGAGTCCCGTGTGGCTCTGTGTGTGTGGAAACTGAGTCCCGTGCGGCTCTGTGCGTGGGGGCTGAGTCCCGTGCGGCCCTGTGCGTGGAAACTGAGTCCCGTGTGGCTCTGTGC	LDLRAD4
5	668166	668286	633749_26980965_cg10177080_1	+	AGGGAAGTACCGACAAGCACACTGGAGAGGGGTCCGCGTGGGCCCCATCAGGGAAGTACCGACAAGCACACGGAGAGGGGTCCGCGTGGGCCCCGTCAGGGAAGTACCGACAAGCACACG	TPPP
16	87251779	87251899	633749_26979865_cg22510362_1	+	GGCACGGACCTGACCCCCAGCACGGACCTGACCCCCAGCACGGACCTGACCCCAGGGCGCGGACCTGACCCCCAGCATGGACCTCACCCCCAGCACAGACCTGACCCTCAGCACGGACCT	C16orf95
22	20341077	20341197	633749_26980597_cg17215151_1	+	TCAACCTGGGTAGAAGACACGAGGGAACTCTGTCACTAAATCACGGCAGAGTTCAAGGCCGCTTGTAGACTATTTCGTGTTATAGAAGGTGGCCTTTAGCTACTAAGCAAAGGCCTCTGT	FAM230G
1	21786008	21786128	633749_26978778_rs4654748_1	+	TCTATCCCTGGCCCCCAGCCCATGTGGTTTTGGCAGCAATAGGGGTGTGGGGTAATGTCCCCCAAAATTAAAATGGTATATGTGTGTATGAGAAGGAAAGGGGGGCAAAGCTGTGGGGAA	NA
1	243264956	243265076	633749_26979008_cg02356786_1	+	ACCAGTCCCCACTCTGACGAGAAGACCGCCCAGCTCCAGGCACCGTAGCGCCCCAGTGACGTAGGCGAACACCCGCGCCTCTGACGTCGCCAAAGGCCCACCGCTATGGTGTCGGCGAAG	SDCCAG8
19	49520870	49520990	633749_26980263_cg20173259_1	+	GCCCCACCTCTCCCTTAGGGACCTCCGCCCACCCTACCCTCAAGCCAGGATGCCCGGAGCGTCCCCGGAAGTGGGTGTGGTTCAGGTGATTTAACTCATTATTTAATACGCCCGCAGGGT	FCGRT
2	242927713	242927833	633749_26980478_cg12791136_1	+	ATGGGCAGTGCCCCGGCCTCACGTGCCCCGTGGTTCTCTGTCTCTCTCCTGCTCACAGGCGGTGCCCTGGCCTCACGTGCCCCGTGGTGCTCTGTCTCGCTCCTGCTCATGGGCAGTGCC	NA
6	32847381	32847501	633749_26981187_cg16928551_1	+	TATGGTAAGGAGTGCTTGGTTCATCTATTTTCATTAAACCATAGTCTTTGTCTGCTGGACGATATGTCGCCAGGATGTTCATTTCATCCCACTTCTGGGATTTTTTGCTCAGCTGCTCGT	PSMB9,TAP1
X	134853640	134853760	633749_26981708_cg03960747_1	+	GCACTCAGAACCGACTGCGAAGCAGCTTTGGTCTGTGAGGTTCTGCGTGGCCTGGCCTCCGTCACCCTCTCCTCACACGGGCCCCATCATCTCCTGACTCTCTCTGCTACTGTCCTTCAC	PABIR3
14	105372786	105372906	633749_26979618_cg15471661_1	+	ACGCGCAGGGAGCTGTCGCTGCAGGTGGGAACCGAGAGCCAGGAAGCCCAGGGAGCTGTCGCTGCAGGTGGGAACCGCGAGCCGGGACGGGCAGGGCAGGGAGCTGACCCTGCAGGTGGG	PACS2
7	1039897	1040017	633749_26981316_cg21248060_1	+	ACCTCAGCCCCCAGGAGACGTGCCTGCCCCGCCGTGCACAGACCTCAGCCCCCGGGAGACGTGCCTGCCCCGCCGTGCACACACCTCAGCCCCCGGGAGACGTGCCTGCCCCGCCGTGCA	C7orf50
6	52629358	52629478	633749_26981233_cg15290848_1	+	TTATACGTAATTCACATATACCATCTGTATCTTCGCAGCCAGGCCTGAGTGGCACTGAACGAACTGAGGGAAGGCTTATGCCCGGGTCCCCACAGAGCCTTAAGGAGGAGAGTGAGGATG	TRAM2-AS1
2	233250970	233251090	633749_26980451_cg00706683_1	+	AAAAAGAATATAGCGGCCATCACCCAAATGCGTATGTTTAACCCAGACAACCAAGTATTCGGGTTCAGTCATTGAAAGCCTTCTTGTAATTGCTGAAGGGTATTTGTTTGTAATTGCTGC	ATG16L1
1	146649595	146649715	633749_26978888_cg06901711.1_1	+	TAGTAGAAAAGTGGTAAAATAGGTGGTCGCGCGCCCGACCGCCGCAGTCCCAGTCGAGCCGCGACCCTTCCGGCTGCCCCCACCCCACCTCGCCGCCATGTGCCTCCGCCGCCCAGCGCT	HYDIN2
12	133052693	133052813	633749_26979479_cg14973204_1	+	CGGGCGGTCATCACGGGTGGTCATCACGAGCCAGTTATCACCAGCCAGTTATCACGGGCCGGTCATCACGGGCGGTCATCACGGGTGGTCATCACGAGCCAGTTATCACGGGCCAGTCAT	ZNF84
19	3110111	3110231	633749_26980146_cg21736089_1	+	GGCTGCCGCCCGCCCTCACGTGCCCCGTCCCCCAGGCACGGGCGAGAGCGGGAAGAGCACGTTCATCAAGCAGATGCGCATCATCCACGGCGCCGGCTACTCGGAGGAGGACAAGCGCGG	GNA11
3	49394774	49394894	633749_26980714_rs1050450_1	+	GACAGCAGCACTGCAACTGCCAAGCAGCCGGGGTAGGAGGGGCGCCCTAGGCACAGCTGGGCCCTTGAGACAGCAGGGCTTCGATGTCAGGCTCGATGTCAATGGTCTGGAAGCGGCGGC	RHOA
4	3524228	3524348	633749_26980858_cg10407935_1	+	ACACTCCCTGCCTGGGGAGGACGGACGTCATCCCACACGCCCTGCCCGGGGAGGACAGACGCCACCCCACACTCCCTGCCTGGGGAAGTCGGACGCCGCCCCACACCCCCTGCCTGGGGA	LRPAP1
5	175488789	175488909	633749_26981082_cg21584251_1	+	CGGAAGATCCACAGGGCGCTGTCAAGGGCGAAGCCGCGGAAGTGGAGCGCTGCCTGGAGCGCAGGAGCAGAGACCTGGAAGCCGGGGACAGGCAGCACAGGCAGTGGGGTGGGGGCTCAG	SFXN1
1	1875720	1875840	633749_26978709_cg17747265_1	+	ACCCCGTGTGCGTGGGTCACCCCGTGTGCATGGACAGGAGGGGGCTCACCGCGTGTGCACGAGCACAGAGTCCTGGTAGAGCCGGTCATACATGCAGATCTTCAGGTCCACGCTGGGCTT	GNB1
1	155533345	155533465	633749_26978906_cg17038116.1_1	+	ATGCGATGATGTTTGTTTGCCCTTGACGCACTTACTCATGGATGGTACTTCTTCAGCCTCGTTAGACAGCCTGGTGATGGAGGATGAAGAAACCATGTGCTTTTCATTCAGTTCTGGACT	ASH1L
1	155720263	155720383	633749_26978907_cg04607246_1	+	CTCCAGATCTGTAAACTGGGCTCAAGGACTGTACAAGCAGAGTACAACTACCCCCTCCCCGGTGCCAGGGCGCCTGTTGGGTTTGGTCCTGTGTAGATGATTCCCAGAGTCTCATTCATC	DAP3
1	161591532	161591652	633749_26978925_cg08926056.1_1	+	GGGACAGAAGTCCCACTTTTGTGAACCTTGAGTTTTTGAAACTTTCACTGAAAAAAACCGCGTGCGATGCTATCCGCCGGGAGCGCTGGAGCCTTGGCTCTCAAAACCAGCCGCGGTGCT	FCGR2C
1	207842288	207842408	633749_26978972_cg17440248.1_1	+	GACATCTCAATTCACGATAAGGAAATTGGTTCTTCACATTCCCTGTGCACTGTACACATCGCCTGCAATTGCCCTTCAACACAGAGAGCAGGCATTTCATTAGCTGACCTTCCCACACAC	MIR29B2CHG
10	27702249	27702369	633749_26979041_cg13458005_1	+	TAGGCTGCCCCCCAAGATGTATCCTCCGAAGAAGCCGGTCAGGTAGAGGGGATGCCTGCCGTGGTTGTAGGCGGGGAAGGAGATGCTGCTCAGGTTGAGCGTTTTGTTCACCTGCCAGGC	MKX
11	1642250	1642370	633749_26979144_cg09566331.1_1	+	TGGACATGCAAAGCCACTCCAAGGAAGCCTCTTAAACGCCCACCTTGTTGCAGGTGGGACGCTTATGCCCAGCTGCTCCAGCTGGAAAAGACAGGACTGCAAGTGGGTTCAGGAGCTCAG	NA
11	6789880	6790000	633749_26979154_cg21992507_1	+	AGGAACATCTGAAGTGCACAGCCTCCAAAGGAGATAGTGTTTTCTCTGCGCAGAAAGTCCGCAAGGGCCTTGGGAGTGACAACAGATGTGAACAGGAGGTCCATGAGAGAGAGCTGCCCA	OR2AG1
11	34937718	34937838	633749_26979182_cg11058730_1	+	GTCCCGCCTGGGCCTCTCCTCCTGGGAATACCGGGCACCGGTGGCCCCGCCCCTACCTGCGCGCCGCATCTCCGGGAACAACAGTCTCCCTCCCGAGCATCACAGCCAGACATGGCCCAG	PDHX
11	118657067	118657187	633749_26979311_cg16744438.1_1	+	TCTTGCTCAATAAATGAGTCCTTTATTGCAATGCAGGCAAGCACCTGTAAGTCTCTGAACGGTAAGCAGCAGTAACTTGCTCTCTTGCACGGAATCAACTTTTTATTTTTAAAAAGCCCT	PHLDB1
12	108297279	108297399	633749_26979444_cg03670162_1	+	GGGCCTAAACAGCCACAAACACTGCAGAGATGAGCACCAGACTTAAGTTGGAGATACACCGATTCTCCTGTTTCTGGGGAAGGATTCTCAGAAGGTGGCTCATATGAGTAAAAATCATTT	CMKLR1
13	114287596	114287716	633749_26979530_cg03480001_1	+	GTCAGTAAGTGTGTGCCGGGGGCCGAGAGGCTGGGGTGGCGGAGCCCAGCGGTGTGGTACGTTTCGCTCTTTTAATATCGGGAACAGTTAAAACCATACAGAAAATGCCAAGTACAGCAT	UPF3A
15	44580913	44581033	633749_26979647_cg03286783_1	+	TTCCCCGCCTCCCAACCGTGAGGTGTTGGGTTTGGGGGACGCTGGCAGCTGGGTTCTCCCGGTTCCCTTGGGCAGGTGCAGGGTCGGGTTCAAAGCCTCCGGAACGCGTTTTGGCCTGAT	SPG11
15	79043447	79043567	633749_26979694_cg07120314_1	+	TGGGTCCCAGGCGCTGCCAGGAGGAGCCGAGGCGAGTGGGCGTGGCTCTGGCGAGTGCCCGCCCCTTCCCTGGCACCGCAGGCCGACCTGGCCCCTCCCACACTGCTGGGCCTTGCATGG	RASGRF1
17	28927010	28927130	633749_26979954_cg19761014_1	+	GAGGTGTCAACTACAAGACCAGGAGCAGAGCAGTCCTGGGGCTTTGCTGGAACCATTGGCGTGGGAATGCTGTCTCTTCCCTCGCCCGAGAGACGCCAGATTCCCAGCGGGCAGCGGACT	PHF12
17	33401370	33401490	633749_26979962_cg16662477_1	+	TAATTGCTGTGGTTTTTGGATGTTTCTGATAGCAGGCACTGCTTGCTGAGCTAAAACTGCGGTGAGAGTTCATTCATTCTGGACTGGTTACTTCTGCAGCCGACATATTTGTAAAGACTT	ASIC2
19	49206614	49206734	633749_26980261_rs601338_1	+	GGAGGAATACCGCCACATCCCGGGGGAGTACGTCCGCTTCACCGGCTACCCCTGCTCCTGGACCTTCTACCACCACCTCCGCCAGGAGATCCTCCAGGAGTTCACCCTGCACGACCACGT	TRPM4
19	50191623	50191743	633749_26980268_cg21940708.1_1	+	GGGGAGGGCACATCGTGACTGTGTTTTTCATAACTTATGTTTTTATATGGTTGCATTTACGCCAATAAATCCTCAGCTGGGGTCTGGCTTTGTTTCCTGGGGGCAAAGGAGGTTTGGGGT	MYH14
19	52996557	52996677	633749_26980277_cg12157673_1	+	CCCTACGTCCCTCCTCGTGCCGGGCCCTGCTGCTCCCGTAGTCTTCCCTCTGCAGTCACCGCTTCCCCTGAACCAGCATTGGGCAGGTCCCAGGGGCTTGTCCTTTGACCCGGGATATTC	ZNF702P
2	130956139	130956259	633749_26980396_cg05308744_1	+	GGGATGCTCTCTGATTGGATGCAGGATTGGCGGGAAGGCAGCGGGGTCATCAAAGGCTGCGCGGTTGCTGAGGCATTTCCGGGGTGTCTTCCGACCAGGATTGGAACAGCTACTGCGCTG	ARHGEF4
2	233283269	233283389	633749_26980452_cg03329539_1	+	AGACATCCATGGGTAGAGACCCAGAAGCACGCAGACCCCAGCCCCTCTTTCCACCCAGACGAGATGACCAAAGCCCCATCCCTGACTGTCTCAGCTTACCCCTGAAAGCCTGCACTTTCC	ATG16L1
22	36648913	36649033	633749_26980614_cg08415592_1	+	GTATGTCAGTGGCAGGTCTTTCTCCTTGAGACCACAGCAGACCCCCAGCCCTGAGGATGCGAGGCAGGTGGGTTGGATGAGAGGGATCTGGATGTCTGGTCTCAGGCTGCTCCTCTAAGG	CACNG2
5	22212872	22212992	633749_26980982_cg17533522_1	+	ACTCTTGGCAGGTCCCTGGAGCCAGGCGTTAATCATTGACCTGATTAGCAAGAACGCTCCGGGTGCGCAGGCAACACACGCCGAGGGTTGGTGGGTCTCCCGGGAACTGGAAAAGGCACC	CDH12
5	55290686	55290806	633749_26980994_cg21950518_1	+	TCGGCCTGGCAGGCGCGGCCCCCGGTTCAGCTGCGCCGGGGCGGCCCAGCGCGACTCCGCGGGCCTTTTGGCTGCTCGCCCCGGCTCCGGAACACTGTCAGATCCTTCTCCGCAGAGGTA	DHX29,CCNO-DT
6	30037421	30037541	633749_26981136_cg04987004_1	+	TGGGTTTTCAACAGTCCCAGCTTTCACTGCCAGGGTCCCAGTCAGATTCCAGGAATTTGCGCCCTAACTTTGCTTGCTAATCCTGGTTTAGAGCTATCCCACTAAAATATTTAATCCTAA	POLR1HASP
6	32287254	32287374	633749_26981184_cg11539695_1	+	GTTGCCTCTCATGACACCTAGAATGAAATCTGCAATTTTTTATTAAGGACTGCAGGGCCCGACATAATCTGGCTCTTGTCGCTCTGGCCCTACCTCCTGCTCTGCCTCCTTCTTTCTAGC	TSBP1-AS1
6	135375840	135375960	633749_26981264_cg03340261_1	+	GGGCGTTTGCCACAGCCCCTTAACTCCTTCCAAAACACTCCGCTTAGATACTGATAAGGCGCCAACTGCAGCCTGGAGAACCCCTATGCGCCATCTTGGCTTCCCGCAGGCCTCTGCGCC	AHI1
6	170497832	170497952	633749_26981306_cg03730314.1_1	+	TGAGAATCCACGCCTACACCTGCAGGCAGGAACACGCGTAAATCACACACAGGAAACAGCGAGAATCCACACCTGCTGGTGGGAACATGCATAAATCACACACAGGCAACAGTGAGAATT	NA
7	34911325	34911445	633749_26981366_cg17220237_1	+	CAAGAAGGACAGTCATCACGTTTTAAAGCTCCAAAATAATCCCCTTAGACTTCATGTCCCGCACCCTGGTATGATGGGTGGGCTCCCAAGGCCTTGGGCAGACCCACCCCTGTGGCTTTG	NA
7	47092779	47092899	633749_26981375_cg15777014_1	+	GGGTCCCAGCTACTCTAGGTCCCGCAGCAGATCTCACTATGGGGGGTCTCGCTATAGCCCGTCTCCCTACAGGAGATCTCGCTACAGCCGATCTCCCTACAGACGATCTCATTACAGGGG	NA
7	55540665	55540785	633749_26981380_cg12015615.1_1	+	ATGGAATTCCCGACAGGGTTCATCCCCGGTCCTCCTGGGTCGGTGTAATAGGGCGGCCCCGGCTGCTGGGCTCCTGAAAGACAGACAAACATAGGTGAGCACAGAAGGGAAAGCCCCATC	VOPP1
7	56951277	56951397	633749_26981382_cg18032812.1_1	+	AAGAAACTTCCCAGCCCTCAGCCCCCTTCCTTCCTGTTTTCGCAGCACTGGTGTCACCTCGTCCTGCCCAACTATGTAGCGTGCAGGCCTCCATCTTCCACATGACTGCAGAACCAGAGA	NA
7	134212978	134213098	633749_26981443_cg15489301.1_1	+	TAAAACTGTTTTCCAGGGCAGTTTCTCTCTCTGGTTCTAGGACACTTAATTGGGCTCAACGTTTCCCCCAAGTCTTGGCTGTGGGTTTGTTGTGGGCTGGGTGGTTGAGGAGAGGATGCA	LRGUK
7	142363346	142363466	633749_26981450_cg04599158.1_1	+	GTCAGGGAACTCTTCCTTTTTCACCAGGACGAGCACAGATCTGAAGCAGCAAAGAGCCAGTTGTTTATTACATTGAACAATGTTTCACACTATCACCATAACTGTTCTGTACTTGCAATC	NA
8	177683	177803	633749_26981470_cg07592681_1	+	TTAGATATCGTAATTGCTGTGACTTGAAGGACTTATCTAGAAAAAGCCTTAAAAAACTACGGTCAGCACTGGGTGAATGGGTTGAGGGAACCCACATAAAATCCCCAAGACACCTGGGAG	NA
8	56367460	56367580	633749_26981516_cg11782409_1	+	CAAGCAGCACAGTAGTGGCGCCCGGAGTTGATGTCGGTGAGGACAGCAACAAAGAAGGTCGGTGGATTCCTCTCGGGACACATCTGCCACCCGCTGGACTGGCAAAACAGCTGGGGGAAT	NA
9	6645626	6645746	633749_26981581_cg17009433_1	+	GACAGATGGATGGACGCTCGCGGGCAATGAATGGGCGCTGCGCTCAACCAAGACACTCGCGCAAAGTTGTGGCTCCACCCAAGGCACCTGCTCCGCACACTTTAAGCGGCGCCCTGGAGG	GLDC
9	136102483	136102603	633749_26981621_cg14442518_1	+	CCCAACACATTTCCTGCCAGATGCACCCGGGCTGCCTGGTTTGTAGGCAGTGTCTGTGGCGTGGGCCTGAGCCTCATCCCACCAGCTGCATTCTTCCTTTTAGAGACATTCAGGGACAGG	NA
9	140024533	140024653	633749_26981641_cg06231995_1	+	GCGCGGGGATGGGGCTGGGCCGCCCTTGGTAGCCGTCCTGGGCTGGGGGCCACCCTGGCCGCGTGGTCACCGGCAAGAAGCCCAGGGCCTCACCCGGGCGCGGCGTCGCGGGGGCCGAGG	NA
X	24073074	24073194	633749_26981652_cg25034591_1	+	CTTTTGGCAACATGGCGGGCGGAGAAGCTGGAGTGACTCTAGGGCAGCCGCATCTTTCGCGTCAGGATCTCACCACCTTGGTGAGGTTTTGCTTGGGGAGGATGCAGAGTGAGCTCAGGA	EIF2S3
X	44169561	44169681	633749_26981661_cg16088894_1	+	TCCTGGAAGATCCTCCATGCAGTCTTGCTGGCCAGAACCCGGGTCCCGCTCAGGGCCGGCGGCCTGTTCACCTTGTCGACCAGGCTGAGCCCCTTCAGCGGCGAGAGCTGCAGCTGCTGC	EFHC2
X	134558519	134558639	633749_26981707_cg05530348_1	+	GGGACCCTCGCCCTTACCATCTATCCCCATTTCCGCATCTCTTGCACTGGTACCCCGGGCGCCACGTTCTCAGTTCCTGGGACTGAAAACTGCAGCAGTCTGGCCAGCTCCAGGGACAGA	LINC00629
X	150396161	150396281	633749_26981712_cg20686207_1	+	AGGGTCCTGGGTAAGGCCTCGGCCATGACTGTGGGTGGGTTTAACTCAGCTAGCAGCTGCGGCGGTCTTGGCGCGCTCTCGCCGAGGGCTGCTCAGCCCCAACTCGGAAGCGACGGCCCC	MAMLD1
1	948833	948953	633749_26978702_cg08067365_1	+	GTGCCTCAGGCTTATAATAGGGCCGGTGCTGCCTGCCGAAGCCGGCGGCTGAGAGGCAGCGAACTCATCTTTGCCAGTACAGGAGCTTGTGCCGTGGCCCACAGCCCACAGCCCACAGCC	NOC2L
1	1073450	1073570	633749_26978703_cg00812770.1_1	+	CGCCTCAGGGGTGTCTTCCCATCCCAGGAGCCCATGGAGGCCTTCAGGACAGGGCTGTGCGAGAGGAGGTCGTGCCCACGAGTTCCTGCCCGGTGGGAATGAGCAGGGGGCGGGCGGGGG	RNF223
1	1109426	1109546	633749_26978704_cg10143960_1	+	GACAGGGATCGGGTAGGGTGGGGCCAGGCTGAGCCTGCTCTGCGGGTCCCGGACCCCAGCGCCACCGTGCGAGAGGCTCGGGTCCAGGCCAGGCCGGGGAACGGTGTGTGTACCCGGTGG	C1orf159
1	1167976	1168096	633749_26978705_cg19945840_1	+	CGCGCCCTGGAGCGGGAGCAGGCGCGGCACGGGGACCTGCTGCTGCTGCCCGCGCTGCGCGACGCCTACGAAAACCTCACGGCCAAGGTGCTGGCCATGCTGGCCTGGCTGGACGAGCAC	NA
1	1216381	1216501	633749_26978706_cg13587552_1	+	CCTGCCTGGGTGCAGGACCCCAGAGGGACCCCAGGCCACCCCTGGCCTGCCCATGCCCACGGGAATCCCGACCTTGGGCTGCCTGTCTATTGCACCAGAACCGTCCCAGGGCTGACTCAG	NA
1	1290152	1290272	633749_26978707_cg07284273_1	+	GACGCGGCGTTCGTGCAGGCCACAGTAATGGTGGTGCAGGTGGCAGGAGTAGGTGCCCTCGTCGGCGACCTCCAGCGGCTCGATACGCAGTGAGAAGTCACCGCGCTCAAAGGCATCCGC	SCNN1D
1	1613644	1613764	633749_26978708_cg20462449.1_1	+	AACAAGAAAATAAAGCACTTCGCCGAGGCTGACTTGGGTCACAGAGGGCCAAACGGTCCCGGGAAAATGGGTGGGCTCTTCACACCTTCTCATAGAAGTCTTGGAGGTGGGTGTTTAATG	NA
1	1959687	1959807	633749_26978710_cg04781796_1	+	CACCAGCTACCGCTTCACCACGGAGCTGATGAACTTCAAGTCCGGTAACATATGCCCGCCGCCCCTTCCGCATGTGCCCGCCGCCCCTTCCGCGCGCGCCCACCGCCCCTTCCGCGCGCG	CFAP74
1	2041012	2041132	633749_26978711_cg11781622_1	+	GGGGTCACACGGGGCCGAGTGGCTTCAGCGAGAGTCCATAGGACATGGAGAGTCCCGGCCGTGGTGAGGACACGGGGTTGCGGCAGCTCACGCCCACTGCAGTGTCCGGAAGGCGGTGCT	NA
1	2160953	2161073	633749_26978712_cg01979157_1	+	GCCGCCTCATGTACCCGCCGCACAAGTTCGTGGTGCACTCGCACAAGGCCCTGGAGAACCGGACCTGCCACTGGGGCTTCGACTCGGCCAACTGGCGGGCCTACATCCTGCTGAGCCAGG	PRKCZ
1	2160989	2161109	633749_26978713_cg05603985_1	+	ACTCGCACAAGGCCCTGGAGAACCGGACCTGCCACTGGGGCTTCGACTCGGCCAACTGGCGGGCCTACATCCTGCTGAGCCAGGATTACACGGGCAAGGAGGAGCAGGCGCGCCTCGGCC	PRKCZ
1	2276396	2276516	633749_26978714_cg09971184_1	+	GCGCTCATGGATGGCCACACACACCCTGAAAACGGCGTCAGCCTCCGGGAGGGTCCACGCGTGCTCACAGCACTCATAGATGACCATATGTGCCCCGAAGACAGTGTCAGCCTCCAGGAG	SKI
1	2525515	2525635	633749_26978715_cg00695391.1_1	+	GAAGACACGGAGGTTCAGAGGCTGGGCGGGCTCGTGCCTGGCAGACCCAGGACCTCAGTCCGGCCTCCTCCCACCATCCTGTTCTGCCTGCAGGAAAGGCTCTGGGCCGCCTGCCAAGTC	PANK4
1	2840118	2840238	633749_26978716_cg19802390.1_1	+	CTTCCCCAGGAAGCCCAGGGGCCTGGGGTGCCTCCTAGTGGGGTTCGCTGCCTGGCCGCGGCTCTGAGTTCTCCTCCCCGGGTGTGCACAGGGGCCCCAGAGCCAGGGAATCTTCGAGGG	NA
1	2939403	2939523	633749_26978717_cg13947317_1	+	ACCGTGGGGGGTGAACCCTAGCCCCAGCTTTGGGAGGATGTTCAATAAAGGACCAATGCCGGAACACCTGGCCACCTCGGCTCAGTTCCTTCTTGGGGGCGGCAGAGTCATTTCTGGCCC	NA
1	2984215	2984335	633749_26978718_cg12140144_1	+	TGCGTTTCACCTCCTTTAACGCGGAGGCGCGGAGTTGCACGTGTGGGTCTCAGTGGAGCCGCCACAGGTCTTATTACACAACAAAGGGCAGGGAGGGCAAGGCCAGGAGCCTCGCGGGGC	NA
1	3058762	3058882	633749_26978719_cg22510139_1	+	GCTGTCAGTCAAGCGTCTTTCACAGCCAGCCAAGACCTTTTGATTTCTAGAACAAACAGCGATGTCTTAGACCTGGAGCAGATTTGCAAAATCGAGTGAAAACATCTGGCTGTGCTAACA	NA
1	3138497	3138617	633749_26978720_cg21789941_1	+	TGTGCAGGAAAAGCCACAAATTTAGATGGGGATACAGTAAACTTCATGAAGTAGTCTCGCGTCTTATCTGCTCCCTAGACCCTGGAGGGCGTCCACTGCTCCCCAGCAGAGGTCTGCAGG	PRDM16
1	3239079	3239199	633749_26978721_cg07797660_1	+	CCCCACCCACCCCCACTCTGAGGCCAGTGGCGGAGAGGCCACCACTGTCTCAGGAGCTTCGTCCCTGCACGTCCGGTCTCCTCCCAGACCTGCGGCACCCAGTGTGGTGTAGGCCAGTGC	PRDM16
1	3264321	3264441	633749_26978722_cg21848084_1	+	CCCTGATCCAGATCTGGCCTGATGCCTGCTCCAAAGCCCCTGAGGGCTCTGGGCTGGGGCGGGAACAGGAAGGGCAGCCACCTGGTAGTGTGGTCAGGAGGAAGGGGTTCCTTGTGCAAA	PRDM16
1	3634751	3634871	633749_26978723_cg14084907_1	+	CCCGGCGCGCCCAAGCTCCTCCCCGGGGCGGGGCGGGGCGGGGCATCCACAGTGCTCCCCGCGCCTGGGCCCCCAGGACCTCTTGCAGACGGGAGTCCCTCAGACAGTGCAGAGACGGGA	WRAP73
1	5806891	5807011	633749_26978724_cg24145109_1	+	ATGGTGAGGCAGCGGTGTGCACTGTGACCCGCCTTCCCGGGAAAGTCAGAGCACAGAAGCGGGGTGAGGACCGCACCTGCCAAGCTGCCGGTCAGGAGCACACCAGGTGCAGCAGCCGGC	NA
1	6267519	6267639	633749_26978725_cg19694465_1	+	TGGCGTGGAGGCGGTGCGCTGTGCCAACTGTGACCTGGAGTGCAGCGAGCAGGCAGGGGCGGCAGGGCGGGTGGGTGAGGAGCAGAGGGTACCCGGTTGCACAGTCCCCAATGCTTGCAC	ACOT7
1	6304160	6304280	633749_26978726_cg19743103_1	+	AGGTTTCTAGAGTCCAGAGGGCCTCATTGACATGTAAACGAGGGTCCCTATAAAGGCGGCGCTGCCTCGCACTGGTGCATGGACTGCAACATGGGCACGGAGCCTGCTGCCCGGGGCAGC	ACOT7
1	6419846	6419966	633749_26978727_cg02995045_1	+	GAAATGGAAAGTCCCCAGCCAGAGTGCAGGCCGCACAGCCTCAACCAGGCTGCACCCGCCGGCCTCTGGGCAAGTTTCACATGTTTAGTTGTGAAAGAGAAAGTTAGGGCAGAGAGGGCT	HES2
1	6524582	6524702	633749_26978728_cg02988775_1	+	AGTAGAGAGCCCTGGGTGGGGGTACTCACAGAGTAGCCGTGTGTGGCGGTGCAGGGCCCCGCAGTCTAGGCATGGTTGGCAGTAGAAGGGTGAACTGCTGACACATTGGCTGACCTGGCA	NOL9
1	6580107	6580227	633749_26978729_cg04818845_1	+	AGCGGGAGATCAAGTGAGCCTCAAAACATTAGAAAAACCCAAGCCAGTCTGCAGAGCACCGCAGCCGCCTCAGGGCCGGTTACCATAGCTACCCTTGGCTTCCCAGCCCAGCACATGTCT	ZBTB48
1	7765309	7765429	633749_26978730_cg15211499_1	+	TGCGTTTGGCCGAGGAGTGGGTGGGAGACACGCGTGTCCATGCCGCGAGGGTGTGTCGACGCCCGAGCCTGCGTGGGGCCCGGGGCCGTGTGTCTGGAGTGGCCGAGGGCGTGAGGGGCG	CAMTA1
1	8000967	8001087	633749_26978731_cg14153654_1	+	ATTCCCACCACAGCTCTGTGACAGCCCTATGAAATCATTCATTTCATATCTGCTGACCCCGAAATCCCCTAGAGCCCCCGTCCCTGCCTGATAATGGCACTTCAAATTGCTTCTTGGAAG	NA
1	8000986	8001106	633749_26978732_cg18025409_1	+	GACAGCCCTATGAAATCATTCATTTCATATCTGCTGACCCCGAAATCCCCTAGAGCCCCCGTCCCTGCCTGATAATGGCACTTCAAATTGCTTCTTGGAAGCAGCTCTCTACTGTCAGGA	NA
1	8022445	8022565	633749_26978733_cg10385390_1	+	CTGAAACAGTGCTTCAAAAAAGACTGTTTCCCCGCATTGTGTGAAATGCAGGAGACCCACGTACTTGTATTTTTAAAAAACCCATTTGCAACATACTATTAAAGTTGGATTTAAGAGAAC	ERRFI1
1	8209727	8209847	633749_26978734_cg20244489.1_1	+	GAGCCTGTAATTTTTGTGCATCTTGAGGTAAACCCTGCTGAACTCTTTACCTAACACAACGATGCTTGATCCACACCACATTCAGAATGCACAGGGGATAGGCTGGTCCCTTAACATTGT	LINC01714
1	8445485	8445605	633749_26978735_cg00546117_1	+	CCAAGGGAGACCCTGGATGCAACTGCAAAAAACTGAATGGTAGCAGGGGCAGGCTACCACGGAGTTTTAAATCCTGCCTTACATTAACACAAAGGAAATACAGGAATTACCCAGATGCCA	RERE
1	9030379	9030499	633749_26978736_cg24885723.1_1	+	ATACTCATATAAAAAGCTGAAAAGAGAGCTTGTGTGCAGATACCTGTTGGAAGAATGCACGGATAGATTAGTTCTGGAATAATGCCTGAGACACAGCACCCAGAACCTCCCCTGGACTTG	NA
1	9062847	9062967	633749_26978737_cg00935435.1_1	+	CGAGGGGCTGGCCCCCTTCACCCTGTGATCGACAGGACAGAGCTGGGCACGCAGGCTGGGATTCACGGTGCAACCTGCAGCCACGGGGTGGAGAAAGGAAGCCACGTCGCCAGGAAGGCA	SLC2A5
1	9188628	9188748	633749_26978738_cg17940013_1	+	CCTCTGGGAGGGCAAGACCGGGAGGGGTCGGCCTGTGTCGGGGGCTCCTGGAAAAGCAGCGCCACCGCCACCCACCTGACGACATGGAAGGCCCAAAGCAGGCGATCTGTGCGAGGCCCG	MIR34AHG,LNCTAM34A
1	9600285	9600405	633749_26978739_cg13631913_1	+	GACGTTGGACGTCAGCAAGGCCTGGGTGGTGCTGGTGAACGGTGATGCTTGCGGCCACACGCGGGGTGGCTAAGCCAGGGACCCGAACTCATATGAGGTCTGGAAGGTGTGTTGAGACAC	TMEM201
1	9687367	9687486	633749_26978740_cg16014412.1_1	+	GCCTCTTTGCCTCCTGCAGGGGTGGCGGCAGCACAGAGGTGTGCACCTCCACAGCTGGCTTCACACCCGCGGAGATGGAAACCCGTGCACGAGGCTGAGAGCACGAGCATCCAACAGGC	PIK3CD,PIK3CD-AS2
1	9750001	9750121	633749_26978741_cg23251761_1	+	TCTCCTAATCTGGTTGCTTCCTTTTGTGCCCCCCGGGGGTCAGGAATCCCAGGTTTCTCCGCTGCCGCCCTTGATGGGATCCGTGAGGCCTCCAGCGGGCTTCGCACGAGGACGCGCCTG	CLSTN1
1	9910077	9910197	633749_26978742_cg21604136_1	+	GGGTGAATCCATGGCAACAGGAGTCACAGGTGAACCAATGGGAAACCAAACACACGCATCGAAAGCCAATCAAACACAAACCCCAAATGTGAAGGCAGCAGCAAGTTCTTTGTGTAATAA	CTNNBIP1
1	10510063	10510183	633749_26978743_cg12764201_1	+	GGCACTGATTGCTCCAGCTTCTGCGTCACTGCGCGAGGGAAGAGGGAAGAGGATCCAGGCGTTAGACATGTATAGACACAAAAACAGCTGGAGATTGGGCTTAAAATACCCACCAAGCTC	PEX14
1	10556234	10556354	633749_26978744_cg22715764_1	+	ACGAAGGCTTTCCCAGGCTGAGGGCGAGTTGGATCCAGTTGAGCTGTCTGTAGAAAGGCCGAGGTGATACAAGCACTGCTGGGACTGTTTCAGGGGAGCAGTGTTGTCATTCATGTCACC	PEX14
1	10575893	10576013	633749_26978745_cg25310676_1	+	GGATCCAGGTTGTGACATGCTGACAGATTTGAAGACTGGATCTAATGGGAGAGCAGAAACGATATCCTATATTAGCCTCTGTGTGTTGGGCATAACGATGGCAGGTAGCCATGCCAGGAA	PEX14
1	11516829	11516948	633749_26978746_cg17282688.1_1	+	CACCATTTTCTCAGACTAATACCAGCTACTGCCCTCAAGGCTTTAAGAACATAACCTCATCTCATTCGCACCGCAGCCTAGGAAGTAGGCACGTGAGTTATCTCCATTTTGTGGAAACG	DISP3
1	11561651	11561771	633749_26978747_cg10116490_1	+	GCGACTTCGGCGTGAGACCCCGCCCCTGGAGGATCTGGCAGCCAACCAGAGTGAAGACCCGCGAAACCAGCGGCTGAGCAAGAATGGGCGGTACCAGCCCAGCATCCCGCCCCACGCGGC	NA
1	11723997	11724117	633749_26978748_cg10667970.1_1	+	AGCCACCTCCTAGCACCTCAGGTTTTTTACCTTTGAGTCTATGAAGCCTGCGGAGGTCACGCCCTAGGGAAAGAAGGAGCCCACTGGGTGTCAGGTCCTGCCTCTAGGGAGGGGACCGCG	DRAXIN
1	11760669	11760789	633749_26978749_cg27396830.1_1	+	CCTGAAACATTCCTGCCAAATACAGTCGCACGAATTTGTCGCTTTGGCACATGAGTAGATTCGGGGTAAGGGAGGGAGGCTGATGGGCTCCGGTTCTCCCCGTGGGGGGTTGCCTGCTTC	NA
1	11856318	11856438	633749_26978750_rs1801133_1	+	CCTTCACAAAGCGGAAGAATGTGTCAGCCTCAAAGAAAAGCTGCGTGATGATGAAATCGGCTCCCGCAGACACCTTCTCCTTCAAGTGCTTCAGGTCAGCCTCAAAGCTCCCTGCTTCGG	NA
1	11865292	11865412	633749_26978751_cg05228408_1	+	GTGTCCTGCCTGGGGTATCCCCAGAGTTTGGCACACGGTGATAGCCAACATTCACTGAGCGCCAAAGGGCCAGGTGCTGCCACTCTCTCAAAATAAGCCTCTGCCACTTACTGAACAACT	NA
1	12123876	12123996	633749_26978752_cg16305333_1	+	CCCACAGGTGGGAGGCTGGCTGAAGGGCTAGTGGTGGGGGGCGCCTCCTTCTCACCCCGCGATGGCTGGGACTGATTCATTCATTCAGTGTGAATTGGACTGAGAGCACTGCCATACGCG	TNFRSF8
1	12188406	12188525	633749_26978753_cg07499259.1_1	+	AGCAGTGAGCACATCAGGGATCTGTGGTCCGTGCAGGTGCGATGAGAGGCCCACCAACCAGCCCTCGAGTGGATCGACCTTCCCGTGTGTGTCCTCGGTGACAGGCATTTGCAAAGCAC	TNFRSF1B
1	12218873	12218993	633749_26978754_cg16549957_1	+	GCCCATTCCAGGGGAGCGGGGCAGCAAGGTGTGAGACAGGCACCGGGCAGGCGCAGCACCGAGTAGCAGCAGCAGCAGGTAGAAACAATAAGCGGATCTGAACTCATCAATATGGAAAGT	NA
1	12230449	12230569	633749_26978755_cg18124517_1	+	AAGTATTCCCTGCCTGGCCTTTGTCACAGAGCCATGGGTGTGAAAGGCTGAGAACCTGCCGGGCATTCTTACGTCAGAGGTGACCCTGCCATCCTGGCACCTGGCACAGTGGCTCCCCGT	VPS13D
1	12618514	12618634	633749_26978756_cg26933021_1	+	TCGGCAATAACAAGGAACGAAGTCCTGATTCACGCTCCACCGTGGATGAACCTCAAAAACGTGATGCTCGTGAAGGAAGCCGCTCATGAACGGCCACATGCTGTAGGATTCCGTGTATAT	NA
1	14029418	14029538	633749_26978757_cg08425678_1	+	TAAGGGAGTTTCCAGATGATGAGGGACATCACCTGACTGTCCTTACCACAGATAACTGCCGCCCTGTGTCTAGGGCTTCACGCTTTGTGCGCTGAGCACCAGCTATGCTGTCACCTATGG	KAZN
1	15481481	15481601	633749_26978758_cg07180646_1	+	TTCCTTTTGAATGGGTTACCCGGAGAACAGCTTGTCTAGGGAACTGTTGGCCCTGGGACCGTGAACAGCTTTCACACCCCGGAAACCTGTCACAAGAGGATCCTGACCTATTGGGACAGA	CELA2B
1	15711383	15711503	633749_26978759_cg00970752_1	+	ACTGAGGAGGTCGGAGGGCAGTGTCACCGGGCTACTCAGCTACAGAAACGGGACCTCAGCGACCTCCGATCCCGGCCCTCCCAGCCCATCCACTCATCCCCCCTATTCCTTTCCAGGATG	PLEKHM2
1	16062660	16062780	633749_26978760_cg16713727_1	+	CCAGGGTCCAGGCCCGCCCTCGGCTGGCAGGTGTGGGCACAGAGGCAGCTGGGATTGGTCGCAGCTGGCGGAGGCGCGTCCCAGGCTCCGGCAGACCGCTGGAACAGCTGAGCAGAGCAG	FAM131C
1	16163420	16163540	633749_26978761_cg24735235.1_1	+	ATCAAAATGGTTTTAAAAGGTGTCATTTTCATTGGAACGGGGTGGGGCTCCTAGTGCCCGCCACAGTCCTCCACTCAGGCCGGCGGGGCGGGCCCTGGCCTCGGCCTCGGTGCGTGGGTG	NA
1	16276234	16276354	633749_26978762_cg18147543_1	+	CATGGCTGTCGGGCTGTGATGAGTCCGGAGGAAGCCACGCCCCTCACACCAGCACAGGTCGGCCTTGAAGGGCGCCAAGGCCTCCCACCACGTGATGTCTGGAAACTTTTCACAAGTGGG	FBXO42
1	16292686	16292806	633749_26978763_cg00004667_1	+	AATGAGAAGTGCTTTGCTCTCTGAGCTCTGGTGATACAGCTTCCCATGGGGCAGGCTGGCGAAATTCGAGTGGAGCCTGCCACTCGGGACAGGAAAGTGACTGCTTAGGTTAATAAGTTC	FBXO42
1	16301502	16301622	633749_26978764_cg04211179.1_1	+	TTTCTGGGGGACAGAAGCCTCCCGGGATTCCCCCTAGGCTGAGTGATGTGTCTCTACTCCGTGCTTCAGAGGAAGGAGGGCTTTCTGCCCTCGCAGCAGTATCAGAATTGCTGATTTACC	FBXO42
1	16553269	16553389	633749_26978765_cg03522107_1	+	CGAGGAAGGGCAAATCAGCCTTGGCTGGGCTAAGGCTTCTGCTGGCTCCAGCCCCTCCGCGGACAGACCCTGCCCACCCAAGGGGCCGCCTGGTCTCACTTGTCCGGCTCCGAGCTGCGG	NA
1	17528178	17528298	633749_26978766_cg19414383_1	+	CACCGGGCAGCTGGCAGGCCTCTACCCTGCATGGGGCCCCGTTTCAGGCTAAGTGGGGCCGGCCTCCCAGCTTTATGTCCTCCTTCAGAGGGGAAGGAGGCAGTGATGTCACAGAGGTCT	NA
1	18081943	18082063	633749_26978767_cg19685066.1_1	+	TGTGAGACACTGTTTCTGAGAGCAGCTTTTGTGGCATCTTACAGGGCAGATTTCTGGTACGTTCTAAAAGTTGAATTTCTAACTTTGGCTGGTTGTGGCCCCTGACTGTTTTTTTTTTTT	NA
1	18432932	18433052	633749_26978768_cg03259703.1_1	+	TGCTTTCAGATCTTCATAAATGCAAATCGCTCCTTCTGGGGTGGGTGAGCAAGCTGAGCCGCAGAGCTGCCTTGGGAGGCGATGGGGTGAGGTTCCAGAGGGCAGGAGGAGGGAGCAGTT	NA
1	18703061	18703181	633749_26978769_cg15651727_1	+	CAAAGAGGTGCATGCATGTTTCACACCTTCTAGAACTCAGAGTAAACCTAGCTCTTCAACGAGACATTCTCTTAAGTCCCAGACTCCTCCTCCTCCTGGAGTTCAGGGCAGCCACTCCTA	PAX7
1	19414378	19414498	633749_26978770_cg17163404_1	+	CTTCAGGAGTGCTGTCTTGGTCACGACCTGGCCCTTTTCATTTGTCTGTAGGGGAACCCCGGTGGCATGTCAAGGGGATTTCCACACACCCTCTCCCACCCTAGCTTGGAGATGCTCAGG	CAPZB
1	19420036	19420156	633749_26978771_cg13990487_1	+	TCACCCTCTTGGTTAACAACTGTCAACAGCCTATAGAAGATCAAGGCTAAATTCCCTAACGTGACACAAAGACCTATCTGCCCCGGCTCCTGCCACTCTCCCTGTTTACCTGCTATGTCT	CAPZB
1	19615611	19615730	633749_26978772_cg11233384.1_1	+	GAGGGAGCGCTTACGGGGTGGGGTGGACCTAGGGCTGTCGCGCCTGCCGTGTGGTCCTGGAGAATGAGGCTTACCAAAGGCTCAAGACAGCGTCCCCATGGAGTGACATGGTTAAAGTG	MICOS10-NBL1,MICOS10,NBL1
1	19746504	19746624	633749_26978773_cg13319175_1	+	GAAAGCTCCCTCACCGGCTCCCCTGCTCCTGCTCAACAGGCCCTGGTGGCTGCAGATGTCGTGCCCCCCAGTTGGTTCCATGGTGAACACACTCCAGTAGCGGATTACTTTTGCCCTTTG	TMCO4
1	20008840	20008960	633749_26978774_cg22626525_1	+	TGAATGCAATTCAGCATGTATTCACCATGCTCTGTTAGTGGTGTCCAGATGTTGCATGACGGGGGAGCACACTCACATTGTGTCTGTGTGACTCATGTCCCTGGAGTTATGCAGCGCACA	NA
1	20501498	20501618	633749_26978775_cg04605617_1	+	CCTGTCAGTGTCATCCACGGGGATCCCTTTATCCCCAAGCCCACAGTAGCAGCCATATCCGTAATATGAGAAGAAGGCACTTCGCCCCGTGATGTGTTTGACCCTCCTCTGAAACTGCCA	MUL1
1	20573199	20573319	633749_26978776_cg05461666.1_1	+	AGGACATTAATTTTGCTCAGTGCCATGCGAAAGGCAGATACCTGTATCCTTTCCTTGCCCGTCTCTCCCACCATGCCTGGTCACCCTTGGCTCTCTATATGCTCACCCCTAGGAACTCCT	NA
1	21044885	21045005	633749_26978777_cg05129477.1_1	+	GGCTCAGGGAAAGGCTGCCCACCACCCACAGCCCCTGGACAGCTTCCTCTCATGCCACCCGTGTTATTTCTAAGACCCGAGATTGTAAAACAAACACTTTGGGAGCAAGTCTTTTGGGCC	EIF4G3
1	22470172	22470291	633749_26978779_cg07180649.1_1	+	CCCTGCCTCCTGGCCCCCGCGTCCTGCGGCCCAGCCCCTCCCTGGCGCTCACCTCCCTACAGCCTTCCGGGAGCTGGACGGGGCCTCCCCAGCTTTGGGCAGCTTGGGACAGTGGCCCG	ZBTB40
1	23346144	23346264	633749_26978780_cg06958034.1_1	+	CCGGGACGGAGGCTGGCCCTGGGACAGCAGGCGGCTCCGAGAACGGGTCTGAGGTGGCCGCGCAGCCCGCGGGCCTGTCGGGCCCAGCCGAGGTCGGGCCGGGGGCGGTGGGGGAGCGCA	NA
1	23521357	23521477	633749_26978781_cg08872493_1	+	TCCTATCCCACTGATCGTTTTAGAGCCTGAACAGACAAAACATCCTGGTTACCAAGACTCGAAGAATGCATAAGCTGGGACCAGGCAAAACAAACAGATCACTGTGGGCTCACAGAGCAG	E2F2
1	23521770	23521890	633749_26978782_cg04974804.1_1	+	TTATTTAGCAACAATGGAAACAAAATAAAACTGTACACAGGGAACGATAAAGGCCATCAGGAAAGAAACCAAATTGTTACAATGTATTTCTCTACAAAGTATGGGGGGGGGTGGCCCTTT	E2F2
1	23668631	23668751	633749_26978783_cg00907427_1	+	TATAAAGAAAATACAAGTCTCCTACAAAGTACTAAGACACATAAGATAACCACACTTCCCGACAGCTTATCGAACATTGTGCAAATGCACCAGGTGCAGTTTTCTGGCTTAAAACAACTT	NA
1	23857975	23858095	633749_26978784_cg21211748_1	+	ACGGAGACAGAGGGTGGTTCCGGGATTCACAGTGCAGAGGCGGCCAGAGCAGTGCACAGCGCCCCGAGAAATGGGCCCGGATTCCCTGGGATTGAAGGGAAACATTTTGGCGCGGGGTCC	FUCA1
1	23884643	23884763	633749_26978785_cg02343604_1	+	CACCTCCACGCTCTGAAGAGACCTTAGAACTTGGGGGTGGGGTGGGAGCAGGGTGACGTCGCCCAGCTGGTGGCCAGAGCTAGCTCTGGCTCTTCAGGCCACAAGTTCACAGTCCTTCGC	CNR2
1	25227979	25228099	633749_26978786_cg00147638_1	+	GGGGAAGCTGGGCTGGGGGGACTGGCTTGGATGTGTTCTCAAACCATCTCTGCCAGCAGCGTGCTGGGTCCTGCCCCATCTGTACAATGAGGGGAACCCCGCTCGAGGGTGGTGGGGGTG	SYF2
1	25291845	25291965	633749_26978787_cg09993145.1_1	+	TTGTGAGGCTGGCCTCAGCACGCGGCCCAAGAAACAGAACTGAAAGCGGTTGCAGTGGGCGTGGCCAGGAGGGTGGTTTGGCTCCTGGGTGGGAGACTCCTTCTTAATTAAGGCCAGCAT	RHD,RSRP1
1	25349621	25349741	633749_26978788_cg27537125.1_1	+	GGGAGGCCTTGGGAGTGCCCAGGGCAGCCCTTTTGTTCCATCCCCAGACCCAGGGAGCCCGGGACCAGTGGAGCCCCTGAAGCTGAAATACTCTGCTTAGAGTGAGCCTTCCTGACTGGT	TMEM50A
1	26248837	26248957	633749_26978789_cg01236573_1	+	GAGGCCTGAGGCTGGGTCACAGAGTGGGTTAGGTTCAGGGTCAAGACTAGACCCCACATCGCTTGGGGAAAGGAAAGGCCACGGTGTGAGAGGGAGTTGGCGGGGAGGGAATGGCTGAAA	CEP85
1	26248980	26249100	633749_26978790_cg11197916_1	+	ATCAGTGGAAGTTATCCAGCAGCAGTGGACATGACTGCGAATCCTCCAGAAAATGGCTTCGCTGCGCTCCACGGATCTGCTCTCCCACCCCACCTGCGGCTTGCACAGCGACACACAAGC	CEP85
1	26735570	26735690	633749_26978791_cg23605843_1	+	AGCAGCAAAGGGCCACTCTTGTCCTTTTTACCCCACGAAGTCCCACCTCCCATTCCTTACGCTCAAGTTTTCATTTCTTGGAGAGCACCCCGTACGAGAGAAAGGGAAATAACTTCTGCA	ARID1A
1	26855705	26855825	633749_26978792_cg22512670.1_1	+	GGTCCTGATGGTGGTAACAACTGCTGATGCCCATCTTGGCCTGGGGCACTGAGATCGCCCGGAGATCACAGTGTTAGCTTCAGGGCGGGGTAGAAATTAGAGGATAGGGGATCTCTAGGG	ZDHHC18
1	27029230	27029350	633749_26978793_cg05649922_1	+	AAAAAAAATTGAAATGGAAAGATGCTGCCCTGGTAGTGAAACCTCTGTGGCCCTGGCTGCGTGCTAAGTTCAGGGCATGTGGTATCCTGTTAAAGTCAATTGCAGTTTCATAGTGAAAAT	NA
1	27190579	27190699	633749_26978794_cg14825555_1	+	GACTGGCAGAGCTGAGGCCACCTGGGGCTGGGGATCCCACTCTTCTTGCAGCTGTTGAGCGCACCTAACCACTGGTCATGCCCCCACCCCTGCTCTCCGCACCCGCTTCCTCCCGACCCC	NA
1	27440403	27440523	633749_26978795_cg17820878_1	+	AACCGCCACGGGGTCCACGGCCGAGATGATGCTGCCGAAGAGCAGGTTGTCCAGGAGGCCGATGTTGTTGATCTGCTCACCGCCCACCAGGCACACGGCGTACATGAGGCCGCCCAGGAA	WASF2
1	27440479	27440599	633749_26978796_cg13300580_1	+	TCACCGCCCACCAGGCACACGGCGTACATGAGGCCGCCCAGGAAGAAGGCGTTCCACAGCGTGCCCACCACGGCAAAGATCAGGATGGTGCCCAGGTTTTCTGTGAACTGCCGCAGTGGC	WASF2
1	27440661	27440781	633749_26978797_cg25130381_1	+	CAGGAAGGGGGGTGTCTCGCCTACACCCTTGATCAGGCCCCCCACCAGCAGCCCCACCACGATCAGCAGGCAGCTCTCCGGGACGATGCTTGAGATAGTGGGGATCACATGGAAACCTGC	WASF2
1	32083591	32083711	633749_26978803_chr1:32083651_1	+	GGCTCCTCGGCCAGCGCTGCTCTCCTCTAGGCAGGCTCCGAGTGCCCTCGCTCCCCCGCGCCTTCCCGGAGCCCCGCCAGCCCCCGAGGTGCAGGAAGGTCCCGCGGACGGAGCGGGCCT	TMEM39B
1	32084904	32085024	633749_26978804_cg19420968_1	+	GATTATCTGTACCCAAAACAGTATGAGTGGGTCCTCATCGCAGCCTATGTGGCTGTGTTCGTCGTGGCCCTGGTGGGCAACACGCTGGGTAGGTCCAGGGCTTGCCCGGCAGTGCTGCCG	TMEM39B
1	32211964	32212084	633749_26978805_cg17879376.1_1	+	TGGCCCCTGCCTCTCTTGGGACCACAGAGGAGGTGGCAGGGCCAGGCGTGCCAGCTCCTCGATCCCCTCCCCCAGCCCTGGAGCCTTGTGACAAGCTACCCTCTCCACGCCCACCCCCAG	DCDC2B
1	32237397	32237517	633749_26978806_cg11980897_1	+	GAGCCTGACTTTCCACTGGAGGTCCCGCTCCTGAGGGAACCCTGAGGCTGCACAGCCACCGGATCAAGGTCACATATGGGGGGACAGAGGCTCCCACTCCTATGGTGCCCTTACCCCTTA	MTMR9LP,EIF3I
1	32346274	32346393	633749_26978807_cg13069920.1_1	+	ACAAACTATTGAGTTACTCCTTCAGCAGGAAGCTCTTTTCCTTCTGCAGAGCAAGTTCATTTCACGAAGTATAGTCTGAGGACCATCTGTATTAGGATCCTGGGCCCCACTCCGCCACC	NA
1	32644967	32645087	633749_26978808_cg03523740.1_1	+	CATTTGTTCACGGCCAGGGAGGAAGGTTTGATGGAGGCCTGCAGGAAACAACAGCCAGGCGCAAGGCTTTGGGAGTTGAAGCATAGCTTCTGCGAGATAGAAACAAGGTTGACATGGGCA	ZBTB8OS
1	32687507	32687627	633749_26978809_cg14992253_1	+	TGCTGGGCCCAGGTCGGCTCATGAACCCGCTGCAGGCCGGCGGAGGCCCGCTTCAGCAGCGGCTGCGTGCCACCCCACAGAGCGGCCACCAGCACCAGAGCCAACACCTGCCCTGAATGC	SYNC
1	32757433	32757553	633749_26978810_cg04967775.1_1	+	GGACTGTTAAGTTTACAGAGCTGCTTTCCTCCCCCGGGACTGATGGTACGGTCCCCGGGCGGCTCCCCACCCATCTGTCGCAGACCTTGGTACAGGCCCAGGGGGCCCTCGGCGGCCTCT	KIAA1522
1	33607960	33608079	633749_26978811_cg12386614.1_1	+	TGTTGTTTTCTGTCCCTGCTGCCACCCCAGAGAGAAGGAGCCAGAGCTAATGGCCTTATTAGGTGCTGAGCAGGGCAAGCCGTGGGACCTAACGTTAGACTTACAGAATCCTGGACCAT	CSMD2
1	33612917	33613037	633749_26978812_cg15860924_1	+	AGAAGATGAGCAAGCCTTGGTCATAGTCCAGGAAGACACCCACCTTGTCAAGCTTGTCCCGGACGTTAAGCCGCGTCCAGGGCTCCGTGCAGGCGCTGTACTGGTTGCCATCGTGCATCA	CSMD2
1	33647777	33647896	633749_26978813_cg11426590.1_1	+	CACCATCCTCCAGCTCCCAGGGAAGCGAAGCCCAGCTGTTCCTTCGGGGTGTGTACTTGGAACTGCATCCAGGTCTCGCTTAGGGTCCCCGCGGCGAGGCGGAGCAGCTAATTTGAGAG	CSMD2
1	34630093	34630213	633749_26978814_cg05817517_1	+	AGGACCAGCGTGCCTGGCAGAATCAGGAGCCGGGGGAGTAGGGCTCCCGGAAAGTTTATCGGGAAAAAGCCTAGCACCGTGGGGGCTGGGAGGCTGGAGAAACTGAAGCCACAGACCAGG	NA
1	36039099	36039219	633749_26978815_cg26372517_1	+	CGGCGCCTCTGCCCGCAGCGCTCGCCGTCGGGCTAGGGCTCCGCCGCCGCCACGCCTCGCGCCCGGCACTCACCGCCCCATGCTGGTGCACACCTACTCCGCCATGGTGAGTAGTCTCGG	AGO3
1	36039595	36039715	633749_26978816_cg14962509_1	+	CGGGCCGGCGCCCCCGCTCTGCCACACGCCGGCCGCCACAGCTGCCGCCGAATTCCAGCCGCCCTACTTCCCGCCGCCCTACCCGCAGCCACCGCTGCCCTACGGTCAGGCGCCCGACGC	AGO3
1	40368307	40368427	633749_26978822_cg15355146.1_1	+	AGCATCTAGGGAAGGGGTCTGGTCTAGGTGGAGAGGCAGACGGCGCTGGCTTAGCCCCCGCTTTGGGGAGGCGGTGCAGAAATGAGGAATTTTTCCCAGGGCAAAGCCAGCTGAGACCCG	SMAP2
1	41446666	41446786	633749_26978823_cg24141382_1	+	ATCCGCCCACTACCCCCAGGACTTGTCTCACCTTCCTCTGATGGCCATGGTACTGAAAGCGTCTGCTCTCATCGTCCCCCTTTATAGTCTAAACATGTTTTCTGTCTGCTTCCACCGTCA	NA
1	41828070	41828190	633749_26978824_cg19471466_1	+	GCTGCTAGGTGTGTTGGGCTCCAGGAGGGCCGTCAGAAGGAGGGCTTTTTGGCACCCCCCGGGGTCACAGAGTGTGCGCCCAGGGCGTGGGGCCGGCCAGCGGACGGGCGGGGGCGTACT	HIVEP3
1	43232568	43232688	633749_26978825_cg19044674_1	+	TCGACCTCGGCTTGGGAGGCAGCGGCCACGACAGCCAGCAGTGTGGTCAGCAGCTTCAACGCGCGTACCGCCATCGCTCCCTCAGACCTAACGGAACCGCCAGCCACCCGCCACCAAGGC	CFAP57,EBNA1BP2
1	43533895	43534015	633749_26978826_cg10511249.1_1	+	AGGCGGGGTGTGCGCCCCGGCCGCTTCCAGTCGGCGCGGGAGCTGGGACGGAAGCTGTGCGCCCTCGGAGCCCCTGCAGTCCCCTCACCGGGCGCTCCCAAACAGCCCGCGGGGCGCTGG	PTPRF
1	43751310	43751430	633749_26978827_cg00500789_1	+	ACTCACCTGCGGAGGCAGTGGGCGGGGCTGAAGCTGCAGGTCTGGCAGAGGGCGGGCTGCGGCAGCGCCTCCAGTGGGGAGGGATAATTCTACCTCTCCCCCAAGCTTTTGCCAAGAACT	ST3GAL3
1	43751316	43751436	633749_26978828_cg23800435_1	+	CTGCGGAGGCAGTGGGCGGGGCTGAAGCTGCAGGTCTGGCAGAGGGCGGGCTGCGGCAGCGCCTCCAGTGGGGAGGGATAATTCTACCTCTCCCCCAAGCTTTTGCCAAGAACTTTATGG	ST3GAL3
1	45190459	45190579	633749_26978829_cg07173823_1	+	GGCGGAGCACGTGCGCAAGTGCATGGGGGAGGAACTCTACCAGCTCTTCCTGGTAAGTGCGCCCTTCCTGCCCCGCCGCAATGAGCAGATGGCGGCTCGGACAGTGTGATGCCCCTTCAG	ZSWIM5
1	46632811	46632931	633749_26978830_cg14709691_1	+	GACCTTGGGTCAGGGCCAGGAAAGGCACTTCCAGCCAAGCGCTGGCGCCGGGTGCGCCTCGCTTTACGGAAAGAACGCCCCGCGAATAAATCCGGAGCGGATTTGCATCACAGCAGCCGC	ATPAF1
1	47081464	47081584	633749_26978831_cg03345668_1	+	TGGAAGCATCTTCTCCACCAAACAGCCCAACCTGCTTCCTGTCCCCAACACACTGACTCCGCACAGCAACTGGGGTGTCCTGACCAGTGAGCTAGAGTTCCACCTTACTCCTGTGGAACT	CYP4Z1
1	47881196	47881316	633749_26978832_cg18983672.1_1	+	GCAGCCAGAAAGGCAGCTCCAAGTTGTGGATTTCCTGGGGGCTCTTCATTTAAAGCGGCCGCACCACTTTCCACAATTCTGTTTTTTCAGAGAATGCTCTCAAGGCCTGGAGGGAGGGCA	TRABD2B
1	48559744	48559864	633749_26978833_cg08871545.1_1	+	GCAGGGACCTGCGTTTGGAAGCCGCTGCTTCAGAGTGTTCCAGAGAACGGCAGCCTCACGCAAGCATGAAGCGTTTAACTGTGCAACACAAATCAACAACCTGGGCTCCTAGAATTCAGG	AGBL4
1	53386558	53386678	633749_26978834_cg10554624.1_1	+	AGGAGCGTTATCAGCACCACTGAATGCTCCAGAAGTTCAAACAACAACAACAACAAAAACGCAACACGCGATCAGAGGCGTTTTCTGCCAGTGACCCGCGAACTTTGCCCCCCACCCCTC	NA
1	55013649	55013769	633749_26978835_cg10266490_1	+	GGGGGTGCCTGGAGTTTGGCTGGGGCTGGGTGCCCAGTGGGCGGGCACAGGCCCCTTGACGTGGCTGTGGCCTAGCTGGCAGCCTCGTCCTTCCTCTCCGCTAGGCGGGCACTGGAGCTT	BSND
1	55353267	55353387	633749_26978836_cg25536676_1	+	CCCGGGCGCGGAGGATGGAAACCTGGCGGTAACCTCTGCAGGTCGTGCCACTCGGTGTGCGCAAGGTCTCCAGAGGCATCTTTTCATTTTTAGGGGGCACTTTCCACGAATTCATTTGAG	NA
1	55353679	55353799	633749_26978837_cg17901584.1_1	+	CAGCAACCAGTGTAGGGGAGCTGCCACGGTTACCAGCAAAAGCTGAAATCCAGCGCCATTTGCATTTCATATGGAATTTTAGGAAGTTTTCGAGATGTTTTAGTTTAGAAGCTAAACATG	NA
1	55504590	55504710	633749_26978838_rs2479409_1	+	GAATCTTCTGGAAAGCTGAGCTTGTGCCTACCATAGAATTCTGAATGTACCTATATGACGTCTTTGCAAACTTAAAACCTGAATCTTTGTAGTATAAATCCCTTGAAATGCATGTAGGCT	NA
1	56646447	56646567	633749_26978839_cg14614643_1	+	CATCATGACTGTGTTCCTGGTAAATTACCTATGTCTTATAAATCAAATGTTTATAATACCGGCTTCCAGTAAAATTGGAGAATTTCATTTTCATTTATGGTCCTCTTCAGTTAGTAATAG	PRKAA2
1	57110343	57110463	633749_26978840_cg06836772_1	+	AGAATAAGTAGAGGAGGACAATTCAAGAGAGCACAGAGCTGCGTGCATTCTCCCTGTGCCGCGACCTGTATCCAAAAGCCTCAGACGAGACTTGAGGAGCTTCCTAGAGGCTCTCCTGCC	DAB1
1	57320625	57320745	633749_26978841_cg16648841.1_1	+	GTAACTGCACAGGAGAAGGTGAACCAGTAAGTGGGCCATATGTCTCTGCAAAACTTGCACGTAGGAATCACCTGCTGGGGAACTAAGACACTTTTATGTTTGCAGCAGAGGCTGTGTTAG	DAB1
1	60392874	60392994	633749_26978842_cg26815229.1_1	+	AGTTAAGTACTAAGTATGTGGTGAACAAATAAATCCACCCTTCTGAAACACATCTAAACGAGGTCCTGTATTTGAAAGTGTCTGGAAGATTAAAAGGCACTACACCAAAGCTGCTAGCAC	NA
1	60539611	60539731	633749_26978843_cg09851465.1_1	+	CAACGGGTGAAGAGCCTAGGTGTTTTTGATCTGTGCCTTCTCTGTTCCTCAGAGATATGCGGGCGTCCTTCTAGAAGCCCATCTCGCTCACCTGTGTGGTCACCCTTGTCCCGCCCTTCC	LINC01748
1	61417669	61417789	633749_26978844_rs1572312_1	+	TAGGGTGGGCAAGCTCTCCCTGACAGCTTGGGAGAAGCAAACATTGCCTTCTATGCACAGGCTTCCTTCATTGAGTTAGTCACCTTTATTTGAAGTCAAATGCCATTTATCTAAATTGAC	NFIA
1	65003243	65003363	633749_26978845_cg21912203.1_1	+	TCTTTAATACCACAGCCATTTCCTGAAAATGTATAGCTTTGCAAAAGTCTTGTCACTTCCGAAGGCTTCAGAAATGCTGATTTGGAGGAGTTCCTATCATTAGGAATGGGACCCAGGTAG	JAK1
1	65327463	65327583	633749_26978846_cg00153395_1	+	AGGGTCACCATAGGAATGGCACTTCAGAAAAAAGAAACCACACTGAGCACACTGCCTTGCGGGTGTGACCAGGCACCCACCTGCGGATATCCCTGAAGAGCAAATTCAAGATGCTCTGAA	DNAJC6
1	65530478	65530598	633749_26978847_cg00257455_1	+	ACCTTCTCTATCTAGAGCAGATTCTGCAGAGAGGCCCCTCTTTAATTCATATTCTGAAACGTGCTTGTTATTGTTGACGTACAAAAACTTATGAATAATTCAATAAATGAATCTTGAACC	LEPR
1	66799359	66799479	633749_26978848_cg23045908_1	+	CCTGGGGTAAAAGTACCACCTTTGGATCAAGGCTTGCTGGCTGCGGCTCAGAGGATCTGCGCAGAGGAAGCAGTGTGTCCTCAGGAGATCCTGAAGGAGGGGAGGGGGGACTCTTCCTAC	INSL5
1	68166629	68166749	633749_26978849_cg13784017.1_1	+	TTCCACTACCTCAGCTAGTCTCAGGATGGGAAACAGCCCTCCACAGGTCAGAGTCATTACGTCACTCCTCAGCAGCCTCTCTAGCTCCCCTGTTGGTTTCAGGATAGGCAAGCAGGATAG	WLS,GNG12-AS1
1	68299433	68299553	633749_26978850_cg25189904_1	+	TCGCGTGCGAACGCCTCGCTTGCCCCTGTGCCAGCGGTCCCCAGGGCTGTGAGGATGAGCGCTGCCAAACCCCTACACGAAAGTTTGGTTCTGTTCCAGAAACTATGGAGGAAAACACGC	NA
1	68512717	68512837	633749_26978851_cg22901840_1	+	TGCAGGGAAAGCACACCGTGGCTGCAGCCCAGCAACTGGCAGTAGGTATTTTCAATGGTCGGCAGGTACTCATGACGGAAGTTGCCGCTCGCCCACTTGTGCAGCAGCGTACTTTTCCCC	DEPDC1-AS1
1	68512911	68513031	633749_26978852_cg09118625_1	+	CAGGGCGGGCAGAAGCCGCAACCGCTTCAGCAGCTTCTGTTCCTTGGAGCCAAAGCTGGCGTTACCCATCGTTGGGATTCGGAGGGGAGATACGTGCACAAGTTCTCCCACACTTAGCTG	DEPDC1-AS1
1	68962880	68963000	633749_26978853_cg08413469.1_1	+	CTGCGTCCTGGGGCTCCAGTAGCTGGCGCGGGCTGGGGTGGGCTGGGCTGGCCTGGGACCGCCTCGATGGGACAGGCTCGGGTTTCCCTGGCGCTGTTTCTCCCTCCTGCGGTCTACGGC	NA
1	71512913	71513033	633749_26978854_cg15201877_1	+	GACAGGTACACGACGATGACGACCGGGGTGGTGAGAAGCTGCCCGACCAGGTCGGTGAGCGCCAGCCAGCCGATGCACAGCAGGAAGGACTTCTTGCGCTTGCTCTCCCGGCGCCGGTAG	NEGR1
1	84945247	84945367	633749_26978855_cg21280384_1	+	CGGTCGCGGGGCGCACATCTGTGGTTGTCTGCTGGTCTCAAAAGTGTTCTCTGTGGCTCCGTGGGAAGGGTGGCGTCGCGGCCCACGTGTTCTGGTCCCCTCGCCCTAGTTTGGAGACTC	MCOLN2
1	87597484	87597604	633749_26978856_cg25428451.1_1	+	GAGCCCCTGGGATGACCCATCCCAAGGTCCCAGCCTAAGTCTGAGGTTCCAGGGCTGGTCGCAGGCCGTCCTTGCAGCCCTCGCCAGAGCGTTGTCTGCACCTCCGACACTAGGTGGCGC	NA
1	90288039	90288159	633749_26978857_cg06983052_1	+	CATATTTTGGAAGAGCTGATTTCTGGAAACTTTCCTTGGCAGCTTTGATAGTAAAATTCCGTACAGGCAGCGTTTATTGAGCACCTATTACGTGGTTTGTACCGGACTTTGGAAGAGTCT	NA
1	91970662	91970782	633749_26978858_cg03260624_1	+	AGGTGGTGAAGGAGTGACCTGTGCAGATATTTGGGGAAGAGCATTCCAAACAGAGGAAACGGCAAGTACAAAGACCCTGAAACGGCAAGTACAAAGACCCTGAGATGGGAGTGTGCCTAG	BRDT
1	92952521	92952641	633749_26978859_cg24683414_1	+	GGGGGCAGCGCCGGCGGCTGCTAGGCTGACTCCGCCCTGCCGGGGCAAGCCAGGGAGAGCGGGACCTCGCACGCGGGCTCTGCCACCGCCTGAGGTCATACCCAGGCACTGGGTGTTGGC	DIPK1A
1	94312330	94312450	633749_26978860_cg16383389_1	+	GTCCTTGGAGGCAGGTGCTGGCGGCAAGACGAGCTCTCGGAGGATGCTGCGGCGCGGGGCGCGTCGCCCCCCTCAGTCCACCAGAGCCCGGATACCTCAGAAATTCGGCTCTGGGTCTGT	ARHGAP29-AS1
1	95583576	95583696	633749_26978861_cg19514928_1	+	GGTGCAAACCTTTGGGCATCCAGGGAGAGCTTTCTTGTTAGAGCCCACACACAATCGGGCGCATCAAGTGGGTAAGTCCCCCTCCCCCGCCGCCACCTTCTGAAACAAGTAGCTCTTATT	LINC02607
1	102312550	102312670	633749_26978862_cg24393673_1	+	TCATAGTGACTGATTAAGATCCCGGTGCCGGGCTGGCAGCGGGAGGCGTGACTGCAGCGCGCCACATCTACAGCATGAAAAGAGATCAACTTCCCCAGCTCTAATCACCCAGGAAAGCTT	NA
1	108594200	108594320	633749_26978863_cg13499923_1	+	GCTTGAGGTTCAAGTCTGAGACTTAGTTTCTGAAAGCAGAAATCTGCCTGCTGTCGAGGCGGCAAATCAATTTTTCTGATTTGCCGTAACAATCCTAATTGATGTTGGCTCATTATTATT	EEIG2
1	109757525	109757645	633749_26978864_cg03725309_1	+	CATAGAACCATCTGCCCATAAATCTCTGCCTGTATTAACTGGAGTGGTCGCTGGTTGGGCGGATGCTGTCAAGTACTTGTGATTTGATTTGTCTGATGCAATAGGTCTGCAACCATCTGG	EPS8L3,GSTM5
1	110186358	110186478	633749_26978865_cg18933331_1	+	CCTCCTGCTTGGGTTCAGCCACCTTCAAATACTGCATCAATGGCTCGTGCCTCTGCCTGCGGGGCTGGGCCAGCGCGGGAGAGGCAGGCGGAGGGTTCAGGGAGCTGGGGATCTGCGGTA	SLC6A17
1	110306447	110306567	633749_26978866_cg00515905_1	+	GTGCCAGTGAAGGCCGGGTGCCTGGTCCCCCCAGGAGGCTGGTCTTGGAGCAGGTGGTCCGGTGCTGGTGGTGGAAGGACAGCAGCTTCTCTGCTAGTGGCCACAGGCAGAGCCTGCCTT	RBM15-AS1
1	110754197	110754317	633749_26978867_cg05675373.1_1	+	AGGAGGAGATGGCCAAGGGCGAGGCGTCGGAGAAGATCATCATCAACGTGGGCGGCACGCGACATGAGACCTACCGCAGCACCCTGCGCACCCTACCGGGAACCCGCCTCGCCTGGCTGG	NA
1	111743140	111743260	633749_26978868_cg19269039_1	+	AGTAAGCCTGAGAAAGGGGCTGCTTCGGTCTCCAGCCACAACTCTGTGAAGCCAAGCCACGCGCTGTCTTCCAGAGAGGGAATAGAAGTTTCCATCCTGTGCACCCAGTGGTTGAGCAAG	INKA2,INKA2-AS1
1	111744048	111744168	633749_26978869_cg20970369_1	+	GGCAGTGGAAAACATCTGGGTGATCTCCACCCAACCCCCACGCCTGCTCAGCCTTCCTCCGGGTCAGGCCAGGTCAGCTGTTCTGCCCAAGCTACAGGCACAGCTGCTAGCCCACTGCTG	INKA2,INKA2-AS1
1	111770231	111770351	633749_26978870_cg10045881_1	+	CACAAGTCTGCCAGGGGAAGTCCCTGGACTTCTTGCTTCTTTCGTGTAGGACAGGCTGTCGAAACCTCAGTGGATAAAAGACCTAGAGAATGTGTATCCCAGAAGAAGCTGGCCAAGGAT	DDX20
1	111773155	111773275	633749_26978871_cg26110733.1_1	+	GTGAGCCACTGTGCCCAGTCTCAGCGTATTTCTTAACTGGGGTCTGGGTACTCAAGAGCCAGCACTAAAGGCCCAGGCTGAATGACCCTCAGAGGCTCTGGCAGAATGAGCAAATGATGC	DDX20,KCND3
1	113051625	113051745	633749_26978872_cg23923856_1	+	CCTGACACCGCACCCGGTCCTCAGGCAGCGCGCCCCAGACCCCGGGTTCGGCACGCCGTCGTCGGCTTCCGGACATCGCAACTTGCGCCCCTCTCGGGGATCCTCCTCCCGGGCTCTGGA	LRIG2-DT
1	113500269	113500389	633749_26978873_cg07176692.1_1	+	AGAGGTCCCATGTGCTTTCCAATAACAGTTCAGTATATTAGAAGACAGTGTGGCATCCACGGCCAAGTACTACTAGTGAGTAATACAGTAATTGCTTTTTACATTTGATAAACACGGAGA	MAGI3
1	119957909	119958029	633749_26978880_cg04087608_1	+	AAGGCATCTGCTGAGTGTATAACCATTTTACCTCTTGTTTTTAGCCCTCTTCTGGGTCACGCTAGAATCAGATCTGCTCTCCAGCATCTTCTGTTTCCTGGCAAGTGTTTCCTGCTACTT	NOTCH2
1	146552042	146552162	633749_26978887_cg16700924_1	+	CCCAGCCCGTAGGAAAGACCTAGCCTCCTCTCCAGCACTTGTAGAGGGAGTCGGATGCACGTCTCTTAACCACAGGAAGACAGAGACCCTGAGGCGGGAGCTTCCCTTGCTGCTTCTCTT	HYDIN2
1	150266251	150266371	633749_26978890_cg18031008_1	+	GCGATTCCGTAATTTCCGCTTCCGGTAGTGAGAACCCTTCCGGTGGGCTAGGTACTGAGCGCGCGAGGTGAGGAGTTGTGCAGGGTTTGGGGAAAGGAAGGCTGGCTTGGCGAGAGGGCA	APH1A
1	150953883	150954003	633749_26978891_cg07337598_1	+	GCTGTGTTTAGACCTGAGGGAGCCAGCTGTGAGGCTGGAGCAGTTGCTGCATGGCGGGGCGGGGGCTCCACAGGGCTGTTCACCTGCTGCTCTGTGCAGAGACAGCCTCAAGTCCAGCTG	SETDB1
1	150978325	150978445	633749_26978892_cg18182216_1	+	TGGTGAGTGAGGGAGTTAAAATAATCCTGGCTCCTCCCTAATCAATGGCAGTAGAGAGCCGAAAGTTGGAAGAAGCACGTAAAACAGGTATGTAGCTTCAAGAAGACACTCCTTCTCTGT	NA
1	151031235	151031355	633749_26978893_cg10401367_1	+	GATGTACAGGCTAGTTCTCTGGTCCTGTTCGGGCCCCAAACCGGTTCTCCCGGTCCCACCGCCTCTGGCCCTAAGGCCTCCAACCCGCGGCCTGACAAGCCCTCACATGAAGCAGCTGGA	PRUNE1
1	151805601	151805721	633749_26978894_cg03984502_1	+	GTGCCTATGCCTCTGAGGCTCTGATTATCCCCCGTGTTCTTTTGGTAAATGTGGGCCCACGCATCCATGTATGCATCTCTGCACAGAACAGGATGTTGGTCTGTTTGGGGGCTCTGCACC	NA
1	151975555	151975675	633749_26978895_cg10795646.1_1	+	TGTCACCACCCGACTCTGCCTTACTCTTGGTAGAACCACAGCGATGACAGCTGCTTGGGAACATAACCACAATCTGGGCAGGAACATGAGAAGTGTTCACAACCAGCACTGAGGTGAGGT	NA
1	152881059	152881179	633749_26978896_cg05440289.1_1	+	AGTCTGGTAAGTGTCGGATGGTAGAACCAGGGTTGGGACTCGGGACCTCCAACAGCATACGATGTGGTGGGGGTGGGCAGCCTGGGTGGGGGTGGGCATTACTCTGGGGCTGGATTCAGC	SMCP
1	153508653	153508773	633749_26978897_cg09413557_1	+	GGGATGGGGGAGCCCAGCAGTGCCCACTGCACGCCTGGTGACGAGTCTCCCCTCATCTGCGCAGCTCAGTTTGCTCAGTTTGCTCTTCGTGACACGTGACTCGGCAAGGGGAGCAGGAGG	NA
1	153600912	153601032	633749_26978898_cg14467840_1	+	CACATTTGCAACCTTGGCCATCTGTCCAGAACCTGCTCCCACCTCAGGCCCAGGCCAACCGTGAGTACCCTGCCCCACTGGGCTAGTCCCTGGCCTGCCAGCTTCAGGGAGAGGGGTCTT	NA
1	153748059	153748179	633749_26978899_cg23376526.1_1	+	TCCGGCGGACTTGGCCTTTGCGGTGCGAGCTCTGTGCTGCAAAAGGGCTCTTCGAGCTCGCGCCCTGGCCGCGGCTGCCGCCGACCCGGAAGGTCCCGAGGGGGGCTGCAGCCTGGCCTG	INTS3
1	153777661	153777781	633749_26978900_cg07567724_1	+	CCAGGCTGTGGGGAAATTGGGCCCCTGAAGGAGACAGACTGTGAAACAGCTGCCTTTAGCGGGGTTCAGATGAAATCTGAGGAAAGGAGACAAAATGTGGGCTGTGTCTGCGCTCTCCTA	SLC27A3
1	154376284	154376404	633749_26978901_cg06980173_1	+	TGGTTCCTACAGAAAGATCCAGATGCACGGGGTCTGAGGACTGTTTCAGAAGCTCTGTCCGTCCATGCCTGGCCCTGTCCACTTGGGAGTTCCATTAGGCCATGCCTGTTCCAGCTGTCC	NA
1	154379636	154379756	633749_26978902_cg09257526_1	+	GTGGAGGCCCAGGCTTGCCCATGGTGGTGTTAGAGGGATGCAAGACAGGTTCCAGGGCTCGGATGGCCTCAGGAGCAAGCAGGGCTCCCTTGGCTGCCTCTGCTGCTGTCACGCCAGCCC	NA
1	154380690	154380810	633749_26978903_cg05756780.1_1	+	GTCAGGTTTGAGGACGGCTGCCTAAATGGTGTCATTGAGGAACTGAATGAAGGCCCTCCCGCTTCGGGCTCTCTGTTGCCAGAAATCTCTCCTTGCTTTGGCTTGCTGCTTGTTTATTCA	NA
1	154563969	154564089	633749_26978904_cg20246707_1	+	GGGCGCATGAGCTGCGCTGACAATAAAGTGCCCAAGTGGAGCAGGGAGGTGGCTTCTACCGCTCCGGCTGGTAATTTCCAAACACAGAGGGAAGAGCATGGTGGAGCAAAACAGCTTGGA	NA
1	154981769	154981889	633749_26978905_cg22505006_1	+	GGGCTGGGGGGCTCAGGTTTCTGCTGGCGGCTTGGCGGGTGTGGGGTTACCAGCCAGCTCGGTTACCCAGCCGGAGACACTAGGCTGGGGGGGAGGGGGTGGGCACAGGGCAGACCCTGG	NA
1	156085944	156086064	633749_26978908_cg22820188.1_1	+	CCTTCCCTCCTTGGGGTGAGCCACTTTCATTTTCCCAGCGGGGCCAGGCAGTCTTTGCTCGGGCCCATCCTCTTAGCTGCTGACGTTTTGATCTTTGTCTTATTGAAGTGCTGGAATACA	LMNA
1	156093888	156094008	633749_26978909_cg19238380_1	+	GGAAGCGTGTGGAAGCAGAGCCATGCCTGCTGTGGGTGCACATGCCCGCGTGAGGGAGTCGGGGTGTTTCATCCTGGGGCACCTGTGGGCTTTTGAGGTGTATGATATTCAGAACTTCAC	LMNA
1	156561887	156562007	633749_26978910_cg16168311_1	+	CTCAGCCAGGAGGAGGCCCAGGCCGTGGACCAGGAGCTATTTAACGAATACCAGTTCAGCGTGGACCAACTTATGGAACTGGCCGGGCTGAGCTGTGCTACAGCCATCGCCAAGGTCAGT	IQGAP3
1	156612376	156612496	633749_26978911_cg09182138.1_1	+	CCGAGATTTCCGACCTTGTCCCAGGCAGGGCGGTAGCGTTCCGGATCAGTCCTTGCCTCCGTGCCCCCACGCACAGGCAGCTCCAGGAGCAGCGGCCAGCAACCCTTCTGGGGACACCTT	NA
1	156617015	156617135	633749_26978912_cg04843111.1_1	+	AGGACTCTTGCCTTCGGGGATCCCACAGTGTGAGAGGGAAGCAAAGGTAGCTGGAAGGCGCAGCCTGGGTTGGAAAAAGAGTGAGGAGACACGGGCCTTTGTTGTCTCCTTTCTCTCTTC	NA
1	156675332	156675452	633749_26978913_cg27493997_1	+	CAGGTTCTGGAACCAAGACAAGTCCAGGGACAACCCCAAAGCTGGCCTGGGCTCCCGCGCGGACAGCTTTTATACCCTGTACGGAACCGCCCCTGCCCAGGATTGAAGTGGCCCCGCCTC	NES
1	156784853	156784973	633749_26978914_cg10811945_1	+	AGGCAGGGGCTGCCCCGTGCTGCAGGAGCCAGTGGGCCTGGGTCTTCTGGAACCAAGCCCGGGTCTCGGCCTGCAGGAACAGGCTTCCTTCTCCAGGCACCTCCTCTGCCCTCTCAGCAT	PRCC
1	156849719	156849839	633749_26978915_cg01431830.1_1	+	CTGGGGTAGGCTGTGCCTTGACGGGCTGTCCCAGGCGCCCCTGGAATTGATGCAGTGTCCGCCCGTGGCAGGTGGGAGGCCGCACCATGCTGCCCATTCGCTGGATGCCGCCCGAGAGCA	INSRR,NTRK1
1	157670160	157670280	633749_26978916_cg25259754.1_1	+	GTAGAAGCAGAGATAGAAGCTCCTTGAGTTTTTCCCTGGTCACCTTTAGGAACTGAGGCCGTGGCCCCATTATAGCCCATCTACTCACTCAGGATCAGCAGCAGCAGCCACAGAAGCATG	NA
1	157670650	157670770	633749_26978917_cg08786003_1	+	TTGTCTTCACACAGCCTTTGGTTCTGCATGCAGCTCCTAATGTAGGCAAGCTTAATGAGCGTGGTGTGAATCACACAGTCAAGGTGTCAAGCATATGCCTTTTTGACTTTCACATAAGTT	NA
1	158369052	158369172	633749_26978918_cg15593510_1	+	TGAAAGGATGAATAGAAAGCCATACATGGGAGTGTGGAGAGTCCAGCTGAAGCGAATAACGGCCATGATGGTCACATTGGCCACCAGGATTGTCAAGTATAGGAGAAGAAAGATGACAAA	NA
1	158900584	158900704	633749_26978919_cg15036529_1	+	GGACACCCACTGCCCTTAACAGAAAAAATACTGCTGAGCAAAGGGTTTAACAGGACTCTCGGTCTACCAGAAGTTCAGTGCATTTTCCAGGATTTTCAAGGCTTCGATGCTGTCATGTTG	NA
1	159141003	159141123	633749_26978920_cg08654655_1	+	GGGATCCCCAGTTGCCAAAGGATGGAGGGCGGAGCTGGAGGACCTCAGGCTAGTGAGCACGCCCTTGCCCAGGCCTGCAGTGGCTGCACTCGCCAGCTGGCCCATGGCCCTGTCCGACTC	AIM2
1	159683753	159683873	633749_26978921_cg01365152_1	+	TTGTCTTGTCTCTTGGTGGCATACGAGAAAATACTGTACCCACGGGTCGAGGACAGTTCCGTGTAGAAGTGGAGGCACACAGTGAAGGCTTTGAGAGGCTTCGTTAACGGTGCTTTGAGG	NA
1	160175914	160176034	633749_26978922_cg11194994_1	+	ACCCATGTGACTTATACACATAGTCTAGCACACTCCAAATCACAAACGTCCCTGGACTACGCATCCGGCCGCCCACCACACCCCCACTCTGTGGGGTGGGGCATCCCATGAGGAGTCTTC	ATP1A4
1	161193623	161193743	633749_26978923_rs5082_1	+	GGTACACTTCAGGTATATTTGAGGTTCATTCTTTTGAGATCTGAGGTCCTTGGACTTGAGTGCAACAGGAAGCAGGATTCCAAGTTATTTCTCTGGAAAGCTCTGACATATCAACCCATG	ADAMTS4
1	161582592	161582712	633749_26978924_cg26156167.1_1	+	TCCTTCTACGAAAAACTTTTCTGAGCCGGAGCCTCCAGCGCGCTGTGTATTCGTTTTACGCCTCAACGAAACTGCAGCAATACCTCACTTTCCGTACTCGCTTCCTGTCTTTCCCCTGGC	FCGR2C
1	166914183	166914303	633749_26978926_cg24833674.1_1	+	AGCCCAGCGTGAGGAGGCACCTCACCCACCCATCAGGAACTTGAAGTGTTTCCAATAGCAAATCCCCTTGTTCAATATGCAGGGTTTCTAGCTGGACTTATGATTTGCTGCGCATTATAG	ILDR2
1	168105257	168105377	633749_26978927_cg04736140_1	+	TTCTCATCCCATATGCCTTTGTCCAAAGGTTGCACGGGGGTTAAGCTTGGCCCAGAAGGCGCCGAGGGCTGGTCGAGTTCTCCCCTTTCCAAGAACCAGCCGAATCTCCCTCCCGCAGAT	GPR161
1	169555884	169556004	633749_26978928_cg25256723_1	+	AAACTAGTGACTGTTTTACTGCAGGTGAAGAAGGGGCAGAGATCAGAGGCTCTAGCAGGCGGGACAATGCCCAGGGATTCATGAGCCGGACAAAGCTGTATCCCTCCATTTCCACCTGCC	F5
1	169555962	169556082	633749_26978929_cg16054275_1	+	TCATGAGCCGGACAAAGCTGTATCCCTCCATTTCCACCTGCCAACACCACGGAAGCAGTCGTCCGTTACCACTGACCTGAGGCCTGCCTGGGTCCAAGCTCACACTTGGAGAACCTTCTG	F5
1	169599153	169599273	633749_26978930_cg01459453.1_1	+	AAGTTTAAAAGTACTCACAAAATCTAATAGGCAATTCAACATAAAACTCCATGGCTATCGCTGTTCCTCACTTTCTGAACCTTTACCTGCCTGACTTTACTCCATACCACTCCAACTCAC	SELP
1	170043936	170044056	633749_26978931_cg20327105_1	+	GCAGGGAAGTTTTGGTGCAGTTTTGAGCGTCCGTGTATAAGGAGTGGCTCCGTAGTCACCGCCCCCTTGAGGATGGGAATAGAAAGGGCTGTCAGGTCAGCTTGAAAGGAGAGAGGGGAA	KIFAP3
1	171058612	171058732	633749_26978932_cg16599143_1	+	TGCAGAAAGCTGTGGCAAGCAAAGGATAGGCTAGAGAGAGACAGGACTAATAAATGTGTCGACTTCAGATACATTCTTGTGAAGGACAGCAAAGAATAGGTGGCCTTTTCACCTCCTAGA	MROH9
1	172674099	172674219	633749_26978933_cg00045114_1	+	TGCTGTGGTCTTGTCTGGAGGTAGGCTTTAGTTGCTTGAGGTTTCAATAATTTTCATAACGAACAAGGGCTACAAGTAGGTAAGCCTTATTTACTTTTGGTAAGTAGACATTTGGGGGGA	NA
1	173834771	173834891	633749_26978934_cg06644515_1	+	ACCTTTGTCTACATGCTCATTTCAGGTCAGACATTTGATCAACATCATTACACAAACCCCGTTCCAAACATGCTCAAGGAAAACACATAAACACTGTTCCAGACATGCTCAAGGAAAATA	DARS2
1	173835929	173836049	633749_26978935_cg16290996_1	+	CACAACTAGAAAACAAAAAGATGCAAGCAAAACAGTGAGAATGAACCTCACAGCAGTCACGTTAAATATAAATGCTGTTAACATTAAAGCCTCAGAATAGAATTTCAGAAATCCCTTCTG	DARS2
1	173837935	173838055	633749_26978936_cg10578779_1	+	CGAAGTTCCTCAGTGACATTTTGCCCTTTAGCCAGTTCCCCTCTCCCCAGGCTTCCTAACGCAGAAGAAAGCTGCTCAAGTGCTGGAGTGGCCAACCCCATGCCGTTCCCAATTCTCCCT	DARS2
1	174852493	174852613	633749_26978937_cg14652203.1_1	+	GACTATTTGAAGAAGGTCTAAAGGAAGAAGTGGGATGAATAGATAAGGCACCCTGGAGACGCAGGAGGAGTTGGGAGGACAAAAGGAGAAAATGAACTAGTTGGGTTACCCTGGAGAATT	RABGAP1L
1	174968084	174968204	633749_26978938_cg16743289_1	+	TGCGCGCTATGTGACCTCTCAGGGGTCGCTGCCTTGGACGATCTGTAAAGCTGAGTGCGCGCTATGTGACCTCTCAGGGGTTGTTTCCAACCGTGTTGTTGACATCTTGAGCCTGCCAAG	RABGAP1L
1	175712492	175712612	633749_26978939_cg05996213.1_1	+	ATTCTGGGAGGAAGAGACAAGGCTCCACGAAAGAAATGAAACCCAAGCTGTCAGGGCTACGGGTGGAAGGAGAATGAGGAGGCAACCAAAATAAGATCAAAAAGTCAGGTGGCTTCACTC	TNR
1	176176861	176176981	633749_26978940_cg25741192_1	+	TCGCGGAATGTAGGTGCTCATAAGCTGGAGACCCACGGAAAGAACCTAGAAGCTCCGAGCGGTTGCAGACAGCACTGCATTGAGCCAACGACTCCTGCTCTACTGATGGTGATTCCACAG	COP1
1	179059347	179059467	633749_26978941_cg17591574_1	+	TTAAAAAGATGTGGCCTTAGGTTCTAGTGGCTCTGGTGTGGGCCTGTGCCCAGCCTTTACGAGCCAGAGGTTCCCCCCTCCAGCCGAGGGCTGGGCTGACATAGTCTGTGCCCAGGCTGT	FAM20B
1	179262402	179262522	633749_26978942_cg02275294_1	+	TTTGAATGTTGCTGAAGGACGCTGGTTTTCAAACGGTAAGGAATCTCCTGATAAAGGCACGAATCTTGGTGTGCAGATAAGCCAGCGATTCTTGCTTCTGGCTAGTTCTACGTTGTTCCT	NA
1	180086374	180086494	633749_26978943_cg07372520_1	+	GTGAACACAGGCGATGTGACTGCAAGTGCCCCACTTTGTGCTGCAGTGGAAGGACCCTCCGTCTCCGCCATGGGGTCTGAAAGGCAGAAAGCTGGGTGTGTATGAGGACCATTGACACAT	CEP350
1	180153425	180153545	633749_26978944_cg15631106.1_1	+	TGAACACCTTCCATGCCCACGCTCCTTCAGCTTAACTCTGCTCACAAATGGGGAATCTGCGTGCAAGGACACTCTGAGGCCTCCAGACCAACTTCCCACCCAAGCAATTATTTGTGCAGT	NA
1	182761165	182761284	633749_26978945_cg18117393.1_1	+	GCAGAGATGACTGGGAAGATGATGCTGGTAAGGGCATGATAGTATTTTCTACTGTCCTATACACATCAGGCAAGACTTCATGGAGAGCACTGAACACGTACTCACTATGTGCCTAGCAT	NA
1	183387691	183387811	633749_26978946_cg10202457_1	+	CGCCCCCAGCCCACTTCACTCCATCACTGTCTTCCTTAGAGTTTATCCAGAAGGCAAGACGTGGTATCCAAGCTCAGAACCAAGAGCCCACAGCATGGTGTGAGCTCTTTCTGCCTCTTG	NMNAT2
1	184598581	184598701	633749_26978947_cg13222915.1_1	+	CATTTAACCTTCCGGAGCCTACTAAAAACAATCATTTTCTCATGAGTTTGACTTGAGGAGATCCCACAGGAAGTGCTTAATGAACAACCTTCTGTTACACAATGACTCTTTTTTGTTTAT	C1orf21
1	184641115	184641235	633749_26978948_cg03424844_1	+	CCCTGTTCCTCATTGTTTTTCTGTACATTTTTAAAAGGGCTGCCTACCTTTTTCAGAATCGATGAGCAAAATCACACATCCTCATGTCCATCTGGTGCTCTGTATTGTGTCCGAGGCTAC	NA
1	185283011	185283131	633749_26978949_cg21913528_1	+	ACCGAAGACTCATAAATGAGTAATTAAACTGCTTTAATAACACCCAGAAGTTCACAGCCCGGAAAGATTAGCTTAAGTGAAATACAATTCAACAGGTCTTATCAAAGAGTTGTTAAAAAG	SWT1
1	190446696	190446816	633749_26978950_cg19632206_1	+	AATAATCAGCAGTTCCTGGTGGCATGTAACCAAGTAAAAACCAGTTACACAGAGAGCCACGAACCCCCAAGGCAAGAAAGCAGAATGTGAAAATGCTTTATATGGGGGGGTGGGGAATGG	BRINP3
1	199519082	199519202	633749_26978951_cg13371627_1	+	AGTAGAGCTTTCAGGCACATGCAATCTTAAGGAGGTGGGCAAGGCAACAGTATCTGAGGCGGAGATGGAAAACCAGGGATCCGAAGGAAAGGAATAGCAGGTTTATAAAAGGACAAGTAA	NA
1	200842369	200842489	633749_26978952_cg21870884_1	+	GGCCCGCGGCGGCTGGTGGATACCTTCGTGCTGCACCTGGCGGCAGCTGACCTGGGCTTCGTGCTCACGCTGCCGCTGTGGGCCGCGGCGGCGGCGCTAGGCGGCCGCTGGCCGTTCGGC	CAMSAP2
1	201252412	201252532	633749_26978953_cg19570545_1	+	TCTTGCTCATGGGGAGAGGGAAGGGAGAGAAAAAAAAGAGCGAGCAGGAAGGCGCCCAGCGTCCCACACAGGGGACTCGCAGCCCTGCCCCCAAGAGCGCTGGCTCCGCAGCAGCAGTGC	NA
1	201618841	201618961	633749_26978954_cg00313914_1	+	GCTCTCAGAAATAGAGCCAGAATCCCAATATGGCAAAACCTGGGACTGGTGGAAACCTCCGTTGTGGTGTGGCCTGCGCTTGACAGGAGCATCCCGCATTGCAAGGGGAGCGTCCAGCGA	NAV1
1	201915386	201915506	633749_26978955_cg09404633_1	+	CCTCGGGAGACAGGGTCTCCAGCAGGCTGTCGATGTCGGGGTCTTCACTCACCTGCCGGCGATATTTGGCTACTCTAGACATCTTGGCAAAATGGGCTGTGGCTGCCAGGGGCTATCAGA	LMOD1
1	201924512	201924632	633749_26978956_cg15262928_1	+	GAGTCCTGGCTCCCATTGGCTGCAGCGGGAAATGGTGAACCAATGCTCATAGACCTTAACGCCCTCCTCTCGGGATCACTTCCGCCTCTGGGGTCAGGCTCCGCCCAGCTTGCCCGGCAT	LMOD1
1	202129506	202129626	633749_26978957_cg18384097_1	+	CACCCCCGTCTTGGGGACATCAGGTCTGTGAGCACCCATACCCCAGCCAGGCACTGTGGCGCCCCACTCGCCCTCCCGCACTCCCTCCTAGAGATGCCCTCTTATATCCCCGGAGTTCGC	GPR37L1
1	202310781	202310901	633749_26978958_cg01918706.1_1	+	TTCTAGTGGCAAATTTCTCCCTGCTGTGGCAGGAGGACGGCTCGGGGGAGCTCTGACCACGATTTCATGCAAAGATACGGTGAGACCCTCCGCTCAACAGTGGCTTTTCTAAGGCTCTCC	LGR6
1	202679444	202679564	633749_26978959_cg22594309_1	+	GACGGCAAGGACGCGTGGCTGGCGACGGTTTCGCAGGGGCGCCCGTTCCCCTGGGGGCGCGAAGTCCCCGCTCCACCGCTGCCCCAACTCGGCTCCGAAGTGCCTTTGCCGCAAGACTTG	SYT2
1	202896397	202896517	633749_26978960_cg20248954.1_1	+	AGCTGGAGCACCGCCCTCCCCCCGCTCCAGAGTCTGCGTCACGTGAGGAGGTGGTGTCACGTGACCTGTCTGTACCCTAGCGCGGGGCTTCTGTACGCTGCTAGGAAGCCGAATTACAAA	KLHL12
1	203045169	203045289	633749_26978961_cg09396704_1	+	CCCCGGGTCTGACGGGGGAGTGCCCGTGGCTCGGGGTAAGTGGGCCAGGCCCGGGGACGCGGGCACCTTGCTGCTGGCCCTCGGCCCCACGCACCTGCCCTTGGCTGCCGGCCTGGCCCT	PPFIA4
1	203246422	203246542	633749_26978962_cg12067421.1_1	+	AGAAGGGTGTTTGGCTGACTCGAGTGCTCAGCTCAGCTGCCTGGTGAGATGTGCCAAGTCGCAGTACTTTAGAAGGGTGGGAGGCAGCCCGTGCCTGGAAACAGCACCCTGGCTGCCCCC	CHIT1
1	203273633	203273753	633749_26978963_cg00567854_1	+	TGGGTTTTAGTCACCTTACAAACACGGCATCTGTATGCCAGACCCTGGGCCAGGCTTCACGGTGTTGGGTAGAAGTTATCCTCATTCAGCAGACATCTACCGAGTGCCTGTGATGGTGGC	LINC01353,CHIT1
1	203309372	203309492	633749_26978964_cg08138571.1_1	+	ACTAGAGGGCAGAAGCAGTTAAGACAACAATACCCAGGACTAGCCAGATCCCGAATTACCGGCTTTGCAAGAGAGGATGGTGGAAAGGGTTGAAAAAAAAACCCCAGTTATTCTATATCT	BTG2
1	203444458	203444578	633749_26978965_cg22704788_1	+	TGCTCAGAGGAAGCATCCCAAACCCCTCACTGGTTTAGGAATTTAACACTACCGAGCAACGGCCCCAGAAGGCAAGGCGATTGTTAGGAGGAATTAAACAGGCTAGTGCTGGACCCAGCC	NA
1	204465571	204465691	633749_26978966_cg20240347.1_1	+	CGTGAGCCACCGCGCCCGGCGACCACTGGTGGTTCTATGCTGCTGGGGTGAAAAGTCTGAAGGAAAGAACTAACAGGAAGTAGGCATAGGTAGCTGAGTGGAGGATCAGATCACAGGCTT	PIK3C2B
1	204960766	204960886	633749_26978967_cg12458003_1	+	TGAGTCCTTGCCTGGGCTTGACAGCTCAGAGCAGTGTCCCCAGCTGTGGCCCTAGAAGGCGCGCTGCAGCAGGAGCAGGGACAGCTGGCTCCTGGTGGGGCTGCCATCTCCTGAAAGGGT	NFASC
1	205328298	205328418	633749_26978968_cg13180152.1_1	+	CATCCGAGAACAATTTAAACTCAATTTGTAAATATCCATTCTAAGCAAATATGGATGGGCGATGGCTCTTCTATTTTGTTTGGGATTACAAGACTGAAAAAGAGGCAAATGTGGCCAGGC	NA
1	205716305	205716425	633749_26978969_cg05262369_1	+	ATTGGGAATTGGGAATTGGGAAATCTAGGTTCTCAGCCCAACATTTGCACCTGCTAGTTCGTGATGCAAGGCACCTCACTTATCCAGGTCCCCATTAAACTAGGTTTAATAAAGTGAGTT	NUCKS1
1	206681098	206681218	633749_26978970_cg24450312_1	+	GGGCGCGCGAGGGGCGCAGCGCCCGGAGGGCTGCCCGGGGGAACCTGGAGCCCCCGCCCCGGGCCTCCCGACCCGCTCGCCCGCTCCGGCCTGGTCTGCAGCAGAGACTGCGGCGGCGGC	DYRK3
1	207083276	207083396	633749_26978971_cg05721773_1	+	AAACGAAAGGCTGCCTCCTCCCTCGGGCTTGGCAGTGTCTGACCTGGAGATGCTCCAAGCGTGGGGAATGTACGAGGCACGGCCTTGCCCTGCCCTGAAGACCAAAGGGCCCAGGCCGCT	NA
1	207996960	207997080	633749_26978973_cg10501210.1_1	+	CGTGGGGGAAGAAGGGGGTTACGCCATCAAGTCCTGAAGCCCGTCGGACCACCCATCGCCGCCTGCGCAGACCCAAATCTTGGTCCCGCCGTAAGGTGCCGCAGTCCCGAATGTTCCAGA	NA
1	208035128	208035247	633749_26978974_cg07899551.1_1	+	TCCATTTTAACTTTCAGAGCTATCCACACTCAAGCCCAAAAGTGTTACATGGATACACACAAGGCCCAAGCAGCACCACAGTTAGAATGCCGGGTCGTGTGGCTATGAGACACAGGCCT	PLXNA2
1	209780906	209781026	633749_26978975_cg20994118_1	+	TACTCAGTGTAATCAGGGAGACATAGCCCTGGAGATCCCCAGTCCAACAGGTGAGTCATCGACCCTGTCATGGGGAAACTCACAAACTAATGCAGAAGTCACAGTCTCTCTTTTCAGGAA	C1orf74,TRAF3IP3
1	210589623	210589743	633749_26978976_cg10246083_1	+	TGGGCCTTTATGTCATGAGCCCTGATAGTCAGATGCTAAATCAAGCTCATTTCCTCTACCGGCTAATGTGTGCAGATGCAGCTTGACATTTAGCATTAGTCTGTCCTCTGCATTTCAAGG	HHAT
1	212457364	212457484	633749_26978977_cg07107916_1	+	GTCAGAAACGCTGCTGAGGTTTGAACCTCCTTGACTGGGAGGATTATGTACAATTTCACCGCCCAGCAAATCTGAAGGAGGAAATGTTTTGAGGATAGTATGTTTGGTTCTAGGTCTAGA	NA
1	212605869	212605989	633749_26978978_cg02901139_1	+	CTTGGGAACCAGAAACTTAAACACAACCAGGAAGAAAAAAAATCAGCCAAAAATAAAAGCGAATTAAGACAGTTGGGGTCTTATTTTAGAAATATACCTTTCTAGGTTCTGGTATGTTGG	ATF3
1	214159197	214159317	633749_26978979_rs340874.1_1	+	CTCTCCGCCCTTTTAAATGTCAAACTGAGCAGATGGTTTTAAGGTGTGGAAAGGTATATAGCCCTTACTCCTACCAGTTTATTTGTGGGCTGGCGCTAACTTATATGTACAAACCAAGAT	LINC02775
1	214461419	214461539	633749_26978980_cg10585941.1_1	+	TCCTGAAGTGAAATTCAAACCCTGGTGAGTTAAAACCACCATCTAACACCTTTCCCTCCCGAAGCAATTGCACAGAATCCTCTCAATCAAAAAAAATTCGAAGAACCTGTATAAAATGGC	PTPN14
1	214776409	214776529	633749_26978981_cg09885951_1	+	TAGAGGGCTTGTTTTTAAAATCCATCCGAAAGGGCCAATCAGACGCGGCAGTCTGAGTGCGCAGGCGCGGATTGGTCCGCAGCTACTTAGAGTGACCAATAGGCGTGGAGGTAAGTTTGG	NA
1	214834300	214834420	633749_26978982_cg22041712_1	+	ATAAAGGCATGCTAGGAAATGGTCTTATGAAATCATCACAAGTCATTTTTTTTCTGTTGCGAAGAACTGATGGTAAAAGCAGTTTGCATGCGGCGTTCAGACTTACTATCTAGGAAAAAG	NA
1	220863453	220863573	633749_26978983_cg01491219_1	+	ATTAATTTCGTAGCAAGTGCAGTTGAAGGTGTTTTGCATGTTCATTGTGCAGTGCGCGCCGTAGTCTGCACAGTTTGGCCGGCAGGTGGGATGAAGGGCGGGGCTGGCGGAGCGCGCCCG	HLX-AS1
1	222790158	222790278	633749_26978984_cg08133669_1	+	ACTCTTCTGGAGAGCATTGTAGCCACTCTTCTCTGGGCTGACCTGCTCATGCAGTCCCCCGCTTTTTTAACTGCACATATAAATCATCCAGTTATAGTATGATTTAAATAAGATTTTGCT	NA
1	223566649	223566769	633749_26978985_cg27202708.1_1	+	GGGCAAGGTCTGAAGACTGCGAGGACCCAGCTGCCAGGCGCATTGTGAAGTGGCCCGAGCGTCACAGGCGACCCGGACCTCGGGACCGGGGGGCAGGGCGGGTGTCTGCAGCGTCCTCGG	CAPN8
1	224302114	224302234	633749_26978986_cg26043391_1	+	ACTCCTGCCTCCCTCTCCCCCCGGCCGAGGTCTGGGAGATGAGAAGGGAGCGCGTTCCCCGGGAAGGGAGCCCCCCGCGAGCCCCAGCCGGCTACAGATCTGGGAGGGAGCCGCTCCCGT	NVL
1	224564810	224564930	633749_26978987_cg15595502_1	+	TGTGCAGACAGACCATGTTTCAAGGCTGGAAGTAGTGCCCTGGCAACACACAAAAGGAACGGTGAAATGGTAGGCAAAGTGAACTTGGCTCTGCTGGCCTCTTTGGGGTCACAGAAATTG	CNIH3
1	226019573	226019693	633749_26978988_rs1051740_1	+	TCATCTCCTACTGGCGGAATGAATTTGACTGGAAGAAGCAGGTGGAGATTCTCAACAGATACCCTCACTTCAAGACTAAGATTGAAGGTATGTTTGCAAAACGCCAGCCAGAGAGGGATG	NA
1	226107839	226107959	633749_26978989_cg20334115_1	+	CTCCTCCCAGCTGGGCTGACTCCAGTCCCAGCCCCAGTCTCCACCAACTGAGCAGCGTACGCAGGGTTGTGTCTGGCTTCCAGCATCTACCACCCCTTCAGAGCAACTTCCAACATGGGA	NA
1	226397933	226398052	633749_26978990_cg01939962.1_1	+	TACCAAAGCCCCCAGAGCCTGCTCATGTGGTAGGAAAGTGAGTTATGATTATGGAGTCACAGAATTCTAGAAATCCTCTATTCCAGTCTTCGAATCAGGCCGCATATTGGAATCACCCG	PARP1
1	226591830	226591950	633749_26978991_cg23712594_1	+	TGGTGATTATTTCATAAGGGCCTATCTTGCTATTCTCTAGCAACATGTCACAGAGGGCACGCAGTGTTTGCTTAGGGCTCCAAGTCAGATGGAACAAAAAAGGAAGGATGGGGAAATTCC	STUM
1	226735545	226735665	633749_26978992_cg23814988_1	+	CAACTGCCCCATTATTAACGCCAGACGGCGCTGTGTCCTCACTGGCTCTTTAACCACCACGTCGGGCTCACAGAAGGCTCAGGTTTCCTCCAGTATAGTTCAGGGGATGGTGAACGCTTC	ITPKB
1	227015667	227015787	633749_26978993_cg20484086_1	+	GAAAAAGGCCTTCTTCCCCCCCTCCACCTCCCCTGCGTGGTCCTTGGGTGCTCTGTGAACGGTGACCCCACCCTCACAGGGACCCTGACTCCTGAGGGGTCACCACTCATATCCTGTGAG	CDC42BPA
1	227974117	227974237	633749_26978994_cg21459583_1	+	CCTTGCTGCTGAGAAGCACGTGGCACCTGTCATAGGCCCCTCTGGCTGCTACAAGTTCCCGGGCATGGCGGCTGCAGGGTGGCAGCCAGCCCGGAAAGCCAGGATGGGCCAGGGAGGTGT	NA
1	228195734	228195854	633749_26978995_cg11298786_1	+	TCAGGCCTCCCACCTCCACTGCACATATCCTGTGGGAGGGGGAACGGTGGCCACACTTTCGCCAGGGCTTGTGATCCCTCAGAGCCCTCACCAAGCAAGGATCACCCCAGTTCCGAATTA	NA
1	228359070	228359190	633749_26978996_cg06809285_1	+	GGCCCGGGGGTCATGTCCCAGCTCAGCTGGTCCTGAGAAGCTGCCTGGTAGACAGTCACCGGCACAGAGAGCTGGAAAGTGCCCTCGACCCCAGAACCTGGGTCCTGTGAGGACATCCAC	OBSCN
1	228366434	228366554	633749_26978997_cg20801751_1	+	CATCATCATCTTCTAATCCCCAAGGAGACAAGCTCCCTGTTCTGTGTTCTTGTATGAGGCGGTCAGTCAAGCGCAGCCCGAGAGGAGAGGCAGGAGCCTGGGAGAGCCTCTGCTAGACCT	OBSCN
1	228658586	228658706	633749_26978998_cg11336382_1	+	GAGAATGAATTTAGAACCAACTGGATACTGCACCCCTCAGTATTGGGGCGTCACAGCACCGCGGCACCCCTGCACTGCGTACCCATCTTCCCCGGCACCCCTGCAGCCCCAGCATCCCAA	NA
1	229374574	229374694	633749_26978999_cg20800892.1_1	+	CAAGCTAAGCTCCTCCCCAACATCCCTCAGGCCCAGAGCCAGCCCTTCCTCCTCCCGAGCGCCCTGCCCTGGGATTCTCAGACCTTGAAAGCCACAAGTCTTGAAAGTCTCTGAAGGAAG	NA
1	229692459	229692579	633749_26979000_cg00355656.1_1	+	AACAGAACTGGATTTCCTTACACTTACTTTGAGTCACATACAGAAGTGGTGGGCGCACCCGATGATGCTCAGGGTTTCTAAAGGCCTCACTCTGTGCCTGGTGGTATGGTCATTTATTCC	NA
1	230513235	230513354	633749_26979001_cg19560210.1_1	+	AGCTGTACCTGTGAATGAATCGCTTGGCTGCAGATCCCGGCCGGGCACTATGCTGAGCAACTGCAGCTCAGGTCCTGCAGAGTCCCCGAGAGTACTTTGCACGAAGAGAGCTCGAGTTC	NA
1	230845734	230845854	633749_26979002_rs699_1	+	CCTTACCTTGGAAGTGGACGTAGGTGTTGAAAGCCAGGGTGCTGTCCACACTGGCTCCCATCAGGGAGCAGCCAGTCTTCCATCCTGTCACAGCCTGCATGAACCTGTCAATCTTCTCAG	C1orf198
1	234462360	234462480	633749_26979003_cg11333189_1	+	AGCCACAACCACAACACCTCCACTCCCCACCGCGCCAGAAGGTGGCCAGCACGGGGATGCGCTGCGGCAAACCTAGGAGGGACCCAAAAGCAGAAAATCCTAGAAAAGAGTTCCTGCGGA	TARBP1
1	234905712	234905832	633749_26979004_cg00851028_1	+	TGCTGAGAGCAAGTGTTAGAGAACTTGAAAGGAGGCTCTTCTCTCTGTGATGAAAGAAACGGAAGGTGGCTCTGCAGATCCCCTCAGATGATGCACGCTGTGGACCCGAGCACCGAGCCT	NA
1	235266593	235266713	633749_26979005_cg01759628.1_1	+	GAAGCCAGAGGCATAGTATGAGGAGACAATCCCTATTCTGGGCTTGGCCCAGAATCAAACGCCTTTTTGCTAGAACAGCTGAGCTGGCTGAGGGAGCCGCCTGTCTCAGAGGAGCAGCTG	ARID4B
1	236557622	236557742	633749_26979006_cg09809672_1	+	CCCAGAGAGCTTTCATCTAGAAGGTTTGACTCTGGCCAGACAACCAGCGAGCATCTTCTCGCAATCTGTTGCTTCTTCCATGGCAAACTCCAGAGAATTAAGAAGCCAAACTCAACATCG	HEATR1
1	241912704	241912824	633749_26979007_cg05940691_1	+	GAAGACTCACCCATCTGAGTAGGGAATAAATATAGGATAAATTGTTGGCAGAAAGCTTTCGATCGGATGAATTTTCTCTGAGCGAAAAGCCAAGCTTTCTCTAAGTCATTTTTACCCACA	NA
1	244006228	244006348	633749_26979009_cg11314684_1	+	AATGCTCAAAATCAAGAATTACAAAAAAATCCCTTAATAACAAGCAAATTCCTAACACACGTTAAATATATCATTTCTCTCTTACTAGACATAGCATGACACAGTTTAACAGTATCAGAA	LINC02774
1	244213558	244213678	633749_26979010_cg12869659_1	+	TTTGACATTCAGAGATGTCGCAGCACCCTGCCCGGTACCGGTCAGCCCAGCCCGGGTCGCGTTACAGTTTCATCAGCTATTAGAAAAGACCCACAAACTGGCTGAAAAGTTCTCAAACTT	NA
1	244214533	244214653	633749_26979011_cg01105418_1	+	TGACAGCCTGCCATCCCTCAGCCTTTTATTCTAACACACAGACAGGGAGTTAGTGTGTGCGGATCTGTGGTGGAGAAGGTATCTCATTCCTCTCTAACATCATCTCCACTTTGCATCTGT	NA
1	244545557	244545677	633749_26979012_cg23028740_1	+	ATGGGAAATAAGCAGGGAGATGAGGATAGCTAAAGGAAGTTACTTTAAATAGGGCAGTCCGGGAAAATGTCTATGCAATTTTAGCTAAGCCCTGAAAAATAAGAATGAGTCATATAAAGG	CATSPERE
1	244624725	244624845	633749_26979013_cg24304712_1	+	GGCGCCATGTCAGCCCGGGAAGTGGCCGTGCTGCTGCTGTGGCTGAGCTGCTATGGCTCCGCCCTTTGGAGGTAGAGAGACGCCAGTCGCAGGCGAGCGACTAGGCGGGGATTACCCCCG	CATSPERE
1	244763481	244763601	633749_26979014_cg20311002_1	+	GACTCTCAGAAGCGAAGAGAGAACTGAAAGTTAGAGCAATGCTTTTCAGCCTACCTATGCGATCCAGGGCTACTGGCCCAGGATAATGGAGCTAGAAATTGGAAGCTGGGTTTTCAAGCC	NA
1	245319201	245319321	633749_26979015_cg18278247_1	+	CTACCCCCCCCATAGGGTCTTCCAGGATTTTGTTCCCGGGATCTTGCTGGGATAGGTGCCGGCTTCAAAAGCGTGGGGCGCTGAACCTATGGATCCCCCCCGCCTTGCAGAAGCCGTGGA	KIF26B
1	246310289	246310409	633749_26979016_cg13678787_1	+	GGCAGGCGTGACAGTGTTCGGCAGAGGACAATCTGTTCGAGAATAATTAGATTCCCCCTCGCTTCTTGCGTTGGTGGCGGAAGCACCCGGAGTATTTACAATACACCATTTTGCTTCCAT	SMYD3
1	249203095	249203215	633749_26979017_cg08055490.1_1	+	CATCATTTTGTCTTTTCCTCAGGGAGATATTCTCTGACCTCCCTGACTAGATCAGTTTCCGTTTTACGGGTTTTGATAAACACCTCCTTTCCTTCTTAGCCCTGTCATAGTTACAATTTT	NA
10	375770	375890	633749_26979018_cg08410533.1_1	+	CTTTGAACACACATTTAAGACTACTAAACGCTGTGATGCTGTGATGTCTCTCAGACCTGCGACATCAGCAAACTGGATCCTCTTTCTTAGTAGAAAACACAGGGATCAAATTTCGGTTTA	DIP2C
10	466818	466938	633749_26979019_cg11295183_1	+	AGGGATCGGCCAGTGTGACTCAGCCATCTGTTGTGCTTGGACTCCTTAGGACACTCACGCGCACGCAGACGCACGATCACACACGCTACTTTCCTGTTTGTAGGCTTCTGATTATCTCAC	DIP2C
10	1546761	1546881	633749_26979020_cg19012696_1	+	CGTTCACATGGAGCTCCTGCCGTGGTGGTGAAATATTGTGGACTGCTTGGCTGACTACACGGGTCAGTTGCTGCAAAAAGCCAGTCTGCAGGTGGGGCAGTCCAGGACCGTTTCCGTGAC	ADARB2-AS1,ADARB2
10	1796682	1796802	633749_26979021_cg17886420_1	+	TTCTGTGTCGCAGAAGCATGGTCAGCATTGATGCTATTTAGCATTTTATCAGCTGAGCACGAGAGGAGACAGGAGCTCTTTGAGCGCCGGGCGAAGGCCCTGTGGCTGATGCTGACCCCC	NA
10	3509650	3509770	633749_26979022_cg16704703_1	+	CCCCGTGCGGCGGGGCAGGACATCTCCCAGACAGCTGGGGACACCCTTTCCAGCGGGAGCGGGAGGCGCTGTTGTTCAGGAAAGGAAGTTGTGTGTTTGTGAATGAGCGCACTTTGTGGT	NA
10	3824495	3824615	633749_26979023_cg08614871_1	+	GGACAGATAACATTGCTGCCCGGTCACTACAGGGGCAAAACCTTTTGTAATTAAGCATCCGTGTCCTTACGGAAGTTAGAGGAAATCTGTTTCTAGAATGGTAAGAATTCAGAGGAAAAG	NA
10	4517186	4517306	633749_26979024_cg04196119_1	+	TAAAACTGAAGTGACAGGCAGGAACTCACCTATGGCAACCACAGAGCATGCAGATTCCCCGAATAAGAACCGCAGTACCTGAAAAACCACGGGAACCAGAAAGGACTTGGTTCCCACAGT	NA
10	5136722	5136842	633749_26979025_cg12530994_1	+	AAGAATAATTCCTTTTAGTTTTCGGATTTCAAAAGAATAAACCTAGTAGAAGTGAAACCCGTATTGGGTTGTAAGGTTCGTGTTCCTACCTTACTCTGGATGACTCACTGGTCTAGGTTT	NA
10	6104077	6104197	633749_26979026_cg26316423_1	+	ACGTGAGCAGTCCCCACATCAGCAGGTATGAATCCATCTTCCTGACCCTTGGGACCAGCCGGGGCAGTGAAGCGGAGGTCTTTCTCTGCAGAAGGCCCAGTTGCCGTCAGCCTCTTTTTG	RBM17
10	8100701	8100821	633749_26979027_cg11679455_1	+	GTGCCCGAGTACAGCTCCGGACTCTTCCCCCCCAGCAGCCTGCTGGGCGGCTCCCCCACCGGCTTCGGATGCAAGTCCAGGCCCAAGGCCCGGTCCAGCACAGGTAGGAGCCAGCTCTTC	NA
10	11343558	11343678	633749_26979028_cg22660341_1	+	GGACTGGGCCTCAGCTCCCACCTGTGCAGAGTGGCGGCCTGGGAGCTGAGCGTGGCCCTCGGCAGCCCTGCTTCTGAGCTGCATCAGAGGAACGGAGGGGTTCTCTGGCCCTGGCCCGGT	NA
10	11485569	11485689	633749_26979029_cg19647685_1	+	CCCTCCCCCAGCTCCAGAGTGGGTTTTCCTAATGAGCAGGTAGGGGGTGAATATCTCACCGCGCAGCTTCCTTACAGGAGGCTTTGAATGCTGCCTGGAGTATATTTGAATCCCCAGGCC	USP6NL
10	11909922	11910042	633749_26979030_cg12465010_1	+	CCCTGGTAAGGATAAAATACTGTCATTTGTCTTGAGCCACTAGAAATAAAGTGTGTACACGTGTGTACACATGTATGTCTTTCAAGCAAGGCTATGTATTACTCAGAACTTCACATACTA	NA
10	12084696	12084816	633749_26979031_cg18388639.1_1	+	AGCCCCATTTCCTCCCGATCGTTGGAGCGGAGGGGAAGGAGGATCCCCGGGACTCACCTCGAGCCTGTTGTCAACATTAGCCCCGGGTTTCCCAGCACCAACTCCAGCGCTCGGGCTCTC	DHTKD1
10	12164721	12164841	633749_26979032_cg00183239_1	+	TCACCAACCGACTCCCTCACTGTGAAATTAAACCAAGTACTGGAAACGTAACTAAACAGCGAACCATGTAGCTTCACCTGACTCAGTGCTGGGGGCCTCTACCATCTACTGTGCTTGTGT	SEC61A2
10	13736049	13736169	633749_26979033_cg15777335_1	+	AAGGGAAGCAGGTCAAAGAAGTGACGCTCACCTTGCGGAAAGGACAGTCATCCCTCGCCCGCGCCTGCTCACCGTCTTGACATTCCGCAAAGGGACTTATCTCCCTGACTAATGTGCAGC	FRMD4A,FRMD4A-AS1
10	13911271	13911391	633749_26979034_cg05392293_1	+	ACCCAGGCAGGTAAGAGGCTGGTACAACAGGAAGCTCTCCTGAGGGCGTTATGGCATCTCGCTGAAGAGGAACTCCTACCCACAGCTCAGTTGTGTGATGTGGGGAGGTGGGTGCACTTT	FRMD4A
10	16478859	16478979	633749_26979035_cg17526300_1	+	CTACGAAGAGGTAGGGCTTGGCAAGGACCCACGGGGCGTGTCCTAGGACTCGGTGAGGGCGTGACCTCGGGCCAGGGGCGGGGAGAGAACCAGAGGGCGAAGTGGGAGGGCACAGGGGAG	PTER
10	16479132	16479252	633749_26979036_cg04254609_1	+	GGTTCGCTGCAGAGCTCCACGCGAGGGTCCTGCCGGAAGGAAGGATTTTCTAGCCGCTGCGCTTGGGCCCTGCCGCCTCTCCTTAAGTGCTTGAGGGACGTTGCAAAGAGCGCCAGTCCC	PTER
10	18430352	18430472	633749_26979037_cg03634479_1	+	GTCCCCTCGGGCACTTGCCAAGGTTTGCCTGTCCCACCTCATGCCTTTCCCTTAAGAAGCGAGTGAGCTGGGGACAAGAAAGTTTTTATTTTTCCGTCTCCCCTGAAATGTTAGCCATTT	CACNB2
10	22611394	22611514	633749_26979038_cg23754392_1	+	AAATGCTGAAGTTTTCAAGGTGGTGTGTGTTGGGAGTCTTGGATAAGTGCTCTGAACATCGCTTGGGAGGTGCTCCCTGGGAAGTGGGCATTTCAAATTTGGAGCTTTTTGTGGAGTGAA	PIP4K2A
10	22634542	22634662	633749_26979039_cg06908778_1	+	GAGTCAGAGGCAGGTGCTGCAAGGTAGGGCCGAGGCGGGCAGGTGCCCTAACTAGCTGGCGCCGAGGAGACCCGGGTGCGGTGGGCTCCACCGACTCTCTCTCCCGCAGTGTTCGAGCAA	PIP4K2A
10	25247795	25247915	633749_26979040_cg10317175_1	+	CTTCAGAGCAAAAGAATAATGTGTCCATGTGTTCCTCCAGATCTCTGAGTCCTGGCAGTCGACCTCAACTCTCTTGGCCACCATAAAGCAGTCATTGAAAGGACACAGCTGCAGGAACTA	GPR158
10	28965524	28965644	633749_26979042_cg16408970_1	+	GGAGGGGGAAACAAAACTACAGCAAGACCACCTTGAGTACCTTGGGAAGGGCAGCCCCGCGATCCCTAATAAATGAATTAGCATCTCAAGGAGGAGATCACTGCGGGGCTGATATTGATC	NA
10	29431777	29431897	633749_26979043_cg02974659_1	+	GCGGGCAGAAGAGCAGGACAGGCACCCGCTGGCCGGGAGGTCATTGACTGGCAGAACGACGCGGAATTTGGCTGGAGCAGTCGGAGGAGAGCCCAGGACGCCCAGCAGCCCGACTCCAGA	SVIL-AS1
10	31273650	31273770	633749_26979044_cg01656216.1_1	+	ATGTGCATAATACTGTGGAAATTAGTAAACAGTCACAAACAAGTGATTCATATTCAGGGCGCAGCCTTTTTGACAGGAAAACAGTAATCAAGAGTTTGGGATTTGAAGATTTTTAAAAGG	ZEB1-AS1
10	35417103	35417223	633749_26979045_cg19215266.1_1	+	ATCAGATACCTGAGTTTGAAATCACTTAGGGGTTTCCTGCATGCTGCTCAGTGAAGCAGCGGTGAGTTTGTAATCACATTTTAAGAAATTGGGACTTACAGGGCCAGTCTCAAAGTGTCA	CCNY
10	35894370	35894490	633749_26979046_cg00168942_1	+	TTTGCTTTCTTATCTCCAGCTCACACCTTTAAGTCTTATGTAGTTAAAGGACATTTATCCGCCTCCTTGGAGAACACAGCCCTCCAGTGTCTCCTGCAGCCTGGAGCCTGGGACATTCTG	NA
10	43891399	43891519	633749_26979047_cg14034325.1_1	+	CTGGGGGCGGGGAGGGCTGCTCAGCTCCCCCAGGTGACTGGACCCGGAGGTTTTCAGATCGAGCTTGCACGGGGGCCACCTAGATAATTAAAACACCAACCCTAAAACAGATCTGGGTGG	LINC00840
10	43892015	43892135	633749_26979048_cg00326958_1	+	AGGTGCATGTTTTTGTTCTCAACCTGCAACAGAAATCCAAGTGGTGGTGGGGTCCCTTCCGCAAGGTGGGAGGCCCGGGCGCGCGGTAAACGTGTTTTGGCGGGAAGCAGCGCCGAGGCC	LINC00840
10	44070089	44070209	633749_26979049_cg19795482_1	+	CACGCCCACTTCCGGCGCGGGCCCCTGAACTCTGCGCTGTGCGGAGCGGGATTCTTGGGCGGAGGGGACCATCTTTGAGTCAGCGACGCGTGTATTCAAGTCCTCCTCCTCGTTTTTTAT	NA
10	45455440	45455560	633749_26979050_cg17324128_1	+	CCTCCCCCGCCAGCCTGGCGCATTGCGGGCCTCGGGCTCATTGCTGAGAGGGGGCACTGCGCCTGGCACCTCTGTTAAGCAATTTAGGGGCTACAACCTGAGCAAGACAGATGAGCCCGG	MARCHF8
10	45869756	45869876	633749_26979051_cg18809289.1_1	+	TGGCAGCCAGTGGTTCGCCGGCACTGACGACTACATCTACCTCAGCCTCGTGGGCTCGGCGGGCTGCAGCGAGAAGCACCTGCTGGACAAGCCCTTCTACAACGACTTCGAGCGTGGCGC	NA
10	46168491	46168611	633749_26979052_cg07104958_1	+	ACGGCGGGGTTGAAGCCGGAGCCGCCCTCCGTGAGACCCACCGGGGATCCTCTTCCAGGCGCCTGATTTGCTGGAGATAGGCGATACAGGCAGACGCTGTCCAGTCGGTGGCCTCTCCAG	NA
10	48416831	48416951	633749_26979053_cg05441133_1	+	TCTCACCCGCTGCCGGGCTGGATTGTCCTCCACTTGTGCTTATCTGGTCCTCGATGCCGCGCTCCGACGTCTTATCTGAGGGAGCCTTCCGTTAATGAAGGCTCTATAAACATCTGACAA	MAPK8
10	49673474	49673594	633749_26979054_cg22796704_1	+	CCTAAGCCTCTCTGAGCTGGGCTTGGCCACCTTCCGGGGTGTGAGCGTCCACGGGAGATCGACCACACCAGGCACCCAGGAGCAAGTGCTTTGAAATGCGGCTTTCTCCGGACCTTGCAG	NA
10	52271839	52271959	633749_26979055_cg00936935_1	+	TGTGAAACAGATGGGTCATAATAGGAAAGATACCAATCAAAGGCATGGGGAAGGCTATCCGGTTCAAGAAGCATACCACAGAGTAGCTGAATATGGCAACAGGGTACTTGGGCACCTGAG	PRKG1,PRKG1-AS1
10	52834470	52834590	633749_26979056_cg09019938.1_1	+	AAGCTGCAGAACGAGCTGGACAAGTACCGCTCGGTGATCCGACCAGCCACCCAGCAGGCGCAGAAGCAGAGCGCGAGCACCTTGCAGGGCGAGCCGCGCACCAAGCGGCAGGCGATCTCC	NA
10	56561074	56561194	633749_26979057_cg02613108_1	+	GCAATTAGCTATCTTGCTTCTCGCAGCACATACAGGAGACAGCTGAGTGCGCTAAACCACGCACTGACTGGTGAGCGCTTTGCACCAATTAGTAGCAGGTGCTACAGCCCAAAAGACAAA	NA
10	60144861	60144981	633749_26979058_cg17133967_1	+	CCTTGTGACCGTCACGGGCGGACACCGGCCAACGCCGGGTTGGGGTGAGGCCGCCGCCGCGGTCCCTCCATCACCCTCCTGGCCCGGCAGAGGAACCCACTGCTCCGGGCGGCCGGGGAC	ANK3
10	63752649	63752769	633749_26979059_cg17458390_1	+	TTACAGTACAAACCATTTCTCAAAATAACCACAACAGTGCAATACTGATGTGTAATTTACGTCACAGTTTGTTTTTATGAAATAGTTTGTGGCATTTTCATTTCTATTCCGGATGGAATC	NA
10	70320409	70320528	633749_26979060_cg19439331.1_1	+	ACCGGCGCGAGTTGGAAAGTTTGCCCGAGGGCTGGTGCAGGCTTGGAGCTGGGGGCCGTGCGCTGCCCTGGGAATGTGACCCGGCCAGCGGTGAGTTGGGGCCGGGGCAGAGGGCAGGG	LRRC20
10	70480752	70480872	633749_26979061_cg03153178_1	+	CAAAGGAAAGCCCTTCCTTCAGAGCAAGCGCAAGACATATAGCCCCGCTCATTGTTAAGCGAGGCCAAGGCAACCCTTAGGCGCGCTCTATTTCCCCTTTCGTAGCGAAAGGGCCAGGCG	PALD1
10	70939927	70940047	633749_26979062_cg13409216_1	+	TTTCCCGGGCAGCTTACCTGCTCGGCCTGGGTCTTTCTGGACAGCAGGCGCTGGAGGTGCGCGTCACTGTCCGCCGCCGTGTCCGCGGCTGCGCCAGACAGTGTAGAACCTGCGGCCTCG	LINC02622
10	71078312	71078432	633749_26979063_cg12329405_1	+	GCCCGCATCGGCTCCCTACGTGGGGGACGTGCAGGATGATGCGGGGTCGGGGGGGATTTCGCTGCGTCGCCCGCCCCCTTTCCGGCGCAGGAGGGAGCGGCCGCCGCGTCCCCGCTCCCC	NA
10	71389637	71389757	633749_26979064_cg13129046.1_1	+	ACTCAAGGGGCATCCACGGAGCTGGGTCAGCAAACATAACACTGGTCATCTGAGCCTGCGCCCGCCCTTCCTCCCAGGCCAGGGCGCCCCCACCCCCTGGGTTTTTCCTCCGTGGACGCC	NA
10	71725695	71725815	633749_26979065_cg20245361_1	+	TTGGGGTCAAGGGCACATGTGCATGACTGGATGCAGCAAAAGTCACAGCTAATGCACCCCGATGGTGATCCAGATGTGATGTGAGGCTCAGTGGGTACTTAGAGATTTTTCACAGCCAAG	C10orf105,CDH23
10	72027297	72027417	633749_26979066_cg13585930.1_1	+	TGCTCTGTGTGTCTGTGAATTAGGACCAGGCTTTGGTGTGTGTTTCCCCAGGCTTGCTTCGAAGGGAAGGCTCAGTGTCCAACCACAGCTCTTCTGGGAAGTCATTAGTTGGGGTGACTC	NA
10	72545364	72545484	633749_26979067_cg01560871_1	+	GTTTTAGCCAGAGAGAAGCGGATGGAGGCGGAACGCTGGCAGAGGACGTTGGTGGGCTGCGTCCCAGCTTCGTCAGCCCCACCTGGCCTGACCCCACCACACAGGGGTCGGCTTCCATGC	MICU1
10	72640040	72640160	633749_26979068_cg12483947_1	+	ATCTCATTTCCAGGCACTTCAATAGGTCGCTGATTGGTCCTTGCACCAGCAGTGGTAGTCGTACCTATTTCAGAGAGGTCTGAAATTCAGGTTCTTAGTTTGCCAGGGACAGGCCCTATC	NA
10	73404110	73404230	633749_26979069_cg23867673_1	+	CAGCAAGTGTATTTGCCAGTTTGCTAAAATGGGAAAAACCCAAGAGACTGATGGGTAAACGTTAGCATGCATTCATTCCACAAGTGCCTTTGAGCATTTAGGGGGCAGCCCCAGGGGCCC	ANXA7
10	73497454	73497574	633749_26979070_cg10750182_1	+	TCACACCCTCATCAGTGAACCCCTGGGTACCTGTGATTCCAGCCGCAGTGGCCTGTGGCCGTCCGTGGACTGGAGGCCTCACCCGCGGCAGGCCTTCACTCTCCTGCCTCTCCACAAGAA	USP54,PPP3CB-AS1
10	73533867	73533987	633749_26979071_cg23282441.1_1	+	CCAAGATCAGCACATCCCTACCCCGGGACACACACAGATATGCAGGCAACACCTGTTGGCGTGCCCCACAGCACATCCTGCAAGCTCCCCTCCGGCAGAGGCCTCAGCTGTCCGCCTGGC	USP54
10	73565565	73565685	633749_26979072_cg17485681_1	+	ATCCCGCTGCGCTCCAACGTGTACGAGGTCTACGCCACGGACAAGGATGAGGGCCTCAACGGGGCGGTGCGCTACAGCTTCCTGAAGACTGCGGGCAACCGGGACTGGGAGTTCTTCATC	USP54
10	73565628	73565748	633749_26979073_cg08293528.1_1	+	GCGGTGCGCTACAGCTTCCTGAAGACTGCGGGCAACCGGGACTGGGAGTTCTTCATCATCGACCCAATCAGCGGCCTCATCCAGACTGCTCAGCGCCTGGACCGCGAGTCGCAGGCGGTG	USP54
10	73723161	73723281	633749_26979074_cg04268405_1	+	GACGTTACGTACTGGAAGTCCCAGGAGGAATGCCCAGCAAGTGGAATCCAAGACGTTCTCGCCTTCTCGGGGACAGGGCCATCACCAGGATTCGGAAAGGAACAGGGAGGTTCGGTTTGT	BMS1P4,BMS1P4-AGAP5
10	73740190	73740309	633749_26979075_cg18738190.1_1	+	TACACAATGCTGTTGTGTTTAAAAAAGAAAAAAAAAGCTTATCTTAACCTACCAAATTGTTGGCACAGCCTGCAGTTTGAGAAATGTCACTGTTGACCAGCGATTTTCAAACGTTCGTG	NA
10	73848704	73848824	633749_26979076_cg08641278_1	+	CGCCACAGCCCTGACAGCTGGCTTCCTGCGAGTTATGGCTCTACCGTAATGGGTGGCTTCGTTAAGACAAAAGCCGTATAACAACTGGCTGCTCAGAACCATTGCTCCCCAGCGGCACCG	CAMK2G
10	73849068	73849188	633749_26979077_cg12752647.1_1	+	GGGCTGGGGTGGGGTGCTGGTTTTGTTTGAGGTGTTTCGGGTTTTGTTGAAACTGCGACCCTCCTTATTGGCTGTAGATTTAAATGTTGACATACCAGCGGGGAAGGCTGGAGGCTGGCC	CAMK2G
10	74020368	74020488	633749_26979078_cg16407699.1_1	+	TAAGTCAGGGTTTAGGGTAGTGAGTCACAGACATTCTTTCCCCCATCCCTTAGGGTTTGCGCACACCCAGGAAGCCTTCCCCTCCCCAACAGAGACCGCTTTGTTAGCACGACCCACCCG	VCL
10	74021372	74021492	633749_26979079_cg12147622.1_1	+	CTGATCAGATAAAACAAGGGCTGACCTAGAGAAAGTCTCTTGGGTCAACATATTCTTAGCGATAACAGAAGATCACTCCAACTGTTCTACACCCCACCCTACAACATTGACCCCCCGCTT	VCL
10	74115228	74115348	633749_26979080_cg14984434_1	+	TGAAGAAAAATTATGGAAAACACAGGGATAGAGAGTGGGAGGCGCTATTTTAAATAGCGCGATAAAAGAAACCTCTCAGAAGCTGTCATTAACAGGTACCAGAATTCAGGAACGATAACA	VCL
10	75118463	75118583	633749_26979081_cg13323474_1	+	TGTCTTACCTGCAGCAGCCTCAGTTATGTTTTTGACAACTATAGCAACCAACTACCTCTCGCGAGAACTTACTTTTGGCCATCGCACGAGCAAGTTTATTCCAAGACTCGCGATAACCCT	SAMD8
10	75193194	75193314	633749_26979082_cg08945443_1	+	CACTGCCTGGGGTGATAAATACTTTACTCAATTATAAACTAAGCAAGCAGACAGGTTGACGGAAAAAAAAACTTACCCTGCTAAGTCCTCAGCTTCCTTCCTTCTCTCTTTCCTCCAAGT	NA
10	75402260	75402380	633749_26979083_cg18180783.1_1	+	GCCAGGATCTGCCTTTTAACCTCCATTTGCTGTTGAGATGCTCAGTTCAACCTGCTGTGCGGGATAGACATCGATGTCTCCCTGAGAAGCACATATAGGCTCTCTGAGGTTTCTTTTCTT	ZNF503-AS2
10	76728508	76728628	633749_26979084_cg06752157_1	+	GATAAAAGACCATTAGATTTTAAACTGTACAGCCTTCCAAAGAATCTAGGCTCACGCTCCGCACACCTCTTGGAGGAATCTATTACACACTGGCTCATGGCTGGCTCCTTTGAATGGCAT	NA
10	79686205	79686325	633749_26979085_cg10531748_1	+	CTTCCACCTCCGTCATGGCCTGGGCCAGGCTCTGCTGACACTGGGCGAGCAGCTCCCGGCGCTGGGGCTCCATGGTGGCGGGCCGCGCCGCCCCGCCCCGCCGGACGCCTCCCGGGCCCC	NUTM2B-AS1
10	81003103	81003215	633749_26979086_cg14371731.1_1	+	TCGGCGGCGGCGGCGGCGGCCCCATTAGCGGAGCCTCCGCCTATGATTGGCTTCGCCCGGGAAGCTGGAGACGGGCGATGAATAATTGATGTGTGCGGTGCGGTAGCCGGAC	NA
10	81108000	81108120	633749_26979087_cg19939077_1	+	TGCGGGCCCAGTAGGCCTCAGGCCCCGGCCACCTGGTGGACCCCAGAATGCCCCTCCTGCGAGTCGGGACACACTCAGAGACAGTGTGCCCGGCGCCTCAACCCCTGCCACTGTCCTTGG	NA
10	82169089	82169209	633749_26979088_cg07091481.1_1	+	AGGCAAAGGAAGGGAAGTCAAGGCCCAGCCGGTCCAGGGCTGTGGGAAGGAGGCACACCCGGGAGTCCACTGCCGGACCGGGGTTCCCAGCTGCTCCTGCGCCTCTTTTCCTTGCCACAT	NRG3
10	85932703	85932823	633749_26979089_cg04126866_1	+	TCCACCAACAGGAGCTCCTTGAGGCGAGGCACAGTGTCTTCTGTGTCCCTGGAGCCAAGCGCATGGCTCAGCCCAGGTCACGTGTCCAGTGAATGGGTGGCATCTGAGCCTCCTGCACCT	GRID1
10	90428324	90428444	633749_26979090_cg18148156_1	+	TGTTGTGTTTTTGCAGCATGGTTTGCTTGCATCAGCCACAAACTGGATTTCCAACCTGCCGAACAACAGCCTTGCCTTCATTCTGGCAGATGCTGGTTATGATGTGTGGCTGGGCAACAG	LINC02653
10	91020593	91020713	633749_26979091_cg02314339_1	+	TTTACTAGCATGCACTTGAAGATGGAGTTCAGATATCCAGGACGCTCCAGGCTTTGACCCGCGATGGTGAGCAAGGGTTCCTCTTCCTTTTCCTATGCTGGGCTTCTCAGTCAGTTTCAT	NA
10	93170942	93171062	633749_26979092_cg06520331_1	+	TATCTAAGCTTGACAGGGATGATTTCCCAGCTGTATCTTCGTAAGGGTTATTTGGAGAGCGCTGTCAGGCTTCAAACTACATATTGCCAGATGATGTCATGGGACAGCCCCCTCCCCCTC	NA
10	94352642	94352762	633749_26979093_cg16340918.1_1	+	TAGGGACGTTATGTAAGTTGAGCCACGCTACGCTAAAAGTTCCACACTCAATTCTAGCGTCTCGGCTCTGGACTACCAAGTTCCGGAGCAAGCAGACAGACCACCTCTTTACGTTCCCGT	NOC3L
10	95517469	95517589	633749_26979094_cg07793207.1_1	+	CTATGCAAGATGACTGCTCCCACCCACCCGCCCACCCACTCACTAATAAGACATAATGCCGTCCTATTTTTGGTAACAATTAAAGGGCCTCCCGGTGAAAGCAGAAAGCTGTTTATTTTC	SORBS1
10	95789441	95789561	633749_26979095_cg09480837_1	+	AGGGAACACATATAGAAGGGATTAAGGGGTAGTTGATGACTCTTTGGGAAAAGAGGGTACGGGAGAAGCAAGGGGAAGAAAGACATCTATTTGTCAAAGAGCAAAGGCAAGGCAAAGCTG	ENTPD1-AS1,ENTPD1
10	98062627	98062747	633749_26979096_cg19935065.1_1	+	CAACACAGAGTGCTTTACCCATGCCTTAAGGCAGCTGTCACATGACTCTTCCCCTAATACGGTTGTGAGGTGCTCACGTGTTTTGGAGATAGCAAAAGTCTCAAATAATATGGCACAGAC	NA
10	98176680	98176800	633749_26979097_cg10549018_1	+	TACAAGAGAACTGTCTCCTCATCTCCTGGATCTTTGCCCAGCAAAACCTCCAAAGAGACCGCTCCCCACAGCCTGGGTCCAACCAAGGGGGAGGGGAGAAGAACTGCAATAAACTAGAGA	R3HCC1L
10	100220749	100220869	633749_26979098_cg16745930_1	+	ACATTGCATAGTGATGACTGTTTCTGGGCCTTGCCCAACCTCCAGTGTGATAACATTGCCGTGACATCATCTGAGCTGTAAAGAGAATAGAATGTTATAAATTGATATAGAGGTCTTTGT	CHUK
10	102130952	102131072	633749_26979099_cg07504977_1	+	ACAGGGAGTAGGAGTCATATTTTGTGACCTGTAGTTAACTTTCCGTGCTGCAGGCAAAGCGCTGATTCTTGTACACTGACTTTGGAACAAATGCCACAGGCCCTAATTGCAGGCTCCAAG	NA
10	102132924	102133044	633749_26979100_cg01508796_1	+	CAACAGTCACAGATAGGAAGGGGCTCGGTGTGGAAGGTGCCAGCTCTGGCTCAGCCCTGCGGGTGAGTGTTTAACTTTCAGCCCAGCTTAAGATCTCCGAAGACACCCATCGCCTCGTCC	PPRC1
10	102222738	102222858	633749_26979101_cg26109803_1	+	AATCTCTTCTTTGGACGTTTGGCAGCTCCATTTCACCTCCCCTTAACTCTGTTTGGGATCGCTTACACACCAAGGAAGTTGGGCTTTGAGAATTCCATCCCACTGGCACTGAGGAGAATA	NA
10	102322068	102322188	633749_26979102_cg25427880_1	+	TCGCCCGCAGCCCAGCACGTGTAGAATCCAGATGTGGCTTCTGCTGGAGCCACGTGTTCCGGCCTGAGCGACGTCGCACGTGGCCTCCTGGCCGCAGAGCCCATGGCGCGGGGGGCCACT	GBF1
10	102748633	102748753	633749_26979103_cg13449372_1	+	GAGGCTAAATGCCAGGGGGATGGAGTGAGCTACGAGGAAACCACTATTCCCCGACCCAGCGCCTACCACAATCTGTTTGGATTACCACTGATTAGTCGTCGAGATGCTGAGGTGGTACTG	WBP1L
10	103594274	103594394	633749_26979104_cg11685391.1_1	+	CCCATCACCCCGCCTCTGCCCCACAAGCCTCCCAACCACAGCCGCCGCCTCTTCCTCTTCGCAGGGCCACCTCAGCCTTTGGACTGGCACCTCCTTGGGAACTTTTGGCCAAGATATGGG	SH3PXD2A
10	104233347	104233467	633749_26979105_cg23322172_1	+	ATCTCAACAACCTCTACTTCCTGTCCCTGTGCCGGCGCTGGGGCGTCTACGCGGTGGTGCGGGGGCTCTTCCTGCTCAAGCTGGGACTTAGCCTGCTCATGTTGTTGGCCGGCCCGGACC	NA
10	104556272	104556392	633749_26979106_cg09671951.1_1	+	CATGGCCCAGAGAGGAGGAGCCGACCATGTGACTTCAGTTTCCACTGGCAGCTGTCCGCCGGATGTGCACTGTGGGCAGGGCCAGCCTGAGTTGCCGCAAATACTGTGGCTTTAGTTTAT	NA
10	105236173	105236293	633749_26979107_cg06996423_1	+	AAAGTCCAGAAACTTCTCAGGGTCCACAGAGCTGCTGAAGGCACACACGAAGCACTTCCCGTCAAGGAGGGCCAGCAGGATCCAGACCAGGGGGGCGGCCAGCGCCCTCTGCAGCACAGA	SORCS3
10	105517704	105517824	633749_26979108_cg06888746_1	+	CTGTGTCCTGCGGCAAAGCCACCACGAGCACAGACAGGCTTGCGGCACCAGTCCTCTCCCGTTGCACGCCACACAGCGCTTTCCATGCATTAACTGCTTGCGATGTCACCAAACCATGAT	NA
10	105614639	105614759	633749_26979109_cg02089135_1	+	TGTGAGGGGTTGACGAAAGCTCCCCCCACCATCCATCAAAGGCGGACAGATGACTTCACCGTTGTAACAGACAAGGGCAGCCACTTGCCAATTCCAATGCCAAAAAAAGAAACCGGGGGG	NA
10	111693863	111693983	633749_26979110_cg24838825_1	+	AATAAGCAGCAGATGCAGCAAGGCCTCTGCAGATTTAAAAAAAAAAAAAAAGCATGTTGCGTCAGAGCACATGTCTCCCCAAAGGGTACGTGTACGAACAGCATGCAGACTTGTGAACTG	NA
10	112460904	112461024	633749_26979111_cg16265932_1	+	CATTTTGGGATACCTGTGTGAGCCGGGGGTTCCATTTTCCTGGTGACCCTTCTCAACTCCGTTCCCAGTGGTTCTTTCTCAAAATTACAGATTGTGAAGAATTTTTTTTTTTCCTCCTAG	VTI1A
10	114758233	114758352	633749_26979112_rs7903146.1_1	+	GACCAAAGAGAAGATTCCTTTTTAAATGGTGACAAATTCATGGGCTTTCTCTGCCTCAAAACCTAGCACAGCTGTTATTTACTGAACAATTAGAGAGCTAAGCACTTTTTAGATACTAT	ABLIM1
10	115804518	115804638	633749_26979113_cg13848598_1	+	TACAACGACCCCAAGTGCTGCGACTTCGTCACCAACCGGGCCTACGCCATCGCCTCGTCCGTAGTCTCCTTCTACGTGCCCCTGTGCATCATGGCCTTCGTGTACCTGCGGGTGTTCCGC	ATRNL1
10	116282474	116282594	633749_26979114_cg12649038.1_1	+	CAGGCTTGGCGAATAATAAAGCAGCAGGGTTTGTTTCCTCTTTGATGAAGGTCCCCTCCCGTCAAAGGCTGCACCTTAAGCCTCTGCAGCTTAAGGTACAAGAAAGGCTCACGCTTGCTC	NA
10	116636296	116636416	633749_26979115_cg07733920.1_1	+	TGCTACCAAGTAGGTACTGGATGCACGGCAGGCCCTGCCACTGCTTCTCAGAACCCTCTCGGGTTCCTAGGCCTCTTGAACCACAATTGATAGGAATGGGACCTGCCGGGAGCTTTCTGG	PNLIPRP2
10	121577911	121578031	633749_26979116_cg11613559_1	+	CAGCCACTGTCTCTTAGGCATGCGATGGCCTAGGGGCCAGACGCTCGGTGCAGTACCCTCGCCCGGCCCGCCAGCGCCCCCCTCCAGCCGCAGGCACTGTCCCTGACGAAGGCGAAGGCG	FGFR2
10	126360609	126360729	633749_26979117_cg20723792_1	+	TGGTACATAAATGGGCTCCTGTCAGCAGGAGAAATTCTCTACTGATGCAGTGCCTGGGGCGACAGAGGCTCATGCTGCCAAAGGCGAAGTGGGCTAAAGTAAAGGCTTCACACTGATGGA	ADAM12
10	126370370	126370490	633749_26979118_cg05747812_1	+	GGAAAACTGCTCATGTGAGCAAGAGAGGGACCGCTGCAGGTCCAGCCGGCCTCCTCCCACGGGGTGCAGGTCAGGGCTCCAGGTGTCACCTGCCTGTCCACACGGGGCTGAGCCTGGCAC	ADAM12
10	126599906	126600026	633749_26979119_cg07906193_1	+	TTTCCGTCCTAGGCCTGATTATGGACTGCCAAGACTTTTTGGAGAAAGCAGTTTCTTGTCGCTCTTCTTTTTTCATTCTTCTTGATTTGCTTCCCTCTAACTATTGTCCCGAATCTCCTC	C10orf90
10	126605250	126605370	633749_26979120_cg17639894.1_1	+	GGCCGCGGAAAGGAACGGGAACTGGGCCGACGCGCGCCGCCGACTCACAATCAGGGCCGCGCGCCGGCTGACGTCACCCTGTGTCGACCAGCCCCCTGAGCCCGGAAAGAGGCGGTCGCT	C10orf90
10	127513130	127513250	633749_26979121_cg19346193_1	+	TCCAGCCCATCAGTAAATCCTGTTATCCAGACATTTCTCAGCACTAATTCTGAGACCATCGTAGTCCACACCTCTATCATCTCTTGCCTGGACTACTATTTAATGTAACAGCTTTTAACC	NA
10	131265736	131265856	633749_26979122_cg26201213_1	+	AGCCTTTCCCCGGGCCTGGGGTTCCTGGACTAGGCTGCGCTGCAGTGACTGTGGACTGGCGTGTGGCGGGGGTCGTGGCAGCCCCTGCCTTACCTCTAGGTGCCAGCCCCAGGCCCGGGC	TCERG1L
11	747460	747580	633749_26979136_cg15498283.1_1	+	CGCAGACCCCTCGGTCTTGCTATGTCGAGCTCACCCGTGAAGCGTCAGAGGATGGAGTCCGCGCTGGACCAGCTCAAGCAGTTCACCACCGTGGTGGCCGACACGGGCGACTTCCACGGT	TALDO1
11	796509	796629	633749_26979137_cg10665488_1	+	TATAGCATTTCCTGGCCTGGATCTGTCTAGGGCTGGTACTCTGAGAATGAGGCTTTCTCCGGGCCAGGGTACCCTGTATGTACCTGGACAGGGAATCCGGTGCTGTGGAGCAGAGATGGG	SLC25A22
11	847984	848104	633749_26979138_cg12776156_1	+	TCTCCCAGTCAGCCTGGGGTCCTCCCGGGTCCCCGTGGCACCTGCCCTTGCCTGGCCCACGAGTAGGTGCTCTGAGCGCTGCCCAGGTCACATGTGAGCTCCCTGGAGGCGCTGCACACG	TSPAN4
11	850236	850356	633749_26979139_cg24869272_1	+	GCAACAAGTACGTGGTTTTCTACCTGGACCTCTCCTTCATCTTCCTCCTAGAACTGAAGCGCTGCGGCATGGCGCGCGCCTGCCTCCAGGCCGTCAAGTACCTCATGTTCGCCTTCAACC	TSPAN4
11	865689	865809	633749_26979140_cg23938637_1	+	CCAGTTCCGCTGCTGTGGCGTCTCCAACTACACTGACTGGTTCGAGGTGTACAACGCCACGCGGGTACCTGACTCCTGCTGCTTGGAGTTCAGTGAGAGCTGTGGGCTGCACGCCCCCGG	TSPAN4
11	970329	970449	633749_26979141_cg12893697_1	+	GGAGACGGCAGAGGATGGCGTGGGCCTGGCAGGACTGAGGCCCGGTGCCCGTGTAGGGCCGCTGCTTCCTTCTCTGCCCACAGCTGACGTGAGCCACGTGGGTCTGCTGCAGATGGAGAC	AP2A2
11	1213224	1213344	633749_26979142_cg09690118_1	+	CACTCCCAACCAGTCACCAGTGACTGTCATCCTCTGTGCGCCTGGACAAAGTGGTTCGACGTGGACTTCCCATCCCCTGGACCCCACGGCGGGGACAAGGAAACCTACAACAACATCATC	NA
11	1403691	1403811	633749_26979143_cg03322338_1	+	CGTTCCTTTCTGCAGCAGGACGGGCTGGCCAAGAGCAACCGATTGTCGAGATAAGAGGCCGATAGCTGTCGGGCACGGAGCTGGTGGGCGCCAGGCTGGCGGGGCGTGGGGCAAGCCTCC	BRSK2
11	1885037	1885157	633749_26979145_cg05928581_1	+	CTGGCCACCTCTTGGGACCATGCTGTGCCAATACCAAACCGAAGATGCTGCGTTGGTGGCGTCTCTGCCTCTTGGGTCAACTCTGCAGTCTGGCTGGGGGGTTGGGCCCACCAGGAAAGG	LSP1
11	1890144	1890264	633749_26979146_cg08687540_1	+	GGGAGGCACCCTGAGGCCAGAGGGAGCATGGCCCCGGGGACTGAGCATCCGGCTCAGAGCGGCTTGGCAGAGGTCGGTGGACTGGGGTTAACCACAGAGGTCTCTGGAGGGCAGACAGGA	LSP1,PRR33
11	1983065	1983185	633749_26979147_cg01518025.1_1	+	GAGGCTGCTGTAGCCTCACTGAGGAAGTGACTGTCCCAGGCTCTAGAGGTGCCTGAGGGCGGCCGAGGGATGGGGCCGGCTCCACAGACGTCCCTACCGTGGAGCTCCAGATGGTGTGCT	MRPL23
11	2323886	2324006	633749_26979148_cg17627559.1_1	+	GTGCTGGGGCGTCTGCAGTGAAGGCCTCCTGAGACCACTCCACGGAAACACCGGGAATCCCTGCAGCTGAGCCTGTCTCTCACGGGACCGGGAAGCTGGAGAGAGCCCCAACCCTGCCCG	NA
11	2598609	2598729	633749_26979149_cg26411299.1_1	+	AGCTGAGCTGAGACCTCAAGACACAGTCACCTGGGCCACCTTCCGGCAGGGCGCTGAGCCTGGCTGTACCTCGGGGAAGACGCGGCCTGGGGCCTGGGTGCCATGGGGGTGTTGACGGTT	KCNQ1,KCNQ1OT1
11	2724084	2724204	633749_26979150_cg06603309_1	+	GTCCTATGTCCTCTGCTCCTCACCCCCTCGCCACACACGGGGTGCCGTCAATCAGCCAGCGCCGCCTGCCAGCCCAGCGCACCTGTTGTGTGCCCCCACTCCCGCCTCCTCTAGTCCTTT	KCNQ1
11	2965939	2966059	633749_26979151_cg01057893_1	+	TCATACGCTCCACTGAAACGCAGGACTTCCCAGCCCAGTCCCTCAGTGGAGAAGACTGCCGAAGCCCGGCTCCGGCAGCAGGGTGGCGCCTGCGTCATGAGGACGGGCTCGCATCTTCAG	NAP1L4
11	3693097	3693217	633749_26979152_cg07484827_1	+	CCCCTCCCTCTCTGCCCTTTCATTAGCTTAATTACACCGTGCCTATGACAACAGAGCAACGGAAACTGATACCTCGGGCCTCTGGGGCTTGAATTATTCAAACTCTGTAAAGCAGCACAC	NUP98
11	6678083	6678203	633749_26979153_cg24126851_1	+	CAAGCAATCTTAAAGGAACTGGGAAGAGTTCTGACTCCTGTCCTTCTTCCTTAGGACTGCGAGTAGACTGTGAGAAAAACAGGTTTTCTGGACTTGAGATGTGTACAAATGGCACAAAGA	NA
11	8751889	8752009	633749_26979155_cg22620356_1	+	TTCCTTTTCCCCCGGTCCACGCTGTAGCAGCTGCTGGGGAGCTGGGGGAGCCCCCGGCCCGGCTGCTCCTTCAGGACCTGTTCAATTTTCTGGATCCGGCTCAGCACTGCTGAGCTCTCC	DENND2B
11	9025707	9025827	633749_26979157_cg23091758.1_1	+	AAAGCCGGCGAGGAGGCGGCGGCGCTGGTGGGGACTGACCCGGCAGTCCGAGAATCCACCGCGGCCTTTTCACCCAACCGCCCCCTCCTGCGTGGGGGCCCCGCATCCCCTGGACTGGCG	SCUBE2,NRIP3-DT
11	10323842	10323962	633749_26979158_cg23744638_1	+	CGACTTAAACCCACGAAGCTTTGGGGAGCACTCTAGCCCCTGCTACTCACCCATGCAAGCGGGGTGCGCGCTCGCGCACACACTCACTCACTCCAAGATAGGGGCTTTCTAGGAAAATAC	AMPD3
11	10472783	10472903	633749_26979159_cg24921089.1_1	+	GCGGTGGCCCGAGCCCCAGCGGCCTCAGGTGAGCGGGCAGCATCCCGATTCCCTGGCGGCCTAGAATGGAATCGCAAGGTTTAGAGAAATTAAGGGACCTGGGACTTGCCACCCTGGGCA	AMPD3
11	10674926	10675046	633749_26979160_cg00510149.1_1	+	TTTGTTCCTTGTAACTGAAAACATGCTCCACTACTCTTTCGTGCTTCTTGTCTGTCAAGATGCCTAGGAGTATGATCCTGCCAACAGACCTGAGCCAATGGGTCTAGCTCCTCTGCTTCC	IRAG1
11	12030583	12030703	633749_26979161_cg13216057.1_1	+	ACCTGGGGTGGACCAAGCACAGGTCAGCCCCCTCCCCTTGGCGTCGGGTCCTACTCGAGCGCCCCGCCCCACATCCACCAAGAGAGGCTGAGCTCAGCAGAGTCGTCCCCTCCCCCGCCG	NA
11	12128143	12128263	633749_26979162_cg14816825_1	+	ATAAAAGGAAGCCAGAACTGCCACCCCCACAGTCCTCTGAACACAATCAGGTGGATAAACGATGATGCCCGCGAGCACCAGCTGGGTTCTTTCAGGGGGAGGCATGCATAGTGCTGTGGA	MICAL2
11	12696698	12696818	633749_26979163_cg04940570_1	+	CGCACACACGCACACACCCTCGGGCGCCTTGGACGGGGTGCGCTGGGGAGCCAGAAGTTCGGAGCGAGCGCGGGCGGGCAGAGCCGCCGCCTCGGAGCCCGGAGCCGGCCTGCACCCCCC	TEAD1
11	13461742	13461862	633749_26979164_cg08114852_1	+	TATTAATTCAGTTTATTTTCTCACAGACACTGACTCAGCCGTGGGTTGTGCAGCACTGACGTTTCTAACAAAACAGCATCGTGTGAGCTGTGATCGTCCCATTTCTCCATCTCTGAGCAG	BTBD10
11	14666376	14666496	633749_26979165_cg05532892_1	+	GGGGGGCGCTGGCTGCCTGCTGGCCCTGGGGTTGGATCACTTCTTTCAAATCAGGGAAGCGCCTCTTCATCCTCGACTGTCCAGTGCCGCCGAAGAAAAAGTGCCTGTGATCCGACCCCG	PDE3B
11	14993582	14993702	633749_26979166_cg06295856.1_1	+	CGCAGCCGAGCAGGAAGAGCGAGCCGGGGGATTGAGACTGTCCGATCCAACCTAGGGCACGAGCCTGGTATAAATCGCGGACTAACAGAGACTATCTGATGAAGAGACTAACGGAGAGAG	CALCB
11	16023648	16023768	633749_26979167_cg10825530_1	+	AGATGTCTTTTGTTCTTTCAGGACCAGCCTGATGGAGGCAGCTTAAACAAACACACGACCGGAGTGGCGCAGGAGTTATAAAGTGCCATATGTGAATGAACAAAGGGGCTATACTAAAGC	SOX6
11	19137985	19138105	633749_26979168_cg00161556.1_1	+	AGACCTTCAAGCTGGACAGGGCTTAAATGCCAGCTCCTCCAGTGCCCTCCACAAAGGGTCGTGGAGGTCAGGGGGGAGGTGCACTTCAAGTGGGAGGCTCTCGCCCACTCCCCCTCTAGC	ZDHHC13
11	19463843	19463963	633749_26979169_cg19323289_1	+	TCCCCTGCTCATTGCCTGAGGCTTTCAAACAGTTCCCGCTCCTATCTGGTTTTTGCTGGCGGCACAGGCAAGTTGCTGAGTTCTTGTGATAAGGCTGGCTGATACATAAGGATAATTACG	NAV2
11	20111474	20111594	633749_26979170_cg23371436_1	+	ATTAGCCAGGCTGTTGCAGAGTTTTCAGATACAACTTTGGCTTGCCTGTCACACCATCCCGTCTGTTCTCTAACTCCCTGAAGAGGTTTCCCTTCTTGCCCTGAGTGTGTTAAGCAGTGT	NAV2
11	27494350	27494470	633749_26979171_cg05425050.1_1	+	CCGGCCGCTGGCTTATGCAAATCACTTAGGTACATGCAAAAGTATCCCTTCTCCCGGAGCGCCATTGGCCCGGGGAGGTCTCGAGCTCATTACTATGCAGAGAGGAGAGCCGCCATTGGC	LIN7C
11	30344877	30344997	633749_26979172_cg12743894_1	+	AGGGGGATTTCCAGCTGCTGGCCGGGGCCTCTCACCCCTACCCCCGCGTAGTTCATCTGCGACGCAACGCCTTGTGTCAAAGCCCAGCACAGGTTCTGCCGCCTCTGACCTCTCTGAGGG	NA
11	30502876	30502996	633749_26979173_cg01438090_1	+	CACTAGCATTTTCCTGTTGTCTTTTCAAACAGTATTTTCCTTCTTGACAGTGCAATCAGCGTATAAAAACCAAATTTCACCATCTGGTCCCGTTTAAAGCAAACCGAGCAGCCTGAACCA	MPPED2
11	31847113	31847233	633749_26979174_cg17310258.1_1	+	CAGTTTAATTTCCATTATCCGACTTCGGGATCCTAGCGCCAGCCGCCGGGGCAACGTGGCGCTAATGCAGAAATCTTGGCTCCTGCCTGCATTATTCATTTCGGGGACGTGGGGATGGGA	PAUPAR
11	32448007	32448127	633749_26979175_cg20204986_1	+	CCAAAGACTTTACCCACCGAAGGGAGGCGCTGAGGTGGCAGGCTTGGGGCAGCATGCCGCGCCTGTGGTGCAGAACAGGAATGATTTCTAGCTAGGGACGCAGAAAAAGAAGGATGGGGA	WT1-AS
11	32455132	32455252	633749_26979176_cg22511262_1	+	ATTAGTAAAGCGTTTACTAAATTACCGAATCAAACCGAACTGGCTTAGGTTCTCAATAGCGTGGAAATCCACTGAAAATAAATGAAGAGGGCAAACTACAGGGGCTCCGCAGGTTCGGGT	WT1-AS
11	32605124	32605244	633749_26979177_cg25505610.1_1	+	AGGCGCCAGCGGGAGGCAACATCAATGCAGTTAGCTACACGGGCCTGAAAACTGGAGGCCGCGACAAGCGTCGCTGAGTGGAGGCCCAGTAAGTCCCACCCACTAGGCCAGCCCGAGCGC	EIF3M,CCDC73
11	34126654	34126774	633749_26979178_cg06513075_1	+	GGGGGAGTAATTTCATTTGACGACCATATACAGGCCTAATGGGAGCCTGCAAAGTACAGCGGCCGCAGTCATGGGTAGATTACAGGATTCCCATCTGTAAGATCAGTACTGTGGGGGTGG	NAT10
11	34236588	34236708	633749_26979179_cg25522867_1	+	CTCAGGCACTGCATCACCAGTGGGACTTTCTGTGGCATCTTGCTGATGCTCTGCCCTGCCGTGTACCTACTGCTCTGAGCCTGTGTGATCATTCTACAGCTACAGTGGCCGAATCACCAC	ABTB2
11	34460047	34460167	633749_26979180_cg20234170_1	+	AGAGTAATTTAACCCAGGATTGCTGACTTTTTAAGAGCTGAGAAAGCATAGCTATGGAGCGCAAGGCCCCACCCAGCAGGGTCTAAGTATTCCGTCTGCAAAACTGGCAGGCCACCAACG	CAT
11	34482848	34482968	633749_26979181_rs769217_1	+	TATCTTCATATACCTGTGAACTGTCCCTACCGTGCTCGAGTGGCCAACTACCAGCGTGACGGCCCGATGTGCATGCAGGACAATCAGGGTAGGCCTAAAGACGTTGGGCTCCCCCTGCGT	ELF5
11	41039970	41040090	633749_26979183_cg14955976_1	+	ACTACTCCCTGCAGTCTCCAATTTCTCTTCAGCACAACCCAGCAGGTTGACTTACAACTCGTAATAGGACAGTGGGACTCTCATTTCAGCTTTTTATTTTCCTTTGTCGGCATCTTCATT	LRRC4C
11	43902347	43902467	633749_26979184_cg22637507_1	+	CCTGTGATTGGGAGTTGCTGGAGTCGGTGCTTCACTCTTAAGGTTCCGATCACAGACTGCGGAGTGGGTCAGGGGCTGCGAGGGCTGCCCCAAGTCCTACCGGGTTTGCACGGGCGCGCC	ALKBH3
11	44087363	44087483	633749_26979185_cg20240860.1_1	+	CTGCGATGAAAGGCCATAAGGATGCTCACACCCGAATCTAAAAAGCCCTTTGTGTGGGCCGCAGCCAAGCATACTTTGGCAAGAAATTTCTGTGGCTCTAACCTCCTTTGAAAACTGGAG	NA
11	44626648	44626768	633749_26979186_cg22697239_1	+	ATCGGCGTGGGGGCAGTCACTATGCTCATGGGCTTCCTGGGCTGCATCGGCGCCGTCAACGAGGTCCGCTGCCTGCTGGGGCTGGTGAGTACGGATCCCTCCGCAGCTGCCTGCCCATTT	NA
11	44899745	44899865	633749_26979187_cg01562537_1	+	TAGACTGTGTTAACAAACCATTACGTGTTCCAATTAGAGCGGCAGCGGACCTGGCTGGCCGGGCGTGTAAGAACGCTCTCCTCTTCCCGCTAACAGGCTGAGGGGCGCCGCCCCAGGAGG	TP53I11,TSPAN18
11	45102179	45102299	633749_26979188_cg23299618.1_1	+	AGAAAGGAGTGAAGACGCAGGCTTGGGCTCGTTCACTGGCACAAACTGTGAATCCCTGGCGTCCCTCAGGGAGTCTGGCAATGGGGTTGGGATGGTACCAAGGATTCCTGGTCCTAAGGG	PRDM11
11	46354041	46354161	633749_26979189_cg18765542_1	+	TTCCCTCTCCTGTGCCCCTTCCCCAAACCCAGTGGGTCTCTAAATTCCAGCGGCGCCGACGGGGTTAATGTTGGCTCATGTCACCGCCTCTGCACGCCCCCGCTCCAAACCTGCCAGCTG	DGKZ
11	46354937	46355057	633749_26979190_cg24407308_1	+	TCGCGCAGCCCTGGCCCGAGGGTTCCCGGGGCACGGCCGCTGGGCCCCCGGTGGAGGAGCGTTTCCGCCAGCTGCACCTACGAAAGCAGGTGTCTTACAGGTAAGGAGGACGTGGGCAGA	DGKZ
11	46355223	46355343	633749_26979191_cg10059056_1	+	CTGAACCGTGAAAGCCGTATTCATCCAATATGCAGTGGCTGAGGGAACAGTGTACCAGGCGCTAAGGAGAGGAAAGAGCCATGACATTGTTCTTACAAACCTCTATCTGCTGGGGAGAGC	DGKZ
11	47374148	47374268	633749_26979192_cg21370143_1	+	GACCCAACCCCAGTCCTAAAGCTACCTGGCTTCTTCCCCGGCTCAGGCATCCTGAGAGACGTCACACCAGGCACGAAGCAGGCACAGGTCACCCAAAGAGGGACTGAGTGGGGTCCTGTC	SPI1
11	47600617	47600737	633749_26979193_cg19345165_1	+	CGCTGCCTAGTCTGCATCTGAGTAACATGGCGGCGGCGGCGGTAGCCAGGCTGTGGTGGCGCGGGATCTTGGGGGCCTCGGCGCTGACCAGGGGTGAGCACGGGCAGCCAGCTGAGACCG	NA
11	47611176	47611296	633749_26979194_cg06911753_1	+	TGCCGCCGGCGAATGCGTCGCAGTCAAGACAGCGCAGGGGCCTGGGCTGCCGGGCGCTGCGCGTGCCCGCTTTCCGCTTTATTGGCAGAGTCCAGGCGCGCCCGGAGGCCGTGGCGCTCG	NA
11	48041723	48041843	633749_26979195_cg01372366_1	+	AACTTCAGGAGGTTTTAGCTAGTGGCGATCCAAAGACATTAAATATTGCTTTGTGGGTACGTCTCCACCTTGCGTCTTACTTGGTGACTGTTCAGTGGTAGGCAAATGTCAGAACCCAGT	PTPRJ
11	57103571	57103691	633749_26979196_cg01511567_1	+	TAGTTTTATTGTATCAGACTTAGTACAGGGGTGGGGTGGGGGTGTGTATTGGAATGATGCGTGCCCGTTTCTCTGCAAAATAGTTTCTATGTCATGGAAAGGAGTCGATGGGACAAGAAG	NA
11	57261138	57261258	633749_26979197_cg11376147.1_1	+	GGCTGCACCTGATGCAATAAGCTCAGAGGTTGCAAGGGGCCCTGAGGAAACCAGCTACCCGACAGGCCCAGAGACCTTGTCCCCATTTTGGAAGCTCCTCCCTCCCCAATCCCAGGAATC	NA
11	57265120	57265240	633749_26979198_cg04431596.1_1	+	AGGAGAGCGGAGAAGTCAGACCCGTGGGTCAGCACTAGCTGCTGCTCACTCGGCCCCACCCGGTTCTTGTGTCAAGACAAAAAGAAAACCCAGGTGGCCTCATACCTTGATTCCTGGGAA	NA
11	57792289	57792408	633749_26979199_cg18886347.1_1	+	CAGCCTTGGCGGGGCTCCGAGCTGCAGGGAAATTAACCTCAGAGTCAGGGCAGGGAGCCAGGGTTGCAGGCACGTTGTCATTGGGTGAAATGAGATGGCAGAGGAAAATGGCACGGTGT	CTNND1
11	58342937	58343057	633749_26979200_cg20654468_1	+	TAACAAGACAACAACTGCAGTAACAATCCAGTCCAAAAGTATTTGCCAAGAGTTTATTCCGCGGTTAGCACCAAACTCTCCATCTATTTTGCCACTGCAAACAGTGAACCCATAGTTCCC	NA
11	58389230	58389350	633749_26979201_cg00271311_1	+	AAAAAAGGAAAGCATGTTGTCACTTGAGTGAGACTGCTTTAGAAATGTTACCAAGTTAGCGTTGGGTGTTTCCTGTTCTTTGGAAGAGAACAGGCCTAAACAGTACCTTCCTCCTCCTAT	NA
11	58944044	58944164	633749_26979202_cg17044529.1_1	+	GCGTGGGGGATGCTGGTAAGAGCGGCCTGGGATTTCTTGGACCTAGCGCATGCCCTAACGGCAGTGAGTCACTTACATAGATGTGTGTAACATGCCCCAGAGACCTCAGTGCATGCCTGG	GLYATL1
11	59317943	59318063	633749_26979203_cg19083871.1_1	+	GCCGCCGCGGAGGCCGACTCAGCGCCGAGCGCTAAGAGAAACCGGGCTGATGCAGCAGGCGGGAAACAAGCCGTAGAAATTCTTGAGACACGGGTTCGTCGCCAGCTTCCTGGTGCAAAA	NA
11	59522834	59522953	633749_26979204_cg05590616.1_1	+	CCGGCCCGGGAGCCGGATTTGGAGCGCGAGGCGCCGGTGGGGGCGGAGGGGGCTGCGCGGCGGAGGCTCCCGTGGCCTCGGACGCTCCTCCTAGCTAGCGGCCGCCGCCCGCCGCCGCC	NA
11	59633433	59633553	633749_26979205_rs526934_1	+	TTATTTTTTTCTATGTAGTTACAAGGGGTTAACCCAAAAATCATGCATTGAATTTCAGGGAAAAAAGATTGCATATCAAGACCAAAAGATAACTTTCCATGATCTAGAAAAGTTTCTGGG	NA
11	60223231	60223351	633749_26979206_cg06806711_1	+	TTGGAGCGAAGCCCAAGGTAGCAGAAGCTACTGATTTCCTGTCACCTGATGTCTATCAGCGATTTCATCTTCAGGCCTGGACTACACCACTCACCCTCCCAGTGTGCTTGAGAAACAAAC	MS4A4E,MS4A4A
11	60701858	60701978	633749_26979207_cg07268726_1	+	AGGAGCCGCCGGGGACGAGCTGCGGGTCTCCAGCAGCTGGGCCCTGGGCAGGCTGGGGCCGCTCAGCGCTGACGGCCAGTCCCGGCCTCCCCGCCCTGCAGGCCTGCGGAACCCGCTGCA	MS4A8
11	60718649	60718769	633749_26979208_cg21992250_1	+	TCGGGGAAGGCGGTGGCGGGCAGCAGGCCCGAGGCGGCCAGGTAGAGCAGCAGGCTGAGCGCGACCGCGCGGTAGCGGCCCAGGTACACGTCGGCCAGCCAGCCGCCCACGGGCGCCAGC	NA
11	60720070	60720190	633749_26979209_cg23572944.1_1	+	AACTAGGGGTGAAGCCCTGCCCCGGGCTCCTGAGTGGCAGGGAAATTCACAGCGCAATTCGGATTGCACAGAGGCTGCTGTGAGGAAGGAAGTGGGGCACTTTCAACAAGCCTGCGGGCC	NA
11	60869900	60870020	633749_26979210_cg24674703_1	+	CCTGCTCCCCGTCCCACCCCTCCCTGAGCACGCCACCCCGCCCTCTCCCTCTCTGAGAGCGAGATACCCGGCCAGACACCCTCACCTGCGGTGCCCAGCTGCCCAGGCTGAGGCAAGAGA	ZP1
11	61486160	61486280	633749_26979211_cg15015340.1_1	+	TGGAGAGAGAGTGGGATGATGTCACTTCCTGAGGGTGGGGGGAGGAGTAGGCACGACCCCGGCAGGCTAGCCCGCCAGCCCGCCAGGCCACAGCTCGCCAAGTGGCTGCACCGGGGATAG	PPP1R32
11	61879906	61880026	633749_26979212_cg13875901_1	+	CCCGACCCCCTCCTCAGGCCGGGTGAGCGGCCTCGCGGGTCACCAGACTCCCAGAACGACGGCTGCAGGCCCCAGAGTCCACGAGGGTGGGTACAAATCCCCTGGGCACAAACAGCCCGG	FADS3
11	62359228	62359348	633749_26979213_cg02970861_1	+	TGTTCAGACGTTGATTGGCCCAAAGCATCGTGAATATTCATGACAGCAGCCACAAAGGCCGGCGCCGGGTGGCATCTTGCGGCAGCTCCTTCACCCCGCAGTAGACACCCGTGCGTCTGT	ASRGL1
11	62379003	62379123	633749_26979214_cg12616487_1	+	CTCCTGCTCCTGCACCCGAAGCCGCTGGCTCAGAGACTGGAGGGCCTCCCGAGCAGGGCCGTCACCTGGGAAAAGGGCAAGAGGTACTCAGAATGTACCCATCACCTGAAGAAAGCGTAG	ASRGL1
11	62621118	62621238	633749_26979215_cg18159646_1	+	CCACCCATCATTCTCAGAAAATCAGATTTCAGAGTCTCAACAGCAAGTCATCAGCCGAACGAGATTCCATGTAAGTCATCACAAACACAGGCCTAAAAAGGCACTTTTTCCTACCCTATA	B3GAT3
11	62621307	62621427	633749_26979216_cg09448652_1	+	AGAGAAAAACAAAGCTGTGGGTGAAAGATTCCTCAGACATGGTTACCCCCCACTCCCTGCGTTCTCCAGTTTCTCAGGTGTTCATGTATTTTCACTGTCGGTCATAGTGAGCTAGTTTGA	B3GAT3
11	62621731	62621851	633749_26979217_cg05512483_1	+	GGCAGGATGTTTCCTCCTCATTGGAGCAGAATCCTGGAAAGCTACAACTGACAAGCATTCGTCTGACCCTGGGCAGATCAGTGGGCATCTATCTGAGAAAAAAGGGGCATATATCAGTGG	B3GAT3
11	63687163	63687283	633749_26979218_cg10321156_1	+	AACCCGGGGCCCTCACCTACCCGAGCTACCTCCGAGCTTGGCGCGAGCCGGAGGGCTCCCGGGAATGCCCTCCCCGCCATTTTCGCCGATGAGCTCGGGCTCACCCTTCCACTGGAAGCG	RTN3
11	64008072	64008192	633749_26979219_cg16977872_1	+	GACATCATCTCGGTCCTGCAGGGGCCCTGTGGGGTGGGTGTCATCAAGCCCGTGTTACACGCCTGTATTGGATGACAAATTCTACCAAGCACACAGCCGACCGGGAGTTCAAACGTGAGT	MACROD1
11	64051678	64051798	633749_26979220_cg13620770_1	+	CTGCTCCTGCTGGTGACTGGCGTCCCACAGGAGGCCTGGGGCCTGGCGATGATGCTTGCCGGAGCCTGAGGGCCCGTCCCCTGCGGGGCTGGGGCCCAGGCCCCTCTCTGCAGAGCTGGA	FLRT1,MACROD1
11	64072029	64072149	633749_26979221_cg03764506.1_1	+	TCGGCAGGGACCACTTCCTGACTAAGGAGCTGCAGCGATACATCGAAGGGCTCAAGAAGCGCCGGAGCAAGAGGCTGTACGTGAATTAAAAACGCCACCTTGGGCTCGAGCAGCGACCCG	FLRT1,MACROD1
11	64107482	64107602	633749_26979222_cg07884764.1_1	+	ATTGCCCATGGAGCCAGGGGAGCTGTGGGCCTTCCGCCGCCAACCTCTGGGCTAGCCCTGCAGAGATGCTAGGAGGATGCAGGGAGGTGAGGTGGGGGCTGAGGTAGGACTCAGACTGCC	FLRT1,MACROD1
11	64377169	64377289	633749_26979223_cg21533897_1	+	CAGCTCTAGGTGGCTGGTGGGAGGACTTGCTCCTCTTGCAGGGGCACCTCTGGGCCTGACGAGGGTTGGAGGTTTCCTCTCTGGCTCTCTCTTCAGCACAGCCTAAGCCCTGCCCACATC	NA
11	64692138	64692258	633749_26979224_cg04480914_1	+	GCCGGGTGGGGGGAGGTGACTTGATGTCATCCTGAGCAGCTGGGCGGCGGGTGCCGGTGCGCACGGAGCCGAGCCGGGGCTCCCGTTGCGCTGCACCGCGTTGGGTCGGAGTCCCAGGAC	NRXN2
11	64981167	64981287	633749_26979225_cg02780017_1	+	GGGAGCCCTGCAGATGTGGGGACACCTGAACCCTCCTATGGGGTGTAACCTGAGCCCTCCGACACAGGGTGCACAGGATGTCTGCAGTCCTCACCCCTGGCCTGTTCCTCCCCCTCCCAG	NA
11	65196065	65196185	633749_26979226_cg22843803.1_1	+	ACATACTGACACTGTTTGGAAATGGCAACAGGAAGATAGCAAAATGAATACTAACATTACGAAAAGATGAACAGGTACATGTTCCAAGGCAGGTGGCTGTGAACTTCCTCTGAGTGAAGG	CAPN1
11	65325098	65325218	633749_26979227_cg08965235.1_1	+	CCCACGCGGAAGCCGGAGCCCGTGAGCGTGTCTGTGCTGTGGCCGTTCTCTCCGATGAGCGTCATGTTGGAGCCCTGCTGACAACTGTCCCGACACTGGCCCTTGAGACAGGTCCGCTTG	NA
11	65343276	65343395	633749_26979228_cg02532488.1_1	+	GCCCGGGCAGCGCTCTCTAGGGTGGCACCAAGTTGCTGGTTGCCCTCTCTCCACGCAGCCTCTGCGCGCACCGAGCGGGCACTGCGGTCGGGCGACACCCCTTCCACGCCCCCCTCCCC	DPF2
11	65630295	65630415	633749_26979229_cg27305772_1	+	TAGTGAAGACAGGAGGAAGGAAATTGTCTGAGACACACTTCTTGCAGACCTGAGAATGGCGCTGAGCAGGCCCAAGGAACTGCTCTAAGAGCCAAGAAGACCAGGAGGAGCAGGAGCCAC	PCNX3
11	65658399	65658519	633749_26979230_cg07582047.1_1	+	TGAATCGGCAGCTGCAGGGCCACCTGGGCGAGATCCGCGAGCTCAAGCAGCTCAACCGGCGTCTGCAGGCAGAGAACCGTGAGCTGCGCGACCTCTGCTGCTTCCTGGACTCGGAGCGCC	RELA
11	65685256	65685376	633749_26979231_cg16649728_1	+	CCAGGCGTGGTCCAGCTTGAAGCCCGGTGCCAGATGCATAAGCCACTTGCCCGAGAGCACGTGGTGGGTGATGGCGAGCTGGCGCAGGGTACCCGGTGTGATGGGCCGCCCACTGGTCTG	NA
11	65687817	65687937	633749_26979232_cg13547237_1	+	CAGTGCATCGAGCTGGAGCAGCAGTTTGACTTCTTGAAGGACCTGGTGGCATCTGTTCCCGACATGCAGGGGGACGGGGAAGACAACCACATGGATGGGGACAAGGGCGCCCGCAGGTGG	NA
11	65779151	65779271	633749_26979233_cg15887846.1_1	+	CTAGGAAATGGTGGCAACAGTAAGAGCCCACGAAGAGCTGCGGTTGGTAGTTCATTCTGGACAGCCCTCCCGTGAACCGTCCCTGTACTGGCACTTGTTGCTGGGGACTGTCGCTGTCCT	AP5B1
11	65820273	65820392	633749_26979234_cg01128603.1_1	+	TTTCTTTATCTCGGCACAGCAAGGCGGAGGCTTGCCCTTTTTAGCTTGTTCTTGCCTTTGCCAGCTTAGTTGTAATTTCTTGTATCCATCTTGGTCCTCTTCAGTGCCCAGCCAGAGCG	NA
11	66024779	66024899	633749_26979235_cg26967875_1	+	GCGGCACTCACTTCTCGGGTCTTCGTGAGCATTAAGTCAATGAACCCAGGGCACCAAAGCGCGCAACACGCAGTAGGCGCTCAGTTAGTGGCGCCTCGCTCTGTACTCCAGGAAGCCCAA	CATSPER1
11	66080808	66080928	633749_26979236_cg10816169_1	+	GTCTCCGAGGTTAAAGCTGTGCAGGATCTGGCGGGGACGTCTGGTTTGAGTTAGGGGAACGTGAGAGCGGGGACCGGGGGCGGTGCGTAGCGTTCCCTCCGCCCCCTCCGCGACCCCCTG	PACS1
11	66083481	66083601	633749_26979237_cg11067179_1	+	CTCGCTACAATAACACTCGAAGCCACCAACGTAGTTGACACACATCTGCTGGCACACACCGGCAATCTGGCACTCATCTGTGTCCACACAGCGGTGCGGATCATCCTCCGCTGGCCGGAA	PACS1
11	66083513	66083633	633749_26979238_cg22213242_1	+	AGTTGACACACATCTGCTGGCACACACCGGCAATCTGGCACTCATCTGTGTCCACACAGCGGTGCGGATCATCCTCCGCTGGCCGGAAACCCAGGCGACAGTGGCAGCTGTAGCCTTGTG	PACS1
11	66083637	66083757	633749_26979239_cg06419846_1	+	ACCGGGCTCACACTGCTGCTCGCACGGAGCCTGGGCACAGGGGTCCTCGCAACTGCGCCCGTCTGCTGCCAGCCGGAAGCCCTCAGTGCAGCGGCAGGACACGTGACCATCCACCTCCTC	PACS1
11	66083706	66083826	633749_26979240_cg05496363_1	+	CAGCCGGAAGCCCTCAGTGCAGCGGCAGGACACGTGACCATCCACCTCCTCCACACATTCGTGTTCGCAGCCCCCGTTGTCAGGGCTGCAGCCAGTCCCCAGGCACAGGGGCCCAGCCCG	PACS1
11	66114716	66114836	633749_26979241_cg19104072_1	+	GTGCGTGGCCAGGATCACATCGTTGGGGTCCATGGTGGTCTTCAGCAGGCCCCTGTAGACGCGGTAATCGCCGCTAGCGTCCAGGACGCCTCCAGAGGCCAGCGCGGTGCGGAGCTGCGC	PACS1
11	66328035	66328155	633749_26979242_rs1815739_1	+	GTCCCCAGAGCCTGCTGACAGCGCACGATCAGTTCAAGGCAACACTGCCCGAGGCTGACTGAGAGCGAGGTGCCATCATGGGCATCCAGGGTGAGATCCAGAAGATCTGCCAGACGTATG	NA
11	66336080	66336199	633749_26979243_cg05087948.1_1	+	CGCTGGTTTGCGGCGCCTGCGCGTTCTCTTGTTTACAGGAGGCACGTGGGGCGCGCAGGGTAGGGAGAGCGGGAGGCTGCTGGCCTGAGGCTAAAGCTAGTCACTGACCTCTATCACGT	RIN1
11	66405758	66405878	633749_26979244_cg14916213_1	+	GGAATACTGTCTGGCTGTGCACGTGGAGGTGGCGAAATGTGGAAGCTTAACGAAGTTGGCGCCATGAAGCTAAAGACTGCTACCCCGGGGCTCTAGCTCGCTCCGCCTAATGGCGGGCCG	NA
11	66824575	66824694	633749_26979245_cg12473775.1_1	+	GGCCCAGGCTGTGCGCCTAACCCGGCCTCCGAGGGGTGTCCCAGCGGGGCCTGGGGTCCAGGGCAGAGTTCTTCCGCCCCAGCCATTGGGAATGAAGGCCTCAGTGATGTTATCTGTAA	C11orf80
11	67171525	67171645	633749_26979246_cg11600161_1	+	ATAAAAGAGGAGACATAGGGGGCTTGGTGAGATACCCTGAAACCTCCCCCCTCTGACCCCGCAGCCAGGCCCCAGGCTGGCCGGGAGTGGCCCCTCACACTGGTTCTCCCCACTTTCTCT	KDM2A
11	67204739	67204859	633749_26979247_cg05751148_1	+	GGGGTGTCGGGGGAGGGGTGCTGAGGTGCAGCCAGCCTCCCCCACCACCCCAGGCTGTCCGCCCAGGCTCCAGGAATGCAAGTTCCCGCTCACAGGAAGACCAGGTAAGGGCCTTCCCAG	KDM2A
11	67273371	67273491	633749_26979248_cg01972009_1	+	TGCCTTCCGGGTCCACAAGTCCGGTCACCCAGCCACCCGGAGTCTGGGCAAAGGCCTCACGAGGCACCCCAAGGCTGGGTTCATGGGATCCCACCCAGCCTGCTACAAGGTGCTGGGGCA	GRK2
11	67273436	67273556	633749_26979249_cg08962271_1	+	ACCCCAAGGCTGGGTTCATGGGATCCCACCCAGCCTGCTACAAGGTGCTGGGGCAGTGACGGCAGCACCCCGCCAGCCCCTCCCCTTGACACTGAGGCCAAGTGCTGGAAGCAGCAGTGC	GRK2
11	67352629	67352749	633749_26979250_rs1695_1	+	AGGAGGCAGCCCTGGTGGACATGGTGAATGACGGCGTGGAGGACCTCCGCTGCAAATACATCTCCCTCATCTACACCAACTATGTGAGCATCTGCACCAGGGTTGGGCACTGGGGGCTGA	RAD9A,POLD4
11	67777892	67778012	633749_26979251_cg07730301_1	+	GTGGGCCAGCAGTCGGGCCAGAGTCCAGCTCAGCAACTCCGGGTTACAGGCAGCCCAGGCGGGCCTAGCCACCGGCAGCTGCACTCAGAGGCCACTGTGTCCTGGCTGAGCTCATCTGCC	NA
11	68038728	68038848	633749_26979252_cg27655905_1	+	TATCAGCCTAACGATTAAGTCAACATGCTAAGCAGCCACACGGGGGCTACTAAGTGACTCGCACGGGGGAAGCAGGCAGGGAGACAGATGGGCAGGGGAGGGAATCTGGGGCAATGCACA	NA
11	68079605	68079724	633749_26979253_cg04265051.1_1	+	CCTCCACTCCCAGCCGGCCACTTCTCTCCCTGTTCCCTTCTCTGCCCTCCACAGGTGAGAACAAGTGTCCGGGGCCGCCCCGTGGGGCCCCAGGCTGCCCGCCCTGAAACTGCCTCGCT	CHKA
11	68139061	68139181	633749_26979254_cg00464927_1	+	GGCTGCAGGTGCCCATTGGTATTGCGGCCGTGCGCCCGGCGGGCATGAATTAGCTGTGCCGCCTGGCTGCTGACGGGACGCCTCGCCTCGACTGAAAACTACCTGGAGCTGCTCACCCAG	NA
11	68193736	68193855	633749_26979255_cg17198658.1_1	+	CTGTGTGGCCTCAGCCAGGCGGTGGTCTCTGCCAGATGCCAACTGTTGCCCGCTGGGGTTCAGCGACATGTCCGAATGTCCCGAGGCCTCTGAGGTTGTTTTCTTTTGCCGCAGAACAA	KMT5B
11	68206065	68206185	633749_26979256_cg01822532.1_1	+	TTCCCGCACGAGTATGTCAGCGGGACCCCGCACGTGCCCCTCAATTTCATAGCCCCGGGCGGTTCCCAGCATGGCCCCTTCACAGGTAAGGAGCCTGAGATATGGAATGATCTGGAGGAG	KMT5B
11	68540644	68540764	633749_26979257_cg05710301_1	+	CCTTCCCTCCCCACTGGGTGAACAGTCTTGGGCAGGTGTAGGAACCCCCAAAGTGCTCACGACAAAACCCTAGGCGGTCAGTTCTTACCTTGTAGTGCGCCAGCTGGAGGGCCAGCTGCA	PPP6R3
11	68607562	68607682	633749_26979258_cg00574958_1	+	GCGAAAAGCAGTCCACAGGCTCTTGGTATTGAGGCAAAACCAATCCAAAGAACCAGCTGCGAATGCTGATAGTCCCCAGACCAACTGACAGCTGGATGTTCGCTGGCCTCAGCGGTGTGC	PPP6R3
11	68607615	68607735	633749_26979259_cg09737197_1	+	CAGCTGCGAATGCTGATAGTCCCCAGACCAACTGACAGCTGGATGTTCGCTGGCCTCAGCGGTGTGCATTCTCAGCGACACTTATGTCCTCAATTTATTGCTACGTTCACTCGGTCAGAG	PPP6R3
11	68607677	68607797	633749_26979260_cg17058475_1	+	TGTGCATTCTCAGCGACACTTATGTCCTCAATTTATTGCTACGTTCACTCGGTCAGAGTCGCCTTAAAGAATTTGGAAAGGCCCGGGGGTGGGGGTGCTTCCTGGCATAAATAGAAGACC	PPP6R3
11	68781916	68782036	633749_26979261_cg22986999_1	+	GCTGGGGCCCAGCTGGAACGCTTGTTTACATGGGGAGGCCGGGGGAGGCTGAATCCCGGCGAGTTCCAAGTGTAATTGCGTTTGGACACTTAAAAGGAATTGTGTGAAGTGGGCAGAGGC	CPT1A
11	68815622	68815742	633749_26979262_cg23247191_1	+	TTAACATCCTGGATGAGCCTGGAAGTGGGCTTTCCCCAGAGTCTGCAGATAAGAGCCCACGGCAGCTGACATTTTGACTCTAGCCTCGTGAGGCCCTGAGACAGGAGGTTTCCTGCCCCG	CPT1A
11	69519914	69520034	633749_26979263_cg26096837_1	+	CGCCCCTGGCGTCCGGGCAGGTGCCAGGTGAGGAAAGAAATGGGGGCCGCTCCATGAAGCGGTTCCTGCCAATAAAGAAAACGACATCCAGAGAATACCCAGGCGGGGAATAAAGGGGTC	NA
11	71167389	71167509	633749_26979264_rs12785878_1	+	TTCTTCACCTAAGTGCCAAGGGATCTAGGGTTCTGGGCTGTCTGATATCACAAAGCTTCGATCCTCTCCTGGCCCCGTGGCCGGATCTTCTCCTGGGCTGGACTCAAGGCCTGATCGTCT	SHANK2
11	71200429	71200549	633749_26979265_cg09776041_1	+	CCACTTCCTGGCTGGAGTTTCCTTCCACCAAGATGAGGCAGCATCCTGGCCCCACGGGTCGCAGGTTGAGCTGAGCTCTGCACTGCGGGATTTCCCCAGACTGTGCTCTCTGAGTCAGCC	SHANK2
11	71640004	71640123	633749_26979266_cg05492270.1_1	+	CGCCCCCTCTGCTGGAGTCCGAGCCGCCGATTGGCTAGGAGCACTTGAGCAGCGGAAGCAGCTGGCTCGCGCGGGGACTGCGGTGAGGGGGCGAGCCGTGAAGATGGCGGCAGTGGTGG	NA
11	71710554	71710674	633749_26979267_cg16385335.1_1	+	CAGAGGTGTCACAGCTGCTCAAGATTCCCTGGTTAAAAAGTGAAAGTGAAATAGAGGGTCGGGGCAGTGCTTTCCCAGAAGGATTGCTCGGCATCCTGCCCTTCCCAGAAGCAGCTCTGG	ALG1L9P
11	71790951	71791071	633749_26979268_cg06854487.1_1	+	CCCGTCCCCATTTATGCCCAACCCATAAACCCAAAGTAGAGCCAACCTCGCACTGGCTACGTAACCCGGGCCAAGCTAAACATTATAAACCTCAGGCTCCCCATCTTTAAAGTATAACAG	FAM86C1P,ALG1L9P
11	72492111	72492231	633749_26979269_cg03575969_1	+	CCTCACACTCTGACCGGAAGCTGCGAAAGTCTTGGTCATCGGGCACCTGGACACTCTCACGGCCCAGGACCGGCCGAGGCCCTTGGGGCTCTGTAGAGGCCGCCAGCTTCTCCATGGGGA	NA
11	72975642	72975762	633749_26979270_cg06637774_1	+	GCGCCTGGGCGAGTGACATCTGGGCCGGACCAGCTGGTGCTGCGCGGCGCAGGTAAGGGCGTGCGCGGGCAGGGACAGGGGTAAGGGGTGCCGGGGCGCGGGGATACAGGGAGGCCTGCC	FCHSD2
11	73661860	73661980	633749_26979271_cg19692710_1	+	AAAATAAAACAGAGCCCTGTGAGTCTTCAATTTCCGAGTTGAGTGACCTTTCACAGGGTCGCAGAATCAGCCCCAGCTCTCCCCCAGTCCTTTCACTGACTCCTCTCTGTGGCAGAGCTG	PLEKHB1
11	73694694	73694814	633749_26979272_rs659366.1_1	+	GAGATGGACCGGGCCTGGTTCGCCTTTAATTGGCTGACCCGTCCTGTGGGGGTAACTGACGCGTGAACAGCCAACAATTGGGCCCTCTGGCCGGGACAAACACGTGCGTTTGGGGAGTAG	RAB6A
11	75140621	75140741	633749_26979273_cg16547529_1	+	ACTGGCTTGTTAACTCTTCAAGGGCAGAATTATGGGCACCGAGCCTCTAAAATGTTGAACGAATGACTGAATATCATCAAGAGGCAGTACTAAAAGATGATGAAAGAATGAATGAGCGGT	SLCO2B1
11	76340705	76340825	633749_26979274_cg20430631.1_1	+	CTCATTTCCTTTTTCTGAAGGGAAATGCCATTGACATCACACCACTGGATTTTCAGTGACGCAAGATGAGAACTCGTGAGCCCTTCGCAGGCAAGAAGGGTGCACGTGTGGGCTGGGCAC	NA
11	79115655	79115775	633749_26979275_cg08115371.1_1	+	TGTGAATTTTACCTCATTTTTTTTAGAAAAAGACAATAAAAAGAATGTTGCGTGTGCTGAGCAAGGAGTCTGACAGATAAAAGATGCCTCAGGAAGTGTTTATATGCACAAATGATTGGA	TENM4
11	82445110	82445230	633749_26979276_cg10010533.1_1	+	AACCGCAAGGGGTGAGGAAGAGATGGCTGGTCTCAAACTCCAGTTCAGGCCCATGAGGCCGCTGCAGCGCTTGATAGGCTTCTGCAGGTACTTGCGGTGGTGCCTCTCCTGAGGCAAGAA	MIR4300HG
11	85827445	85827565	633749_26979277_cg04270489.1_1	+	CTTCCTGACAGAGATGAATTAGTTACGGGACTAACTCCGCAAAGGAAGAGATTGGGCTCCGTTCCCTGAGGCTCCCTGAGCAGAAACCATGTTACAGAGAACAAGTAGGGGGGTTGTGGT	NA
11	85929709	85929829	633749_26979278_cg20063906_1	+	TGTGCTAGTAAGCGTCTCCTTGGACTGTGGTTCTTTTTGTACCAGTTGGTAGTAGCTTTCGTACCAGTTCGTTGATACTTTTGTCACCTGGATTGCTGACTTTCGCTGGTTTCCAGTGCT	NA
11	86350074	86350194	633749_26979279_cg12328429_1	+	ATAGAAGTTTGCAGGTAACACAGCAGAGCCTCTCACTCTATATTAATGTCTTCTCTCTCCGTGGCAAATGTTCTTATTACTACATCTGTCTGAGATCTCCTGTCTTAGGAATTAATGGTT	NA
11	86510855	86510975	633749_26979280_cg11660018_1	+	GGGCTCCCCAGCCACCGCCGCTCAGAAGCTGCCAAGCACCCCCGGTGCTTTGGGCCCCACGCACAGCACTGAGTGCTGTAAGGAAATGCAAAGCATTGGTGGCCCTGCCATGGGAATACA	ME3
11	86510938	86511058	633749_26979281_cg23771366_1	+	AAATGCAAAGCATTGGTGGCCCTGCCATGGGAATACAGGTTTCTGTTCTTTGGAGGCACCGGAGAAACTAGGAGTTCGGTCAGCACCTTAAGGCGCTAAAAGTGTACGTGGGGGTGGGGC	ME3
11	89224739	89224859	633749_26979282_cg17063929.1_1	+	CCTGTTGTTGTGGCTGCTGCTGTTCAGGATGTCCCGGGTGGGAACTTGGAGGCGTCCCCCGCAGCCTCTACCCAGGCCTGCCAGGCTCCAAAATACTGGCAAACATGTGAACAATGCTAC	TYR
11	94500689	94500809	633749_26979283_cg25371036_1	+	ATCCTGGGCAGCAACTGTACAGTTACCTAGCTTTCTCTTCTCCAAGCAGTAGAGCTGCCCGGAAAAAGCCAGGCAGAAGTGCTATGGGGCAGGCTCGGGCACCCCAGATTAGGGCTCCAG	NA
11	94502764	94502884	633749_26979284_cg05130679_1	+	TTTTGCCTTTTTGGCTTCGGTGTTGGTTTCCTGTCTCCGCGTGGCAAATACCTTTTGGCCGGGCTAGCGTGTGGATCACCTGGACTGGGGTTTCAGAGGTGGGCCCTGAGCGTGCGGCCT	NA
11	95358704	95358824	633749_26979285_cg04834821_1	+	AGAATAAAGAGTGCTTCTTAAGACAGCGTATGTGGGTATGTGGGTGGTGGCTGCAGTGGCGGCAGAGCTGCATGTCAGCATGTTGATTCAGTAGAAGTACACAAGTTTTGCCAAGGCAAA	NA
11	102218298	102218418	633749_26979286_cg14727952_1	+	CAACTTCGAGACTTGCAGTCAAAGCGATTTTTAAAATGACTTGTTTTCAAGCCTCTGGCCGCCGCCCACTCTTCTGGCCCTTGGACTTTGACCAAGATGTTTTCTCGCAGTTTTTGCAAG	YAP1
11	102714298	102714418	633749_26979287_cg16466334_1	+	CTATGTTGTCTCTATGCCTTGCTGTCTTGCCTGCCTCCTTGTAGGTCCAACCTCGGGAGCGCAGCTTTTAAAGAGTGACAGTGTTTGTTTGGATCACCCGCAGCTTGACTCATCCTTGCT	MMP8
11	102821051	102821171	633749_26979288_cg03331229.1_1	+	AGAGGGTTTCTCCAGGAAAAGCTGTAGGTCCTGGGGCTCCTACATCATGGTGCAAGTACCGTGTAATCTTACTTCCTTCCTCCCCTCCACTTCCATCCTTCAAGACCTCTCGAGATTCTT	WTAPP1
11	107461525	107461645	633749_26979289_cg22355889_1	+	AAAACAAAGTTTGACTTCTGGACAATTATCCAGGGAGAGGGCGGGGAACACACCTTGCCCGGACTGTCTGGGAATCCCATTGACAGGTCATCTCAGGTTCACCATCTTCCTGTCGTGGGC	NA
11	108338337	108338457	633749_26979290_cg13613532_1	+	ACAAAGTGCAGGGGATATAGACCAACCGCTTGTGAAGGCTGCTGGTTCTGTTAGAAGCCCGCTTTCGATTGTCAGTGGCTTTGAGGCAAAGGATTTTGGAAGGGAAAGCAAAGTGATTGT	C11orf65,ATM
11	111169367	111169487	633749_26979291_cg10045354_1	+	CCGGGTGTGTTTCCACGGCTTTTCCTGCATAGAACAGAGAGGCACAAAGTCAAGGCATGCGAGTAAGGGCCGGGGATCCGGAGAGGACGCGAGCCACGCTGTGGCCGCTCCCACTCAGCG	LINC02550
11	111288040	111288160	633749_26979292_cg14592365.1_1	+	TCTTCCTGTCCCCTCTTTGCTGATCTGGACTCAGCCTGGTATTCTTGTCACAAGGTCATCGCCTAGGTGAGCTCAGCTCAGCGTGAAACAAAACAGCTCATCTGAAGGCACCACACAGTC	NA
11	111636365	111636485	633749_26979293_cg22582569_1	+	CCTAGGAAGTAAGATAATTTTAAAAAGAGAGCACTTTGGCAGTGGTGAAGCAGGTGAAACGGTTGAATACAACACCTGTGGTTTCAAAGAAAAGTTCCCACAGAGCGGATACACTACTCG	SIK2
11	111789633	111789753	633749_26979294_cg05697249_1	+	CCCGGAAATGCACAAGCCTCTTGATGCATAAAAACAGCTGGGCTCCCTTGGAGACAGAGCGCCATGGGAAACCGGGTCTGCTGCGGAGGAAGCTGGTGAGTAGGCTGGAAGGGCAAAGGG	ALG9
11	113804326	113804446	633749_26979295_cg21960184_1	+	TTCTGGATCAGAGGGAACAATTAACCCCCTCAAAATTATGATGGGAACCCACACTCCTCCGATGCAGCCCTTGGCTGCATTGTTCATAGGGAAATTTGTCCGGCATGAAACTAGGGGATG	USP28
11	113929104	113929224	633749_26979296_cg25101936_1	+	TGGCCCACCCGTGAGTCACGGACAGAACATGCAGACTCAGGCCTTGGTGACATAAGCTCCGCATTGCTAAAACCGCGTGACCTCGAGGGCTGACTGGCCTGAGAACCCTGGATGGCGCTC	HTR3B
11	113947143	113947263	633749_26979297_cg16246188_1	+	TTTACGTGGAAAAACTGTGTACGTCTCAAATTAAAAGCAGCTCTTGCCCCGCTTAGAGCCGGTGAAAGCTGCTTCGAAGGCGTTTGTAGAGTAGGGATTGGAAATGTTCAATGCAAAAGT	HTR3B
11	113953778	113953898	633749_26979298_cg10827488.1_1	+	CTCAACGGAGGAGCGGGCCGGCCTTGGAAACGCCGTTCCAGGGCCCCTCGCTGGTTCCACGGATGCCTTTTTGTGGTTGGATAAAGGAAGCTCATGTAGGCCGCCCACAGCGCAGCATGG	NA
11	114043843	114043963	633749_26979299_cg07631435_1	+	AATGAGTGTCATTTTTAACCAGTTTGAACATTTTACTACTTCCTAACATCAGAAGCACCCGGGCTAGAGAGCCCGCTTCTTGTCCTCAATAAAGTGATTAAGCTGAATGGGTGTTGGGGA	NA
11	114309874	114309994	633749_26979300_cg02580722_1	+	ATACAGAGATAATCAGCTCTTTTCCAACCAACCAAAGTAAGAGTTCTTTTTTAACTGCGCGGTTACAACTAACCAAAACTCAGGAAATAACTCCTGGAAGCAAACAAACTTAGCAGTGAA	NNMT
11	116115753	116115873	633749_26979301_cg19061798_1	+	GACCCTGCAGGAAGGAGCAAACCAAGCTGCCAGCCTGGCAGGCTTTTCCCCAAAGCTCCCGGATTTTGCTGGAGCCTCTCCCAAGGCAAAGGCTTCGGCAGGTGTTCACTGGAAATCTAC	NA
11	116659069	116659189	633749_26979302_cg20570279.1_1	+	CGCCCGGAGCCGGGCTGCTTGGTTCCAGTGTTGGGCCACATACTGCTTGCGTGCTAGGTCGCCCCTCCGGGTGGCTCAGCCTCTTCCCCTCTCTCACAATCCCTGAATCCCTCTGTCCCT	NA
11	116703580	116703700	633749_26979303_rs5128_1	+	CTTCAGCCGTGGCTGCCTGAGACCTCAATACCCCAAGTCCACCTGCCTATCCATCCTGCGAGCTCCTTGGGTCCTGCAATCTCCAGGGCTGCCCCTGTAGGTTGCTTAAAAGGGACAGTA	NA
11	116801239	116801359	633749_26979304_cg14075254_1	+	AATACTGCAGTACTTTCAGAAGGCAAATGAAACCAAATGGCTCCTGAATCCACTCAATACGCAAAGTAAAATGTACGTTGAACCTTGTCAGGATAAACTCCAATTGCAAGGAACTCCAGA	NA
11	117069728	117069848	633749_26979305_cg12051762_1	+	ACTCCCCCTCTTCTCAAACTCGGGGCCAGAGAACAGTGAAGTAGGAGCAGCCGTAAGTCCGGGCAGGGTCCTGTCCATAAAAGGCTTTTCCCGGGCCGGCTCCCCGCCGGCAGCGTGCCC	SIK3
11	117069789	117069909	633749_26979306_cg10130564_1	+	GGCAGGGTCCTGTCCATAAAAGGCTTTTCCCGGGCCGGCTCCCCGCCGGCAGCGTGCCCCGCCCCGGCCCGCTCCATCTCCAAAGCATGCAGAGAATGTCTCGGCAGCCCCGGTAGACTG	SIK3
11	117186837	117186957	633749_26979307_cg15427448.1_1	+	GGTCCCCCCGGCGGGCGGCGGCGCGGGCAGGGGCAAGGGCTCCGGGCTCCTGCGGCTGCGTTGGCTGCTCAGGCCACCATAATCCAGCTCGCGGCTCGCAGCTCCCGGGCGGGCTGGGGA	SIDT2
11	118083179	118083299	633749_26979308_cg23818978_1	+	GTGCTCTGGAAAACACATCCCATCAGAGCTGAATCACCCACATGGACTGTTAGCTCAGGCGGGGAAACATTCAAGTCATTCAGGCCCAAGGAATAATCTATAGAAGTCAAAGGCAAGAGG	SMIM35,TMPRSS4
11	118230035	118230155	633749_26979309_cg09096950_1	+	TTTATCTGCCCTCGGTACGCTGATTTCCAAAACCCAGCCTCATATTCTATACTCCAAAGCGCACTGCCAGGTGGGCCAACTCCAGCCCCCACAATCCGATGCCAAGGCCACTTCTTGCCA	MPZL3
11	118307722	118307842	633749_26979310_cg13656360_1	+	CCATCCGGGATTGAGGAGCATCCCAATTCTGGGACCATCTCGGGGTCCCTGACCCGGGGCGAATGGCTCTCCCATCTTGGGACCCCCATGCAGGGCTGCAGACCCCCAGGCGCCCCCACC	CD3E
11	118754475	118754595	633749_26979312_cg25087423_1	+	AAAAAAAAAAGTGATGAGTTGTGAGGCAGGTCGCGGCCCTACTGCCTCAGGAGACGATGCGCAGCTCATTTGCTTAAATTTGCAGCTGACGGCTGCCACCTCTCTAGAGGCACCTGGCGG	DDX6
11	118754505	118754625	633749_26979313_cg26164712_1	+	TCGCGGCCCTACTGCCTCAGGAGACGATGCGCAGCTCATTTGCTTAAATTTGCAGCTGACGGCTGCCACCTCTCTAGAGGCACCTGGCGGGGAGCCTCTCAACATAAGACAGTGACCAGT	DDX6
11	118754533	118754653	633749_26979314_cg16280667_1	+	GCGCAGCTCATTTGCTTAAATTTGCAGCTGACGGCTGCCACCTCTCTAGAGGCACCTGGCGGGGAGCCTCTCAACATAAGACAGTGACCAGTCTGGTGACTCACAGCCGGCACAGCCATG	DDX6
11	118781455	118781575	633749_26979315_cg11507178.1_1	+	CACGGACAAGTCCCGCCAGGGGCTGGGCGCGCGCCAGCCGGCAAGAGCTTGGCGAGCCCCGGGTGCTGCCAGCAGAGGCTCAGAGACCCACAGACACCCGAACTCTGACTCACACACACT	DDX6
11	118784276	118784396	633749_26979316_cg26091247_1	+	GTAGAGAGGGGGTGGGGGGCACAAGGAAACAAGACAGGGCAGGAAGCCCAGGCAGGCGGCGGGCACTCTGGGCCAGGCACAAACAACCAACACAGGAAACCACAGCCCACCCCCGCCCAC	DDX6
11	119188085	119188205	633749_26979317_cg21096399_1	+	TGACTGGCCGAGGTGGCAGCGAGGAGAAGCTGTCCCGGATGCCCGGAGTCGCCCCGGGTCGAAGCCAGCCAGGCTCACCGCTGCTCAGCCCCTGCCAGCCAATGTAGCCCCTAGGGGACC	NHERF4
11	119630302	119630422	633749_26979318_cg25969122_1	+	TTGGAGGAGGGTTGAGGGGGCTGGAGAGAAAATGGAGCAGGAAGAAGGTTTCTGGTGCCCGGGGCTGTATTTCCAGGCTCCATGAACCCACTTTGTTCAACAATCGAGGGGGATAAGGTG	USP2-AS1,NECTIN1
11	122709491	122709611	633749_26979319_cg22512531.1_1	+	AATGGCTAAGGAGTATAGAAAGGATCATTATAGTGTGTGTCTCTGTGGGTCCTATGTTACGGCAAGATGAAACAAGCTTATTAGGCTCTGTCTTTTAAGGGCATACCAGTTGAAAGAGCA	UBASH3B
11	123511611	123511731	633749_26979320_cg03112631_1	+	GACCATCCACGAGGCTCTGTGGCTCTGATAATAAACTTGTTTTTCCTTCTGTTTTTACCCGAGGCTTGCTCTGGTACCTGGCAGACGAACTAGCTCAGCCTTGCCACACTTCCCACCAGC	GRAMD1B
11	124624562	124624682	633749_26979321_cg03119844_1	+	CATTGGGCAGTGCCCACCTCATTGTGGGCCTTGCAGACATAGACTCCAGCCATGGAAGACGAAAGGTTGGTGAGGCTTAAAGACCCACGGATGACATCTGTGGACACAATTTAGCCATCA	TBRG1
11	124628828	124628948	633749_26979322_cg02431260_1	+	GGAGAGTAGGGATGCTGCTCCGGGCCGCCAGGGTCCCTCACTCCCGAGTTCTCAAAGGGCGGAGGGGTTTGGGAGGCCGTCTGGTTACCTATTAACCCTGCGGCTCCTTCTGAGCTTGCC	TBRG1
11	124972044	124972164	633749_26979323_cg19174059_1	+	TCTGGACAGCAGCACACACAGCAGCAGCACTGCCACCCAGAGCAGGGCTAAGATGAACACGCCCGCACCGACTCCGAGCACAGTGCCAGCCATCCCGCGGGGAGGCAGCGGCGGCCCCCC	CCDC15
11	125616828	125616948	633749_26979324_cg10377274_1	+	AAAGGAAAAGGAGGAAGTGGAATGCTGGCTTTTCAGGTGTCGCTTGGCCAAATCTAAAGCGTGGCAACTTCAGGAATTTCAGGTTGTCCCCATTGTCAGATTCCAGGCACCCACAGGTAA	STT3A
11	126215548	126215668	633749_26979325_cg09694921_1	+	GAGGAGTGGGGACAAGATTTTTTATCTCCAAGTGAATTTTCTAAAAATGTATTTTATACCGGCTTATTCCTAGTATTGAATAAACTAGCGGGCTCACTCAGTGTGGACAGCGTGGCCTGG	FAM118B
11	126225947	126226067	633749_26979326_cg01234063_1	+	AGCCGGATCCTCTCCGTTCCCTTGGAGTGAGCAAGCGGGACAGTTCTGCGGAAAGTTTCCGCCCCCAATCCCCCAGCCCTGCGCCCGGACTGAAGCGGCGGCCCCCACCTCCAGCATCCT	FAM118B
11	126607423	126607543	633749_26979327_cg04832325_1	+	CTGCAGCAGCTCGGAGTCTCAGTTTGTTTCCCTGCTGGTACGACGATGGCAGTAATACCCGTGCTGGATAAAGTGAGAGACTCTCGAGACACACAGTACATGCCTGCCTCTTCCCCAGCT	KIRREL3-AS1,KIRREL3
11	128603814	128603934	633749_26979328_cg20374917_1	+	CCTATCTGGGCTGCAATCAGCACAGTGAGGAGAGGAGCGACAGAGCACATGATTATGACCGGGGCTTGCTGCTGAGCTGCAGGGGTTCAGAGTACTGCTACCTGTGCAATGGCAGCTTCC	NA
11	129344720	129344840	633749_26979329_cg01635346_1	+	GGTGCAGGACACACTATGTTTGCTGCTTGCTATTCACTTATGGTACATACACAGTCAGTCGGGGAGTGAAGGGAGGAACCTTTTTGTTCCTCTTTTCAAGCTTTGCTGTTTCCATAACAA	NA
11	133034999	133035119	633749_26979330_cg20941739.1_1	+	TGGTCACAGCCAGAGCACTTACAGTGAGCCGAGCCACAGTCCAGCAAGCTGCCGCGCAGCCGCATGGCCTCAGCTCTCTGCTGGGCTTTGCAGAGGCTTGGTGTAGGCAGATGGTCTGTC	OPCML
11	133797851	133797971	633749_26979331_cg02046143.1_1	+	AGTCAGTGCACAGAGTTAGAGGCAGGCAGAAAGAAAGGAGACCTCCCCAACCTCGGCCCCGCCCTTCCCTGGCCCAGGCAACAAAGCAGCGAGGAGCCACGTGTGGAAAAGCAGTGCAGA	LINC02743
11	134095592	134095712	633749_26979332_cg26723847_1	+	GCCTGCAGGTGGGTTTGTTAGGGGGAGACCGCTCTGCCAATACTGGCTTTCCCATCGCCCGGCCATCTGCAACTGCCAGACGCAAAGTGAGGCTCGTCCACCGAGCCCCACTTCCCAGAG	JAM3
11	134612826	134612946	633749_26979334_cg05021075_1	+	TTTACAACTGGTTTTCATTTCCTTTCCAATTTAAAAGTGTGTATTTAATGTTTCATCTTCGACACTGTGATAATCATGAAGTTTTGTGTGAGAAAGATAAGGGAGAAGATAATCTATGAT	NA
12	372199	372319	633749_26979335_cg15966757_1	+	AGGTCGGGCCAGTTGCTGGTGAGCTTATGAAGTGTGGTCTCCTCCCCGGAGCTCATGTGCGCTTCCCACCTGGTGAGCTCAGGGTCTCTCTGGAGGGATCCTGCCTCCCACCCCTGTCTC	KDM5A
12	1726232	1726352	633749_26979336_cg24505122_1	+	ATGGAAACTGCTAATTTTTGAAGCAGAAGGTTGACAGCTTCAGTAAGATCTCAAGAGAGCGAGAAGACTGGAATCAGGTGAGGCCATAACTTCTTATCTAAACTTAGTTTCTGGGGTGGA	ADIPOR2
12	1772170	1772290	633749_26979337_cg24894584_1	+	AGGCAGCCGGGGGTCCGCTGGGGCAGAGTGCGGAGTGAAGGGGTGCACTGGGCACTCAGCGCGGCCCTTGGGAGGCAGGGCCGCCCCAGCCTGCCCTCCTGTCTGGGAAGGCCGTCCAGA	ADIPOR2
12	1940392	1940512	633749_26979338_cg18633600_1	+	GCTTCAGCTGCGCAATAACAGCATCAGGACCCTGGACAGGGACCTGCTGCGGCACTCGCCGCTGCTCCGCCACCTGGACCTGTCCATCAACGGCCTGGCCCAGTTGCCCCCTGGTCTTTT	NA
12	1973392	1973512	633749_26979339_cg25966649_1	+	TAAGGCTTAAATCTGAGTGCAGCAAAGAATGAGGAAACCAACCCCGGACATTTTAAAGTCGAATGACAATGGAGCCAGTGCCAATGTTGAGAAGCACTACCACCGTCCCTTAGAGTTCTA	CACNA1C,DCP1B
12	2163548	2163668	633749_26979340_cg08161922_1	+	GTGTGTGGGCTTTGCTGTTTCGTGTTTGAAGGAGATCATGAAAGGGTGTGCCTGGCTCACGCGGCTCCATACTATTGCCCAGTGTTTTCCGAGCATCTCCATCCTTGGCCGCGAGTGTCA	CACNA1C
12	3601246	3601366	633749_26979341_cg08622677_1	+	TTGTGCAGAGCTGGGGTGGGTAATCCTGGGGCCAGGTCTGCCCCCTGCAGTGCCTTGACCGTCTCCTGCCGCTGCCTCAGCTTTACCCTTCAAGCTCGAGTCGGTTCCCGAGCTCTCCGT	NA
12	4269925	4270045	633749_26979342_cg22702857.1_1	+	AATTTAAATCATGCCACATAAGCTTACTAATAACTGACTGAGAACTGAATTGACTCATTCGGGCTACAGACCTTCCTAGCAGATGTTAGAATCTGCTCTGAAATGCTACTGCTTGGTAAG	CCND2-AS1,CCND2
12	4399938	4400058	633749_26979343_cg00417288_1	+	CGCAGGCAAGTCAGTCCGTCATCTCATCTGGGGAAACTGTTTGCCTTTTTCTGATACTACGTAGCCAGTCCATTTAAGTCAGCTGGCCAACTCTGTTAAATGGATATGAAGTGGGTACGA	NA
12	5020633	5020753	633749_26979344_cg08832227_1	+	CGACGACCACGAGTGCTGCGAGCGCGTGGTGATCAACATCTCCGGGCTGCGCTTCGAGACGCAGCTCAAGACCCTGGCGCAGTTCCCCAACACGCTGCTGGGCAACCCTAAGAAACGCAT	NA
12	6677098	6677218	633749_26979345_cg16579101_1	+	CAGAAATGGGAGAAGGTGGCGTCGCGCGTGTCGGAGGGAACGGCAGAACGCACGCTTGGCGTATTATAGTGGGAAAGGGCACAGCCTCAACTCAGCACCCGCAACTCACTCAGCACTCCC	ZNF384
12	6882023	6882143	633749_26979346_cg01820374_1	+	GGAGGCTCAGTTCCTGGGCTTGCTGTTTCTGCAGCCGCTTTGGGTGGCTCCAGGTAAAACGGGGATGGCGGGAGGGTTGACCTCCAGCCCCACAGGAGGGGACCAGCAGGGATCTCTGTG	SPSB2,RPL13P5,LRRC23
12	6900291	6900411	633749_26979347_cg03855955.1_1	+	CTCCTCCCACCACTGGTGCTAGACAGAGCTTGGGGGCAGCCCTAGGCTCTGACCCTGGCCGTAATGGCGGGGTGGTGCTGAGGGCAATTGGCTAGACCAATTGTCTTGCACGTTTTATTT	LRRC23
12	7055392	7055512	633749_26979348_cg25719851_1	+	GGTACCTCCTTCTCTGAGGAACTGGGCTGTTAGGGATTTTCCTTAGGCCCTTTGGTTTCCGCCTACGGAGAGGTTTCCCCCATTGGTTGCTCTTCCTCAGCCAGGGTTACTTCCTGGTCT	C1S
12	7260486	7260606	633749_26979349_cg21439672_1	+	CCTGATAGAGCAGGCACTCAACAAATACATGATGACATATTTTTAACAACCAATATGTGCGTCCCTGCCCCTGGCTCCATAGATTTGCAAGATTTGTGTGTCCATTCATAAGCCTTCCAA	NA
12	8717331	8717451	633749_26979350_cg11932091.1_1	+	GTGGAAGGGGCTCCCCCTGCCCCGCAGGTGCCGCCCCGAGGAGGTGGAGGAGGAGGAGCCGGGCACTGACTGGGGACCCAGGTGAGTCTAGCAAATGACAAGGCCCAACGGTCAAAACCG	RIMKLB
12	9821926	9822046	633749_26979351_cg13553498_1	+	GAGAGCCAACTCCTTCCTTTCAATAAATTCTTATTTTCTATCATAATATTGCTTTGTACCGCACAAAATACAATTATAATTTTTAATAGTCAAAGAAATTTTAAGTTATCAAACATTAGT	NA
12	10459912	10460032	633749_26979352_cg13828440.1_1	+	GTGAATGAGGCGTCCAAGTGGGAAACCCATCCAGTTCTACTTTTTTGAACTTTGCCTGTCGTGGCCAGGATAATTAGGTAGAGATCAGAAGAACAGAGTGAGACATGGAAATCCCAATTT	NA
12	10545023	10545143	633749_26979353_cg26986871_1	+	ACTTTCATTAGTTGAGAAGAGCCAACAATCAACCGGCCTTTTTGGTCAGTAAGCTAACTCGCACTGTGGCCTCAGAAAACCCTTCTCTTCTGGTACACAGGAAAGACTTAACACGCAGCC	NA
12	10962377	10962497	633749_26979354_cg20090497_1	+	AAACCAGAGACTTGAATTATTGGCAAATGTCCAGACAACATTCACAATGCTTACTAGCACGCTATTGCCATATGTACCTGGAAAGAGCAGCATAAAGAAGCCATCTAATGATATTACACA	PRH1,TAS2R14
12	11613601	11613721	633749_26979355_cg05183671.1_1	+	CAGGCATACAACAAAATAATGGCACACAAAAAATGAGCTAGAATGCGTGGAGACATAGTGTAGCAATTGCCTATCTATAGAGTAGGGTGAAGGAAGGGCCTGAAACCCACTTCACAGAGA	NA
12	11653426	11653546	633749_26979356_cg00748589_1	+	CGGTGCGCCGGGCTCTACCTCAAGGAGCTCAGGGCCATCGTGCTGAACCAACAGAGGCTCGTCCGCACCCAGCGCCAGAGCATCGACGAGCTGGAGCGGCGGCTGAACGAGCTGAGCGCC	ETV6
12	11709055	11709175	633749_26979357_cg21747310_1	+	TATCACTTTCACATCAAACTGGGGGTACTGTCCTTTGAACAGAAGACTCATGAGGAAAGCGCAGATTCCTTCCAGGTGGGAAGAAAGCTTTGTCCCTGCTCCATGTCTGCTGATCTGCAG	ETV6
12	11812002	11812122	633749_26979358_cg18763536_1	+	CACTGTTTGCTGTGGGCTGGTGAATGTTCACTTTCAAGAGCAGGGAGTAGATGGCCCTTCGTGGAAGTTTAATTATACAGAAGAGTTTGAAAAGGCCAAGTTTGTTACTTTGGGGCATGG	ETV6
12	11883861	11883981	633749_26979359_cg06516865_1	+	GAGGCCCAGTGACATGTTCCCCAGTGTAACCCCCTCCTTGGTTTCACATCCCCTCTACCCGATTCTAGGCCAAGCCCCTCCAGTGTAGTTGGTGACCCAGAACAGGTGAAAGTGAGGCTG	ETV6
12	12680837	12680957	633749_26979360_cg07793163_1	+	GGACCCACAGATAAAGGCTGGAATAGCAGTCAGCCTTCAAAGACTACCTATAATGCCTGCGCTTTTAGGCACAGGCCAGCCCAGGCAGAGGCCAAATCTGTGAGAAGCCTTCACCAAAGT	GPR19
12	12940550	12940670	633749_26979361_cg27464065_1	+	ATCTCTGCTGACCAGCGTGCAGGGCTGTTTTTCTGAGAACATCCTTTCCCCCTAATGACCGAGGCCAGCAAATCATCCTCATGGGATGCTCCAGAATTTGTAGCTCCCTTAGGAAAACAC	GPRC5D,GPRC5D-AS1
12	13202844	13202964	633749_26979362_cg23510415_1	+	ATATTTAAATGGGGCGGTTGTTTGACAGCCTGGCTATTGCCAAAGGGGTGATCTAGGGCCGTTGGAAGCAAGAATGTAATCCAGGCCTGTTAAGTCAGCTGGCTCCCCACCAGCACTCTT	EMP1
12	14996212	14996332	633749_26979363_cg20967028_1	+	GGGAAGAAATCAACTCCGACTTCTTTGCAAAACTGAAATCTCTGTGAAATAGCCAGATGCGCACACCAAATAAGGGTTTCTAAAGAGAACCCAAGTTACTTTTCAATTAAAAAAATAAAA	NA
12	15038965	15039085	633749_26979364_cg00431549_1	+	AACTGCTGGACCTGACTGTGTTACACAGGATGCTGCTCTGGTGCAGAAGTTTTGGCCATCGTATGCTTGGGGACAGACCTGGGCAAAAGCCCACAGAGGAAGTTGCCACAAACACATGAT	NA
12	15039372	15039492	633749_26979365_cg13302154_1	+	AGGGTTCATCAGGATGGAGATATCCGGTGCACCATGAGTTCTGTTTCCTTAATCAACACCGTTGTAACTTGCCCATCCAGTTTTGTGACATTAATTCAAACCTGTGCCCTAGTCCTCTTT	NA
12	15907457	15907577	633749_26979366_cg01975858_1	+	GGAATAAGTGAATAGCTATTCATCCTTAGACCCTGTCCAAACAGAGCAACAGTCATATACGCCACCATAGATAAAGAGATCCAGAGAACTCTCAAACCCTTTTTCCATAATTGGAAATTA	NA
12	16035994	16036114	633749_26979367_cg20923047.1_1	+	ATTTTTATTGCTATTTTTGAAGGAGCTGGTCAGCATTTGCCTAGACTCTCGGGACAACACGGTAAATAGCTTTCAAGGATTTGGGGAAAGGAGAAATTAGGCCAGGCCGTGCAATACCTT	DERA
12	19535094	19535214	633749_26979368_cg24522654_1	+	ATAGAACCCCCAGCTATGTCCCGGCGCTCAGTGACTCACCAGCTTACTGGAAAGTCCCTCGAGTCCTCTATTAACTAGATTCAGAAAAGCCTACCCAATCTCTTTGAGTGAAAGCTCACT	AEBP2
12	21928601	21928721	633749_26979369_cg22083892_1	+	AGCCAGCGAAGACAAATGTGCTTTTTCCCACAGGTCAAGCCTCCTGATTTTGGCACTTGCGTTAATGGAAACTTTAATTCTTGGAAGTTCCACGTATTTTCCAAGACTCGAGCCGAAAGT	ABCC9
12	22491473	22491593	633749_26979370_cg19783150_1	+	CCTGTCTAACACCCTCTAGTGAGACCCATTAGTGTATAAGCTCTGCCTACACCGAGTTTCGTGGCCTCTTTTTCAGGCCTCCTTCTTAAATATGAGGGGAGAGTCAAGGATCCCTAGACA	C2CD5-AS1,C2CD5
12	26386773	26386893	633749_26979371_cg13909661_1	+	ACACCAGCCTAAATGTACAGACTTTGTAGCCGAGCCCACTCGATCGGTCTGTGCCTTCACGTGACCACCATCTGTGCCTCCCTCGCTCCATCCAAATTTGTGTAGGCTGCTCCTTGGAGC	ITPR2
12	26902151	26902271	633749_26979372_cg23202253_1	+	CTTTTAAATGTCCAAGCCAGGTAATTAAATATGAACTCTGATCCAAAGCAACAACCACTCGGACATATGACTCATACATTTCTGGAAGAAAAGTTACTGCTTATTCTATAATGTAAAATG	NA
12	30849054	30849174	633749_26979374_cg19722847_1	+	CTGCTTACAGCTGCTTCCAAATTAAGCATATCTGGATGGTGTGACACTTTTTGTTAGTCCGAGAACTGTATGGGCATCGCAACTGGGCCTGTTCCAAGATAGACTTGTTGGGACCTTCAA	NA
12	31476419	31476539	633749_26979375_cg14741228_1	+	TGGGGTAAAACTGTCTCGGATAGGGTCCCTGTTTAACTCAAGAGTAAATCCTAATCTTCCGAGTGCCTGAAGTAATGGAAGGTTACAGGAAGAAAATAAAAACAAAGAAACTGACTAGGG	DENND5B
12	46662361	46662481	633749_26979376_cg17726022_1	+	CCGGGGTTTTTACCCTCGGCAGTTTGATGTCCTTTGTGTCAAGGTCTGGCTGCGGAGGCCGGGAAAATGTGGCCCCCGTCAGTAAGGGTTGGGCAGGGAGCTTGGCGTGGCCTGGCGGAT	SLC38A4-AS1
12	46767883	46768003	633749_26979377_cg27491190.1_1	+	CCTCTCATCCCCTTAAATGCCGCTGTCATGCAAGGCTTAGTCTTCGAGCCACAGGAAAGCGCCCCGCATGCCTTAATCCCTCCGTACTCAGCCCTCTTTTTGCAGGTACTATTTTCTAAA	SLC38A4,SLC38A4-AS1
12	48120357	48120477	633749_26979378_cg09869858.1_1	+	TGGATCTGACAATCCCTTCCAGGTTCTCAGACTTTAATCTCGAGTTTTCCTGCCCATGCGCCAGGTTGAACAGTTGCTGGTGGGTTAAAGAGAATCCCCCAGCCTGTTGCTGTGTAGAGA	PFKM
12	48149803	48149923	633749_26979379_cg12496975_1	+	CGCCTGCCTCTAAACACTAAAAATCTAAGTTCCCTCTAGTCACCAACGCCCACCTGGCACGGAAAGGCCTTGTTTTGGTGCCTTTGACCCCATTTACACTCCAGCAACCTTTACCCCCAC	ASB8
12	48239775	48239895	633749_26979380_rs1544410_1	+	CAAATAACAGGAATGTTGAGCCCAGTTCACGCAAGAGCAGAGCCTGAGTATTGGGAATGCGCAGGCCTGTCTGTGGCCCCAGGAACCCTGCTTATCTAGTTCCTCAGAATCCCCCCTACG	NA
12	49174591	49174711	633749_26979381_cg26266429.1_1	+	AGGACCTGGCCCTTTAAGATGTCTGACAGTGCCCTAAGGGCACGTGCTCCACAAACAAACGGGCTATAAAGTTACTTTTAAAAAGGTACGTTCTGGCATTCTGGCATTCTGGCCAGGTGC	TUBA1B-AS1
12	49507706	49507825	633749_26979382_cg24675983.1_1	+	CCACCGTGCCAGGCTCATATTTGGCTTCTAATTCACCCCCTTCTTTTCTTCCCCAAAACTTAACCCAGTGCAGTTCTTATAATAAACACTTAAACAGGGCCAGGCACTGCAGTTCACGC	SPATS2
12	49520588	49520708	633749_26979383_cg26311454.1_1	+	TCAGTCTTGAACCAAGAAGACATCAAGGTCTTCAGCAGCCATAATTTTCCTGTGCTTTCCGGATTTGAAATCTACGTTTTCTCCTAGGTTAAATCCTCTATTTACATTCTCTGTGCCTAC	SPATS2
12	50017727	50017847	633749_26979384_cg13307384_1	+	GGGACCAGTTTCCCCTCCTGGGATATTTGGTGTGCGACATGCCCTTCCCCCAGCCCCAGCGCCCGTTCCCTTTGGAAGCCTGGGTGCTCCTCAGACCACTTGGGGACTCCCTGCTTCACC	RACGAP1
12	50189241	50189361	633749_26979385_cg22047262_1	+	CTGAGGTTGGCACTTTGGCAGGGGTACGGGGTACCTGGGGGCACAGGGCCCCTGCCAGCCGGCTCTTGGCCAGCTCCACTTTGGTGAGGCAGCTCCTTGGTGAGACAGGCTCCAGGTCCA	LIMA1
12	50426527	50426647	633749_26979386_cg16889557.1_1	+	ATCCGGTTATTTAATCTCCCATGTCCGGCGAGACGCGCGCTCTGAGTGCTTCCGAGGTGCGGGAGAGGTCAGGCTGGAACGCGCCTGTTATCCCGCGCGGGGGCGGCAAGCGGGGGCGCC	LARP4
12	51399066	51399186	633749_26979387_cg21574681_1	+	AGGACAGGGGTAGGACTAGATGTTCACCTTAAATCCAGCCACTGCTCCAGACTGCAAATCGGATTCAATATTTCCTGGATCCAGGTAGGCAATGCTCATAAGAAAACCTGGTCCGGTGAA	SLC4A8
12	52452685	52452805	633749_26979388_cg21368094_1	+	ACCCATCATTGACAAGATCTTCATGGACACGCTGCCCTTCTGACCCCTGCCTGGGAACACGTGTGCACATGCGCACTCTCATATGCCACCCCATGTGCCTTTAGTCCACGGACCCCCAGA	NA
[truncated: 2,089 more rows]

## Sheet: MetabolismProbes
Chromosome	Start	Stop	Name	Strand	Seq	Gene Symbol
[truncated: 1,434 more rows]
